# Supplementary material for: Increased longevity due to sexual activity in mole-rats is associated with transcriptional changes in the HPA stress axis
Source: eLife. 2021 Mar 16;10:e57843. doi: 10.7554/eLife.57843 (PMC8012063; doi:10.7554/eLife.57843)
Supplement: Source data 1. — (a) For each Kyoto Encyclopedia of Genes and Genomes pathway and Molecular Signatures Database hallmark that was detected to be significantly (false discovery rate < 0.1) enriched for status-dependent differential expression at the weighted cross-tissue level, the data set contains a *.tsv file with the genes that form the respective pathway/hallmark sorted by their individual contribution to the enrichment. The files also provide an overview of the p-values and fold-changes of those genes in those tissues in which the genes are expressed most highly. (b) (fa.gz) Transcript isoforms of F. mechowii used for read mapping. (c) (fa.gz) Transcript isoforms of F. micklemi used for read mapping. (d) (tsv.gz) Raw read counts for all 17,065 genes and 636 samples that were analyzed in this study using RNA-seq. (e) (zip) DESeq2 results for status-dependent gene expression (direction: breeder/non-breeder). The data set contains one *.tsv file per analyzed tissue. (f) (zip) DESeq2 results for sex-dependent gene expression (direction: female/male). The data set contains one *.tsv file per analyzed tissue. (g) (zip) DESeq2 results for species-dependent gene expression (direction: mechowii/micklemi). The data set contains one *.tsv file per analyzed tissue. [file elife-57843-data1.zip]

Archive with 7 entries (7 files):
- Data_1g.zip
- Data_1a.zip
- Data_1b.fa.gz
- Data_1c.fa.gz
- Data_1d.tsv.gz
- Data_1e.zip
- Data_1f.zip
