# Supplementary material for: Increased longevity due to sexual activity in mole-rats is associated with transcriptional changes in the HPA stress axis
Source: eLife. 2021 Mar 16;10:e57843. doi: 10.7554/eLife.57843 (PMC8012063; doi:10.7554/eLife.57843)
Supplement: Source data 2. — (a) Enrichment analysis results for status-dependent gene expression on Kyoto Encyclopedia of Genes and Genomes pathways. The data set contains one *.tsv file per analyzed tissue, as well as an additional *.tsv file for the weighted cross-tissue level results. (b) (zip) Enrichment analysis results for status-dependent gene expression on Molecular Signatures Database hallmarks. The data set contains one *.tsv file per analyzed tissue, as well as an additional *.tsv file for the weighted cross-tissue level results. (c) (tsv.gz) Overview of the weighted cross-tissue differential gene expression analysis. Contains all p-values, fold-changes, and mean expression values for all genes across all tissues as well as the weighted, combined cross-tissue test statistics, p-values, and fold-changes for all genes. (d) (tsv) Genes of the Digital Aging Atlas used in this study. (e) (zip) Comparison of status-dependent differentially expressed genes with results of an earlier, similar study involving naked mole-rats and guinea pigs. The data set contains one *.tsv file for each of the 10 tissues that were examined in both studies. Each *.tsv file lists the differentially expressed genes for the respective tissue as identified in this study with the determined false discovery rates and fold-changes, as well as the fold-changes determined in the earlier study using naked mole-rats and guinea pigs. (f) (zip) Glucocorticoid receptor target genes that were determined by Phuc Le et al. and tested in this study for enrichment of status-dependent differential gene expression. The data set contains one *.tsv file each for target genes determined via chromatin immunoprecipitation and differential gene expression analysis. Phuc Le et al. determined differentially expressed genes between mice that were treated with exogenous glucocorticoids and untreated controls. The relevant table columns from Phuc Le et al. were added by human gene symbol and Entrez IDs that were used for enrichment analysis [file elife-57843-data2.zip]

Archive with 8 entries (8 files):
- Data_2h.zip
- Data_2a.zip
- Data_2b.zip
- Data_2c.tsv.gz
- Data_2d.tsv
- Data_2e.zip
- Data_2f.zip
- Data_2g.tsv
