# Supplementary material for: Increased longevity due to sexual activity in mole-rats is associated with transcriptional changes in the HPA stress axis
Source: eLife. 2021 Mar 16;10:e57843. doi: 10.7554/eLife.57843 (PMC8012063; doi:10.7554/eLife.57843)
Supplement: Source data 2. — (a) Enrichment analysis results for status-dependent gene expression on Kyoto Encyclopedia of Genes and Genomes pathways. The data set contains one *.tsv file per analyzed tissue, as well as an additional *.tsv file for the weighted cross-tissue level results. (b) (zip) Enrichment analysis results for status-dependent gene expression on Molecular Signatures Database hallmarks. The data set contains one *.tsv file per analyzed tissue, as well as an additional *.tsv file for the weighted cross-tissue level results. (c) (tsv.gz) Overview of the weighted cross-tissue differential gene expression analysis. Contains all p-values, fold-changes, and mean expression values for all genes across all tissues as well as the weighted, combined cross-tissue test statistics, p-values, and fold-changes for all genes. (d) (tsv) Genes of the Digital Aging Atlas used in this study. (e) (zip) Comparison of status-dependent differentially expressed genes with results of an earlier, similar study involving naked mole-rats and guinea pigs. The data set contains one *.tsv file for each of the 10 tissues that were examined in both studies. Each *.tsv file lists the differentially expressed genes for the respective tissue as identified in this study with the determined false discovery rates and fold-changes, as well as the fold-changes determined in the earlier study using naked mole-rats and guinea pigs. (f) (zip) Glucocorticoid receptor target genes that were determined by Phuc Le et al. and tested in this study for enrichment of status-dependent differential gene expression. The data set contains one *.tsv file each for target genes determined via chromatin immunoprecipitation and differential gene expression analysis. Phuc Le et al. determined differentially expressed genes between mice that were treated with exogenous glucocorticoids and untreated controls. The relevant table columns from Phuc Le et al. were added by human gene symbol and Entrez IDs that were used for enrichment analysis [file elife-57843-data2.zip › Data_2d.tsv]

Identifier	Change name	Change type	Species	Change gender	Age change starts	Age change ends	Description	Tissues	Gene	Properties	Type of data	Process measured	Sample size	Method of collection	Data transforms	Percentage change	P value	Coefficiant	Intercept	Relationship parent identifiers	References (with LibAge reference ID in brackets)
DAA1359	4-aminobutyrate aminotransferase	molecular	Mus musculus	male/female	3	23		Hematological System	Abat (4-aminobutyrate aminotransferase)		equation	Gene Expression Level	20	Microarray	Log2	45.0	0.0002766321860853940000000				2882: Rossi et al. (2005) "Cell intrinsic alterations underlie hematopoietic stem cell aging." Proc. Natl. Acad. Sci. U.S.A. 102(26):9194-9199 (15967997)
DAA318	5'-3' exoribonuclease 1	molecular	Homo sapiens	male/female	20	75		Skeletal Muscle	ERI1 (exoribonuclease 1)		equation	Gene Expression Level	0	Microarray	Log	4.0	0.0001311467447210450000000				2828: Welle et al. (2004) "Skeletal muscle gene expression profiles in 20-29 year old and 65-71 year old women." Exp. Gerontol. 39(3):369-377 (15036396)
DAA1973	5-hmC increase in cerebrellum	molecular	Mus musculus	male/female	1	24	5' hydroxymethyl cytosine (5-hmC) increases from 6 weeks to 1 year (21.1% increase, P < 0.05) in cerebellum.	Cerebellum													2818: Szulwach et al. (2011) "5-hmC-mediated epigenetic dynamics during postnatal neurodevelopment and aging." Nat. Neurosci. 14(12):1607-1616 (22037496)
DAA350	5'-nucleotidase, cytosolic II	molecular	Homo sapiens	male/female	20	75		Skeletal Muscle	NT5C2 (5'-nucleotidase, cytosolic II)		equation	Gene Expression Level	0	Microarray	Log	5.0	0.0001822616965837120000000				2828: Welle et al. (2004) "Skeletal muscle gene expression profiles in 20-29 year old and 65-71 year old women." Exp. Gerontol. 39(3):369-377 (15036396)|2841: Welle et al. (2003) "Gene expression profile of aging in human muscle." Physiol. Genomics 14(2):149-159 (12783983)
DAA335	6-pyruvoyltetrahydropterin synthase	molecular	Homo sapiens	male/female	20	75		Skeletal Muscle	PTS (6-pyruvoyltetrahydropterin synthase)		equation	Gene Expression Level	0	Microarray	Log	-3.0	0.0002364683690772780000000				2828: Welle et al. (2004) "Skeletal muscle gene expression profiles in 20-29 year old and 65-71 year old women." Exp. Gerontol. 39(3):369-377 (15036396)|2841: Welle et al. (2003) "Gene expression profile of aging in human muscle." Physiol. Genomics 14(2):149-159 (12783983)
DAA1512	7-dehydrocholesterol reductase	molecular	Mus musculus	male/female	6	22		Liver	Dhcr7 (7-dehydrocholesterol reductase)		equation	Gene Expression Level	20	Microarray	Log2	19.0	0.0001309825654843680000000				1334: Papaconstantinou et al. (2005) "Hepatic gene and protein expression of primary components of the IGF-I axis in long lived Snell dwarf mice." Mech. Ageing Dev. 126(6-7):692-704 (15888324)|2981: NCBI GEO Dataset (2005) "Age effect on livers of long-lived Snell dwarf mutants" (http://www.ncbi.nlm.nih.gov/sites/GDSbrowser?acc=GDS2019)
DAA1717	abhydrolase domain containing 14A	molecular	Mus musculus	male/female	8	24		Muscle	Abhd14a (abhydrolase domain containing 14A)		equation	Gene Expression Level	20	Microarray	Log2	-3.0	0.0008633054164628650000000				2651: Beggs et al. (2004) "Alterations in the TGFbeta signaling pathway in myogenic progenitors with age." Aging Cell 3(6):353-361 (15569352)
DAA1	abhydrolase domain containing 14A	molecular	Homo sapiens	male/female	26	106		Brain	ABHD14A (abhydrolase domain containing 14A)		equation	Gene Expression Level	0	Microarray	Log	-3.0	0.0005255809697502760000000				2742: Lu et al. (2004) "Gene regulation and DNA damage in the ageing human brain." Nature 429(6994):883-891 (15190254)
DAA905	Ability to secrete acid load decreases	physiological	Homo sapiens	male/female	-1	-1	The kidney's ability to secrete acid load decreases with age.	Kidney													2807: McLachlan (1978) "The ageing kidney." Lancet 2(8081):143-145 (78337)|2883: Adler et al. (1968) "Effect of acute acid loading on urinary acid excretion by the aging human kidney." J. Lab. Clin. Med. 72(2):278-289 (5671202)
DAA2	abl-interactor 2	molecular	Homo sapiens	male/female	26	106		Brain	ABI2 (abl-interactor 2)		equation	Gene Expression Level	0	Microarray	Log	-18.0	0.0000089696988989750000000				2742: Lu et al. (2004) "Gene regulation and DNA damage in the ageing human brain." Nature 429(6994):883-891 (15190254)
DAA814	Abnormal labored breathing index	physiological	Homo sapiens	male/female	-1	-1	Labored breathing index becomes increasingly abnormal with age.	Respiratory System													2746: Britto et al. (2009) "Effects of the aging process on respiratory function." Gerontology 55(5):505-510 (19713688)
DAA723	Accumulation of extracellular neuritic plaques	physiological	Homo sapiens	male/female	-1	-1	Though particularly associated with the pathological features of dementias like Alzheimer's, plaques like amyloid deposits are present in individuals without overt neuropathology and appear to be a feature of normal ageing.	Brain												DAA1996	2906: (2007) "Physiological Basis of Aging and Geriatrics, Fourth Edition" 76
DAA868	Accumulation of indigestible materials in lysosomes	physiological	Homo sapiens	male/female	-1	-1	I.e. liposfucsin, \aging pigments\". These accumulated materials are hypothesized to contribute to the reduced elimination of autophagosomes."	Whole Body		Cellular										DAA864,DAA873	2800: Martinez-Vicente et al. (2005) "Protein degradation and aging." Exp. Gerontol. 40(8-9):622-633 (16125351)
DAA722	Accumulation of neuromelanin in dopaminergic nigral neurons	physiological	Homo sapiens	male	3	-1	Neuromelanin formation in the dopaminergic neurons of the substantia nigra exhibit various developmental phases. The proportion of the cell occupied by the pigment remains constant in adults. However both biochemical measurements of solublized neuromelanin and direct counts of isolated pigment granule numbers using flow cytometry indicate that the amount of pigment progressively increases with ad…	Substantia Nigra		Cellular											2668: Fedorow et al. (2006) "Evidence for specific phases in the development of human neuromelanin." Neurobiol. Aging 27(3):506-512 (15916835)|2789: Halliday et al. (2005) "Alpha-synuclein redistributes to neuromelanin lipid in the substantia nigra early in Parkinson's disease." Brain 128(Pt 11):2654-2664 (16000336)|2910: Zecca et al. (2002) "The absolute concentration of nigral neuromelanin, ass…
DAA2061	acetyl-Coenzyme A carboxylase alpha increases with age	molecular	Homo sapiens	female	-1	-1	Gene expression showed a significant (p<E-3) increase in the expression of ACACA in oocytes donated from older women (aged 37-39 years - both inclusive) compared to oocytes from younger women (aged 25-35 years)	Ovary	ACACA (acetyl-CoA carboxylase alpha)			Gene Expression Level	None	None	None	63.0	0.0092700000000000000000000				2714: Grøndahl et al. (2010) "Gene expression profiles of single human mature oocytes in relation to age." Hum. Reprod. 25(4):957-968 (20147335)
DAA383	acidic (leucine-rich) nuclear phosphoprotein 32 family, member B	molecular	Homo sapiens	male/female	20	75		Skeletal Muscle	ANP32B (acidic (leucine-rich) nuclear phosphoprotein 32 family, member B)		equation	Gene Expression Level	0	Microarray	Log	4.0	0.0000722946185493914000000				2828: Welle et al. (2004) "Skeletal muscle gene expression profiles in 20-29 year old and 65-71 year old women." Exp. Gerontol. 39(3):369-377 (15036396)|2841: Welle et al. (2003) "Gene expression profile of aging in human muscle." Physiol. Genomics 14(2):149-159 (12783983)
DAA3	actin, alpha 1, skeletal muscle	molecular	Homo sapiens	male/female	26	106		Brain	ACTA1 (actin, alpha 1, skeletal muscle)		equation	Gene Expression Level	0	Microarray	Log	-16.0	0.0000589751329371801000000				2742: Lu et al. (2004) "Gene regulation and DNA damage in the ageing human brain." Nature 429(6994):883-891 (15190254)
DAA1845	actin, alpha 1, skeletal muscle	molecular	Mus musculus	male/female	5	25		Skeletal Muscle	Acta1 (actin, alpha 1, skeletal muscle)		equation	Gene Expression Level	20	Microarray	Log2	55.0	0.0002590220126895620000000				2648: NCBI GEO Dataset (2006) "Caloric restriction effect on aged skeletal muscle" (http://www.ncbi.nlm.nih.gov/sites/GDSbrowser?acc=GDS2612)|2835: Edwards et al. (2007) "Gene expression profiling of aging reveals activation of a p53-mediated transcriptional program." BMC Genomics 8:80 (17381838)
DAA1718	actin, alpha, cardiac muscle 1	molecular	Mus musculus	male/female	8	24		Muscle	Actc1 (actin, alpha, cardiac muscle 1)		equation	Gene Expression Level	20	Microarray	Log2	-13.0	0.0009944115718891800000000				2651: Beggs et al. (2004) "Alterations in the TGFbeta signaling pathway in myogenic progenitors with age." Aging Cell 3(6):353-361 (15569352)
DAA393	actin, alpha, cardiac muscle 1	molecular	Homo sapiens	male/female	20	75		Skeletal Muscle	ACTC1 (actin, alpha, cardiac muscle 1)		equation	Gene Expression Level	0	Microarray	Log	8.0	0.0001532319777618780000000				2828: Welle et al. (2004) "Skeletal muscle gene expression profiles in 20-29 year old and 65-71 year old women." Exp. Gerontol. 39(3):369-377 (15036396)|2841: Welle et al. (2003) "Gene expression profile of aging in human muscle." Physiol. Genomics 14(2):149-159 (12783983)
DAA4	actin, beta	molecular	Homo sapiens	male/female	26	106		Brain	ACTB (actin, beta)		equation	Gene Expression Level	0	Microarray	Log	-4.0	0.0005454210303924640000000				2742: Lu et al. (2004) "Gene regulation and DNA damage in the ageing human brain." Nature 429(6994):883-891 (15190254)
DAA538	actin binding LIM protein 1	molecular	Homo sapiens	male/female	20	75		Skeletal Muscle	ABLIM1 (actin binding LIM protein 1)		equation	Gene Expression Level	0	Microarray	Log	4.0	0.0007607396485463470000000				2828: Welle et al. (2004) "Skeletal muscle gene expression profiles in 20-29 year old and 65-71 year old women." Exp. Gerontol. 39(3):369-377 (15036396)|2841: Welle et al. (2003) "Gene expression profile of aging in human muscle." Physiol. Genomics 14(2):149-159 (12783983)
DAA450	actin binding LIM protein family, member 2	molecular	Homo sapiens	male/female	20	75		Skeletal Muscle	ABLIM2 (actin binding LIM protein family, member 2)		equation	Gene Expression Level	0	Microarray	Log	5.0	0.0000073099055901475000000				2828: Welle et al. (2004) "Skeletal muscle gene expression profiles in 20-29 year old and 65-71 year old women." Exp. Gerontol. 39(3):369-377 (15036396)
DAA5	actin-like 6A	molecular	Homo sapiens	male/female	26	106		Brain	ACTL6A (actin-like 6A)		equation	Gene Expression Level	0	Microarray	Log	21.0	0.0001253879886187490000000				2742: Lu et al. (2004) "Gene regulation and DNA damage in the ageing human brain." Nature 429(6994):883-891 (15190254)
DAA542	actin related protein 2/3 complex, subunit 5-like	molecular	Homo sapiens	male/female	20	75		Skeletal Muscle	ARPC5L (actin related protein 2/3 complex, subunit 5-like)		equation	Gene Expression Level	0	Microarray	Log	-2.0	0.0002715093060824970000000				2828: Welle et al. (2004) "Skeletal muscle gene expression profiles in 20-29 year old and 65-71 year old women." Exp. Gerontol. 39(3):369-377 (15036396)|2841: Welle et al. (2003) "Gene expression profile of aging in human muscle." Physiol. Genomics 14(2):149-159 (12783983)
DAA1336	activated leukocyte cell adhesion molecule	molecular	Mus musculus	male/female	3	23		Hematological System	Alcam (activated leukocyte cell adhesion molecule)		equation	Gene Expression Level	20	Microarray	Log2	15.0	0.0009345973276197210000000				2882: Rossi et al. (2005) "Cell intrinsic alterations underlie hematopoietic stem cell aging." Proc. Natl. Acad. Sci. U.S.A. 102(26):9194-9199 (15967997)
DAA761	Activation threshold for long-term potentiation is increased	psychological	Homo sapiens	male/female	-1	-1	A greater stimulation is necessary for long-term potentiation in older subjects.	Brain												DAA754	2672: Toescu and Verkhratsky (2007) "The importance of being subtle: small changes in calcium homeostasis control cognitive decline in normal aging." Aging Cell 6(3):267-273 (17517038)
DAA2062	activin A receptor, type IB increases with age	molecular	Homo sapiens	female	-1	-1	Gene expression showed a significant (p<E-3) increase in the expression of ACVR1B in oocytes donated from older women (aged 37-39 years - both inclusive) compared to oocytes from younger women (aged 25-35 years)	Ovary	ACVR1B (activin A receptor, type IB)			Gene Expression Level	None	None	None	51.0	0.0099100000000000000000000				2714: Grøndahl et al. (2010) "Gene expression profiles of single human mature oocytes in relation to age." Hum. Reprod. 25(4):957-968 (20147335)
DAA622	Acute myocardial infarction	pathological	Homo sapiens	male/female	18	85		Heart				Morbidity	0			None	None				2801: Center for Disease Control and Prevention (2006) "Mortality by underlying and multiple cause, ages 18+: US, 1981-2006 (Source: NVSS) (2006 data only)" (http://www.cdc.gov/nchs/hdi.htm)
DAA618	Acute rheumatic fever and chronic rheumatic heart diseases	pathological	Homo sapiens	male/female	18	85		Heart, Skin, Brain				Morbidity	0			None	None				2801: Center for Disease Control and Prevention (2006) "Mortality by underlying and multiple cause, ages 18+: US, 1981-2006 (Source: NVSS) (2006 data only)" (http://www.cdc.gov/nchs/hdi.htm)
DAA1335	acyl-CoA synthetase medium-chain family member 2	molecular	Mus musculus	male/female	3	23		Hematological System	Acsm2 (acyl-CoA synthetase medium-chain family member 2)		equation	Gene Expression Level	20	Microarray	Log2	-29.0	0.0001194918922646140000000				2882: Rossi et al. (2005) "Cell intrinsic alterations underlie hematopoietic stem cell aging." Proc. Natl. Acad. Sci. U.S.A. 102(26):9194-9199 (15967997)
DAA1391	acyl-CoA synthetase short-chain family member 1	molecular	Mus musculus	male/female	2	15		Hippocampus	Acss1 (acyl-CoA synthetase short-chain family member 1)		equation	Gene Expression Level	20	Microarray	Log2	-2.0	0.0005395113423528320000000				2706: Verbitsky et al. (2004) "Altered hippocampal transcript profile accompanies an age-related spatial memory deficit in mice." Learn. Mem. 11(3):253-260 (15169854)
DAA1630	acyl-CoA thioesterase 7	molecular	Mus musculus	male/female	2	26		Lung	Acot7 (acyl-CoA thioesterase 7)		equation	Gene Expression Level	20	Microarray	Log2	-3.0	0.0001235725207575550000000				2785: Misra et al. (2007) "Global expression profiles from C57BL/6J and DBA/2J mouse lungs to determine aging-related genes." Physiol. Genomics 31(3):429-440 (17726092)
DAA447	ADAM metallopeptidase with thrombospondin type 1 motif, 5	molecular	Homo sapiens	male/female	20	75		Skeletal Muscle	ADAMTS5 (ADAM metallopeptidase with thrombospondin type 1 motif, 5)		equation	Gene Expression Level	0	Microarray	Log	7.0	0.0000371623120148820000000				2828: Welle et al. (2004) "Skeletal muscle gene expression profiles in 20-29 year old and 65-71 year old women." Exp. Gerontol. 39(3):369-377 (15036396)|2841: Welle et al. (2003) "Gene expression profile of aging in human muscle." Physiol. Genomics 14(2):149-159 (12783983)
DAA1520	adaptor protein complex AP-2, mu1	molecular	Mus musculus	male/female	6	22		Liver	Ap2m1 (adaptor protein complex AP-2, mu1)		equation	Gene Expression Level	20	Microarray	Log2	1.0	0.0000609098627661142000000				1334: Papaconstantinou et al. (2005) "Hepatic gene and protein expression of primary components of the IGF-I axis in long lived Snell dwarf mice." Mech. Ageing Dev. 126(6-7):692-704 (15888324)|2981: NCBI GEO Dataset (2005) "Age effect on livers of long-lived Snell dwarf mutants" (http://www.ncbi.nlm.nih.gov/sites/GDSbrowser?acc=GDS2019)
DAA396	adaptor protein, phosphotyrosine interaction, PH domain and leucine zipper containing 1	molecular	Homo sapiens	male/female	20	75		Skeletal Muscle	APPL1 (adaptor protein, phosphotyrosine interaction, PH domain and leucine zipper containing 1)		equation	Gene Expression Level	0	Microarray	Log	-4.0	0.0009216076840935090000000				2828: Welle et al. (2004) "Skeletal muscle gene expression profiles in 20-29 year old and 65-71 year old women." Exp. Gerontol. 39(3):369-377 (15036396)|2841: Welle et al. (2003) "Gene expression profile of aging in human muscle." Physiol. Genomics 14(2):149-159 (12783983)
DAA12	adaptor-related protein complex 1, sigma 1 subunit	molecular	Homo sapiens	male/female	26	106		Brain	AP1S1 (adaptor-related protein complex 1, sigma 1 subunit)		equation	Gene Expression Level	0	Microarray	Log	-12.0	0.0003474762885850000000000				2742: Lu et al. (2004) "Gene regulation and DNA damage in the ageing human brain." Nature 429(6994):883-891 (15190254)
DAA2132	adenylate kinase 3-like 2; adenylate kinase 3-like 1 increases with age	molecular	Homo sapiens	female	-1	-1	Gene expression showed a significant (p<E-3) increase in the expression of AK4P3 in oocytes donated from older women (aged 37-39 years - both inclusive) compared to oocytes from younger women (aged 25-35 years)	Ovary	AK4P3 (adenylate kinase 4 pseudogene 3)			Gene Expression Level	None	None	None	54.0	0.0028400000000000000000000				2714: Grøndahl et al. (2010) "Gene expression profiles of single human mature oocytes in relation to age." Hum. Reprod. 25(4):957-968 (20147335)
DAA1847	adenylosuccinate synthetase like 1	molecular	Mus musculus	male/female	5	25		Skeletal Muscle	Adssl1 (adenylosuccinate synthetase like 1)		equation	Gene Expression Level	20	Microarray	Log2	-13.0	0.0008961359924784820000000				2648: NCBI GEO Dataset (2006) "Caloric restriction effect on aged skeletal muscle" (http://www.ncbi.nlm.nih.gov/sites/GDSbrowser?acc=GDS2612)|2835: Edwards et al. (2007) "Gene expression profiling of aging reveals activation of a p53-mediated transcriptional program." BMC Genomics 8:80 (17381838)
DAA1960	Adipocyte formation increases	physiological	Mus musculus	male	0	15	Bone marrow stromal cells derived from 15-month-old mice developed more adipocytes than cells derived from 4-weeks old mice.	Bone Marrow													2855: Li et al. (2011) "Nicotinamide phosphoribosyltransferase (Nampt) affects the lineage fate determination of mesenchymal stem cells: a possible cause for reduced osteogenesis and increased adipogenesis in older individuals." J. Bone Miner. Res. 26(11):2656-2664 (21812028)
DAA1323	a disintegrin and metallopeptidase domain 25 (testase 2)	molecular	Mus musculus	male/female	3	23		Hematological System	Adam25 (a disintegrin and metallopeptidase domain 25 (testase 2))		equation	Gene Expression Level	20	Microarray	Log2	9.0	0.0005387290099127650000000				2882: Rossi et al. (2005) "Cell intrinsic alterations underlie hematopoietic stem cell aging." Proc. Natl. Acad. Sci. U.S.A. 102(26):9194-9199 (15967997)
DAA1850	ADP-ribosylation factor-like 1	molecular	Mus musculus	male/female	5	25		Skeletal Muscle	Arl1 (ADP-ribosylation factor-like 1)		equation	Gene Expression Level	20	Microarray	Log2	6.0	0.0002502092157387740000000				2648: NCBI GEO Dataset (2006) "Caloric restriction effect on aged skeletal muscle" (http://www.ncbi.nlm.nih.gov/sites/GDSbrowser?acc=GDS2612)|2835: Edwards et al. (2007) "Gene expression profiling of aging reveals activation of a p53-mediated transcriptional program." BMC Genomics 8:80 (17381838)
DAA1724	ADP-ribosylation factor-like 5A	molecular	Mus musculus	male/female	8	24		Muscle	Arl5a (ADP-ribosylation factor-like 5A)		equation	Gene Expression Level	20	Microarray	Log2	3.0	0.0003438685773872300000000				2651: Beggs et al. (2004) "Alterations in the TGFbeta signaling pathway in myogenic progenitors with age." Aging Cell 3(6):353-361 (15569352)
DAA2124	ADP-ribosylation-like factor 6 interacting protein 6 decreases with age	molecular	Homo sapiens	female	-1	-1	Gene expression showed a significant (p<E-3) decrease in the expression of ARL6IP6 in oocytes donated from older women (aged 37-39 years - both inclusive) compared to oocytes from younger women (aged 25-35 years)	Ovary	ARL6IP6 (ADP-ribosylation-like factor 6 interacting protein 6)			Gene Expression Level	None	None	None	-76.13	0.0050500000000000000000000				2714: Grøndahl et al. (2010) "Gene expression profiles of single human mature oocytes in relation to age." Hum. Reprod. 25(4):957-968 (20147335)
DAA2591	Advanced glycation end products increases in aging human skeletal muscle	physiological	Homo sapiens	male/female	22	93	Study of young (22-30 years old; mean 25) and old (70-93 years old; mean 78) healthy sedentary individuals showed that the amount of advanced glycation end products increases by ~200% with ageing. In contrast, collagen concentration and pyridinoline cross-links are not significantly changed with aging. Additionally, all general skeletal muscle protein pools are reduced with aging (myofibrillar by…	Muscle													3457: Haus, JM et al. (2007) "Collagen, cross-linking, and advanced glycation end products in aging human skeletal muscle." J. Appl. Physiol. 103(6):2068-2076 (17901242)
DAA1978	Age differences in classical conditioning of the eyelid response	physiological	Homo sapiens	male/female	40	83	Starting with mid-life there are age differences in the classical conditioning of the eyelid response. Regardless of age, subjects with low amplitude unconditioned responses condition poorly. In the group of subjects with normal amplitude unconditioned response, there is a correlation between age and the total percentage of conditioned responses (0.58).	Eyelid													2663: Woodruff-Pak and Thompson (1988) "Classical conditioning of the eyeblink response in the delay paradigm in adults aged 18-83 years." Psychol Aging 3(3):219-229 (3268262)
DAA551	AHA1, activator of heat shock 90kDa protein ATPase homolog 2 (yeast)	molecular	Homo sapiens	male/female	20	75		Skeletal Muscle	AHSA2 (AHA1, activator of heat shock 90kDa protein ATPase homolog 2 (yeast))		equation	Gene Expression Level	0	Microarray	Log	3.0	0.0001904830458084340000000				2828: Welle et al. (2004) "Skeletal muscle gene expression profiles in 20-29 year old and 65-71 year old women." Exp. Gerontol. 39(3):369-377 (15036396)|2841: Welle et al. (2003) "Gene expression profile of aging in human muscle." Physiol. Genomics 14(2):149-159 (12783983)
DAA6	AHNAK nucleoprotein	molecular	Homo sapiens	male/female	26	106		Brain	AHNAK (AHNAK nucleoprotein)		equation	Gene Expression Level	0	Microarray	Log	13.0	0.0003943477245076880000000				2742: Lu et al. (2004) "Gene regulation and DNA damage in the ageing human brain." Nature 429(6994):883-891 (15190254)
DAA1328	AHNAK nucleoprotein 2	molecular	Mus musculus	male/female	3	23		Hematological System	Ahnak2 (AHNAK nucleoprotein 2)		equation	Gene Expression Level	20	Microarray	Log2	81.0	0.0001011603864167540000000				2882: Rossi et al. (2005) "Cell intrinsic alterations underlie hematopoietic stem cell aging." Proc. Natl. Acad. Sci. U.S.A. 102(26):9194-9199 (15967997)
DAA804	Air flow resistance increases	physiological	Homo sapiens	male/female	-1	-1	Air flow resistance increases with age.	Lung													2746: Britto et al. (2009) "Effects of the aging process on respiratory function." Gerontology 55(5):505-510 (19713688)
DAA474	A kinase (PRKA) anchor protein 7	molecular	Homo sapiens	male/female	20	75		Skeletal Muscle	AKAP7 (A kinase (PRKA) anchor protein 7)		equation	Gene Expression Level	0	Microarray	Log	-3.0	0.0003476352747378460000000				2828: Welle et al. (2004) "Skeletal muscle gene expression profiles in 20-29 year old and 65-71 year old women." Exp. Gerontol. 39(3):369-377 (15036396)|2841: Welle et al. (2003) "Gene expression profile of aging in human muscle." Physiol. Genomics 14(2):149-159 (12783983)
DAA1247	albumin	molecular	Mus musculus	male/female	5	22		Brain	Alb (albumin)		equation	Gene Expression Level	20	Microarray	Log2	88.0	0.0008854434929839640000000				2765: Godbout et al. (2005) "Exaggerated neuroinflammation and sickness behavior in aged mice following activation of the peripheral innate immune system." FASEB J. 19(10):1329-1331 (15919760)|2833: NCBI GEO Dataset (2005) "Age effect on lipopolysaccharide-induced neuroinflammation and sickness behavior" (http://www.ncbi.nlm.nih.gov/sites/GDSbrowser?acc=GDS1311)
DAA698	Albumin levels decrease	physiological	Homo sapiens	male/female	26	87	Albumin levels were significant lower in thirty-seven elderly subjects (median age, 87, range 70-95 years; median: 42 g\\L) than in 22 young subjects (median age, 26, range 21-37 years; median: 46 g\\L).	Plasma													2871: Ogawa et al. (2008) "The association of elevated reactive oxygen species levels from neutrophils with low-grade inflammation in the elderly." Immun Ageing 5:13 (18950479)
DAA2431	aldehyde dehydrogenase 1A1 decreases with age	molecular	Homo sapiens	female	6	73	Comparison of DNA methylation showed a significantly decreased methylation level of ALDH1A1 in dermal fibroblasts from elderly women (aged 60-73 years old) compared to cells from younger women (aged 6-23 years old)	Dermis	ALDH1A1 (aldehyde dehydrogenase 1 family, member A1)			DNA Methylation	None	None	None	-30.3	0.0040000000000000000000000				2751: Koch et al. (2011) "Specific age-associated DNA methylation changes in human dermal fibroblasts." PLoS ONE 6(2):e16679 (21347436)
DAA7	aldehyde dehydrogenase 9 family, member A1	molecular	Homo sapiens	male/female	26	106		Brain	ALDH9A1 (aldehyde dehydrogenase 9 family, member A1)		equation	Gene Expression Level	0	Microarray	Log	10.0	0.0002089006197826330000000				2742: Lu et al. (2004) "Gene regulation and DNA damage in the ageing human brain." Nature 429(6994):883-891 (15190254)
DAA1721	aldehyde dehydrogenase family 1, subfamily A1	molecular	Mus musculus	male/female	8	24		Muscle	Aldh1a1 (aldehyde dehydrogenase family 1, subfamily A1)		equation	Gene Expression Level	20	Microarray	Log2	6.0	0.0005638688356022180000000				2651: Beggs et al. (2004) "Alterations in the TGFbeta signaling pathway in myogenic progenitors with age." Aging Cell 3(6):353-361 (15569352)
DAA1277	aldo-keto reductase family 1, member C18	molecular	Mus musculus	male/female	4	15		Cochlea	Akr1c18 (aldo-keto reductase family 1, member C18)		equation	Gene Expression Level	20	Microarray	Log2	-20.0	0.0000679437362951275000000				2666: Someya et al. (2007) "Caloric restriction suppresses apoptotic cell death in the mammalian cochlea and leads to prevention of presbycusis." Neurobiol. Aging 28(10):1613-1622 (16890326)
DAA2428	aldo-keto reductase family 1; member C3 decreases with age	molecular	Homo sapiens	female	6	73	Comparison of DNA methylation showed a significantly decreased methylation level of AKR1C3 in dermal fibroblasts from elderly women (aged 60-73 years old) compared to cells from younger women (aged 6-23 years old)	Dermis	AKR1C3 (aldo-keto reductase family 1, member C3)			DNA Methylation	None	None	None	-19.3	0.0080000000000000000000000				2751: Koch et al. (2011) "Specific age-associated DNA methylation changes in human dermal fibroblasts." PLoS ONE 6(2):e16679 (21347436)
DAA912	Aldosterone secretion, blood levels and clearance decrease	physiological	Homo sapiens	male/female	-1	-1	Aldosterone secretion, aldosterone blood levels (undetectable at ~65 years of age) and aldosterone clearance decrease with age.	Plasma, Adrenal Gland													2676: Flood et al. (1967) "The metabolism and secretion of aldosterone in elderly subjects." J. Clin. Invest. 46(6):960-966 (6026101)
DAA1969	Alox5 arachidonate 5-lipoxygenase (5-LOX) mRNA expression decrease	molecular	Mus musculus	male	2	22	5-LOX mRNA expression decreased in heart from age 2 to 22 month.	Heart	Alox5 (arachidonate 5-lipoxygenase)												2715: Dzitoyeva et al. (2009) "5-Lipoxygenase DNA methylation and mRNA content in the brain and heart of young and old mice." Neural Plast. 2009:209596 (20052386)
DAA1967	Alox5 arachidonate 5-lipoxygenase (5-LOX) mRNA expression increase	molecular	Mus musculus	male	2	22	5-LOX mRNA expression increased in cerebellum from age 2 to 22 month.	Cerebellum													2715: Dzitoyeva et al. (2009) "5-Lipoxygenase DNA methylation and mRNA content in the brain and heart of young and old mice." Neural Plast. 2009:209596 (20052386)
DAA1965	Alox5 arachidonate 5-lipoxygenase (5-LOX) mRNA expression increase	molecular	Mus musculus	male	2	22	5-LOX mRNA expression level increased in frontal cortex from age 2 to 22 month.	Heart	Alox5 (arachidonate 5-lipoxygenase)												2715: Dzitoyeva et al. (2009) "5-Lipoxygenase DNA methylation and mRNA content in the brain and heart of young and old mice." Neural Plast. 2009:209596 (20052386)
DAA1963	Alox5 arachidonate 5-lipoxygenase (5-LOX) promoter methylation increase	molecular	Mus musculus	male	2	22	5-LOX promoter-5’UTR DNA methylation increased in heart from age 2 to 22 month.	Heart	Alox5 (arachidonate 5-lipoxygenase)												2715: Dzitoyeva et al. (2009) "5-Lipoxygenase DNA methylation and mRNA content in the brain and heart of young and old mice." Neural Plast. 2009:209596 (20052386)
DAA1964	Alox5 arachidonate 5-lipoxygenase (5-LOX) promoter methylation increase	molecular	Mus musculus	male	2	22	5-LOX promoter-5’UTR DNA methylation increased in cerebellum from age 2 to 22 month.	Cerebellum	Alox5 (arachidonate 5-lipoxygenase)												2715: Dzitoyeva et al. (2009) "5-Lipoxygenase DNA methylation and mRNA content in the brain and heart of young and old mice." Neural Plast. 2009:209596 (20052386)
DAA1966	Alox5 arachidonate 5-lipoxygenase (5-LOX) promoter methylation increase	molecular	Mus musculus	male	2	22	5-LOX promoter-5’UTR DNA methylation increased in hippocampusfrom age 2 to 22 month.	Hippocampus													2715: Dzitoyeva et al. (2009) "5-Lipoxygenase DNA methylation and mRNA content in the brain and heart of young and old mice." Neural Plast. 2009:209596 (20052386)
DAA269	alpha-kinase 2	molecular	Homo sapiens	male/female	27	92		Kidney	ALPK2 (alpha-kinase 2)		equation	Gene Expression Level	0	Microarray	Log	20.0	0.0005572993763613800000000				2993: Rodwell et al. (2004) "A transcriptional profile of aging in the human kidney." PLoS Biol. 2(12):e427 (15562319)
DAA475	alpha-kinase 3	molecular	Homo sapiens	male/female	20	75		Skeletal Muscle	ALPK3 (alpha-kinase 3)		equation	Gene Expression Level	0	Microarray	Log	6.0	0.0000037095257859831800000				2828: Welle et al. (2004) "Skeletal muscle gene expression profiles in 20-29 year old and 65-71 year old women." Exp. Gerontol. 39(3):369-377 (15036396)|2841: Welle et al. (2003) "Gene expression profile of aging in human muscle." Physiol. Genomics 14(2):149-159 (12783983)
DAA2035	Alterations in frequency, developmental potential and gene expression profile in hematopoietic stem cells	physiological	Homo sapiens	male/female	20	85	With age, human hematopoietic stem cells increase in frequency, are less quiescent, and exhibit myeloid-biased differentiation potential. The gene expression profile is also altered, genes associated with cell cycle, myeloid lineage specification, and myeloid malignancies, being transcriptionally up-regulated.	Hematopoietic Stem Cells													2761: Pang et al. (2011) "Human bone marrow hematopoietic stem cells are increased in frequency and myeloid-biased with age." Proc. Natl. Acad. Sci. U.S.A. 108(50):20012-20017 (22123971)
DAA2033	Alterations in structural proteins and cell membranes in the lenses	physiological	Homo sapiens	male/female	-1	-1	With age, there are alterations in the structural proteins and the cell membranes of the lenses.	Lens													2814: Truscott and Zhu (2010) "Presbyopia and cataract: a question of heat and time." Prog Retin Eye Res 29(6):487-499 (20472092)
DAA2041	Altered brain mitochondrial metabolism	physiological	Homo sapiens	male/female	-1	-1	Compared with young subjects, neuronal mitochondrial metabolism and glutamate–glutamine cycle flux is ∼30% lower in elderly subjects. The reduction in individual subjects correlates strongly with reductions in N-acetylaspartate and glutamate concentrations consistent with chronic reductions in brain mitochondrial function. In elderly subjects age-related changes are observed in glial mitochondria…	Brain													2941: Boumezbeur et al. (2010) "Altered brain mitochondrial metabolism in healthy aging as assessed by in vivo magnetic resonance spectroscopy." J. Cereb. Blood Flow Metab. 30(1):211-221 (19794401)
DAA2054	Altered cardiovascular response during heating	physiological	Homo sapiens	male/female	-1	-1	The cardiovascular responses of older men during direct passive heating were characterized by a smaller increase in cardiac output as well as less redistribution of blood flow from the splanchnic and renal circulations, when compared with young individuals.	Cardiovascular System													2700: Minson et al. (1998) "Age alters the cardiovascular response to direct passive heating." J. Appl. Physiol. 84(4):1323-1332 (9516200)
DAA2031	Altered concentration of sodium, potassium and calcium	physiological	Homo sapiens	male/female	20	80	The lens membrane potential and resistance declines markedly with age while internal Na+ and free Ca2+ increases. A concomitant stimulation of Na+ and K+ transmembrane fluxes exists. The increase in permeability also coincides with the increase in optical density that occurs in the ageing human lens.	Lens													2669: Duncan et al. (1989) "Human lens membrane cation permeability increases with age." Invest. Ophthalmol. Vis. Sci. 30(8):1855-1859 (2759800)
DAA748	Altered sleep parameters and patterns	psychological	Homo sapiens	male	-1	-1	Older men reported higher number of nocturnal awakenings.	Brain													2685: Baehr et al. (2000) "Individual differences in the phase and amplitude of the human circadian temperature rhythm: with an emphasis on morningness-eveningness." J Sleep Res 9(2):117-127 (10849238)|2717: Landolt et al. (1996) "Effect of age on the sleep EEG: slow-wave activity and spindle frequency activity in young and middle-aged men." Brain Res. 738(2):205-212 (8955514)
DAA815	Alveolar duct size increases	physiological	Homo sapiens	male	-1	-1	Age-related morphological changes in lung tissue result in increased alveolar duct size.	Alveolus													2655: Whitbourne, S. K. (1985) "The Aging Body: Physiological Changes and Psychological Consequences"
DAA797	Alveoli's ability decreases	physiological	Homo sapiens	male/female	-1	-1	Alveoli's ability to remain open during expiration decreases with age.	Alveolus													2948: Arking, R. (2006) "Biology of Aging: Observations and Principles" 164
DAA615	Alzheimer's disease	pathological	Homo sapiens	male/female	18	85	Alzheimer's disease (AD) is a form of dementia whose incidence is strongly age-related. According to Hebert et al., AD is about 14 times more common in individuals 85 years and older than in individuals 65 to 69 years of age.	Brain				Morbidity	0			None	None				2673: (1996) "Alzheimer's Disease: Cause(s), Diagnosis, Treatment, and Care" |2737: Hebert et al. (1995) "Age-specific incidence of Alzheimer's disease in a community population." JAMA 273(17):1354-1359 (7715060)|2801: Center for Disease Control and Prevention (2006) "Mortality by underlying and multiple cause, ages 18+: US, 1981-2006 (Source: NVSS) (2006 data only)" (http://www.cdc.gov/nchs/hdi.…
DAA1696	amiloride-sensitive cation channel 1, neuronal (degenerin)	molecular	Mus musculus	male/female	2	26		Lung	Accn1 (amiloride-sensitive cation channel 1, neuronal (degenerin))		equation	Gene Expression Level	20	Microarray	Log2	57.0	0.0002259335967321040000000				2785: Misra et al. (2007) "Global expression profiles from C57BL/6J and DBA/2J mouse lungs to determine aging-related genes." Physiol. Genomics 31(3):429-440 (17726092)
DAA347	aminolevulinate, delta-, synthase 1	molecular	Homo sapiens	male/female	20	75		Skeletal Muscle	ALAS1 (aminolevulinate, delta-, synthase 1)		equation	Gene Expression Level	0	Microarray	Log	-4.0	0.0001956951343115840000000				2828: Welle et al. (2004) "Skeletal muscle gene expression profiles in 20-29 year old and 65-71 year old women." Exp. Gerontol. 39(3):369-377 (15036396)|2841: Welle et al. (2003) "Gene expression profile of aging in human muscle." Physiol. Genomics 14(2):149-159 (12783983)
DAA1567	AMME chromosomal region gene 1-like	molecular	Mus musculus	male/female	2	26		Lung	Ammecr1l (AMME chromosomal region gene 1-like)		equation	Gene Expression Level	20	Microarray	Log2	-2.0	0.0000207813600228304000000				2785: Misra et al. (2007) "Global expression profiles from C57BL/6J and DBA/2J mouse lungs to determine aging-related genes." Physiol. Genomics 31(3):429-440 (17726092)
DAA2394	AMP-activated protein kinase; non-catalytic gamma-3 subunit decreases with age	molecular	Homo sapiens	female	6	73	Comparison of DNA methylation showed a significantly decreased methylation level of PRKAG3 in dermal fibroblasts from elderly women (aged 60-73 years old) compared to cells from younger women (aged 6-23 years old)	Dermis	PRKAG3 (protein kinase, AMP-activated, gamma 3 non-catalytic subunit)			DNA Methylation	None	None	None	-17.8	None				2751: Koch et al. (2011) "Specific age-associated DNA methylation changes in human dermal fibroblasts." PLoS ONE 6(2):e16679 (21347436)
DAA2395	AMP-activated protein kinase; non-catalytic gamma-3 subunit decreases with age	molecular	Homo sapiens	female	6	73	Comparison of DNA methylation showed a significantly decreased methylation level of PRKAG3 in dermal fibroblasts from elderly women (aged 60-73 years old) compared to cells from younger women (aged 6-23 years old)	Dermis	PRKAG3 (protein kinase, AMP-activated, gamma 3 non-catalytic subunit)			DNA Methylation	None	None	None	-20.1	0.0220000000000000000000000				2751: Koch et al. (2011) "Specific age-associated DNA methylation changes in human dermal fibroblasts." PLoS ONE 6(2):e16679 (21347436)
DAA2443	AMP-activated protein kinase; non-catalytic gamma-3 subunit decreases with age	molecular	Homo sapiens	male/female	21	85	Comparison of DNA methylation showed a significantly decreased methylation level of PRKAG3 in bone marrow mesenchymal stem cells obtained from elderly donors (aged 53-85 years old) compared to cells from younger donors (aged 21-50 years old)	Mesenchymal Stem Cell	PRKAG3 (protein kinase, AMP-activated, gamma 3 non-catalytic subunit)			DNA Methylation	None	None	None	-15.1	None				2751: Koch et al. (2011) "Specific age-associated DNA methylation changes in human dermal fibroblasts." PLoS ONE 6(2):e16679 (21347436)
DAA2444	AMP-activated protein kinase; non-catalytic gamma-3 subunit decreases with age	molecular	Homo sapiens	male/female	21	85	Comparison of DNA methylation showed a significantly decreased methylation level of PRKAG3 in bone marrow mesenchymal stem cells obtained from elderly donors (aged 53-85 years old) compared to cells from younger donors (aged 21-50 years old)	Mesenchymal Stem Cell	PRKAG3 (protein kinase, AMP-activated, gamma 3 non-catalytic subunit)			DNA Methylation	None	None	None	-20.1	None				2751: Koch et al. (2011) "Specific age-associated DNA methylation changes in human dermal fibroblasts." PLoS ONE 6(2):e16679 (21347436)
DAA1722	amylase 1, salivary	molecular	Mus musculus	male/female	8	24		Muscle	Amy1 (amylase 1, salivary)		equation	Gene Expression Level	20	Microarray	Log2	12.0	0.0001868046418603390000000				2651: Beggs et al. (2004) "Alterations in the TGFbeta signaling pathway in myogenic progenitors with age." Aging Cell 3(6):353-361 (15569352)
DAA267	amyloid beta (A4) precursor protein-binding, family B, member 1 interacting protein	molecular	Homo sapiens	male/female	27	92		Kidney	APBB1IP (amyloid beta (A4) precursor protein-binding, family B, member 1 interacting protein)		equation	Gene Expression Level	0	Microarray	Log	23.0	0.0005073475483626080000000				2993: Rodwell et al. (2004) "A transcriptional profile of aging in the human kidney." PLoS Biol. 2(12):e427 (15562319)
DAA2100	anaphase promoting complex subunit 4 decreases with age	molecular	Homo sapiens	female	-1	-1	Gene expression showed a significant (p<E-3) decrease in the expression of ANAPC4 in oocytes donated from older women (aged 37-39 years - both inclusive) compared to oocytes from younger women (aged 25-35 years)	Ovary	ANAPC4 (anaphase promoting complex subunit 4)			Gene Expression Level	None	None	None	-35.48	0.0074200000000000000000000				2714: Grøndahl et al. (2010) "Gene expression profiles of single human mature oocytes in relation to age." Hum. Reprod. 25(4):957-968 (20147335)
DAA612	Anemia	pathological	Homo sapiens	male/female	18	85		Blood				Morbidity	0			None	None				2801: Center for Disease Control and Prevention (2006) "Mortality by underlying and multiple cause, ages 18+: US, 1981-2006 (Source: NVSS) (2006 data only)" (http://www.cdc.gov/nchs/hdi.htm)
DAA2119	angel homolog 2 (Drosophila) decreases with age	molecular	Homo sapiens	female	-1	-1	Gene expression showed a significant (p<E-3) decrease in the expression of ANGEL2 in oocytes donated from older women (aged 37-39 years - both inclusive) compared to oocytes from younger women (aged 25-35 years)	Ovary	ANGEL2 (angel homolog 2 (Drosophila))			Gene Expression Level	None	None	None	-65.28	0.0036200000000000000000000				2714: Grøndahl et al. (2010) "Gene expression profiles of single human mature oocytes in relation to age." Hum. Reprod. 25(4):957-968 (20147335)
DAA8	angiomotin	molecular	Homo sapiens	male/female	26	106		Brain	AMOT (angiomotin)		equation	Gene Expression Level	0	Microarray	Log	10.0	0.0005787951216677310000000				2742: Lu et al. (2004) "Gene regulation and DNA damage in the ageing human brain." Nature 429(6994):883-891 (15190254)
DAA1723	angiopoietin 1	molecular	Mus musculus	male/female	8	24		Muscle	Angpt1 (angiopoietin 1)		equation	Gene Expression Level	20	Microarray	Log2	-16.0	0.0009477513586514350000000				2651: Beggs et al. (2004) "Alterations in the TGFbeta signaling pathway in myogenic progenitors with age." Aging Cell 3(6):353-361 (15569352)
DAA9	ankyrin 2, neuronal	molecular	Homo sapiens	male/female	26	106		Brain	ANK2 (ankyrin 2, neuronal)		equation	Gene Expression Level	0	Microarray	Log	-20.0	0.0000028300983670775200000				2742: Lu et al. (2004) "Gene regulation and DNA damage in the ageing human brain." Nature 429(6994):883-891 (15190254)
DAA1610	ankyrin repeat domain 26	molecular	Mus musculus	male/female	2	26		Lung	Ankrd26 (ankyrin repeat domain 26)		equation	Gene Expression Level	20	Microarray	Log2	-3.0	0.0005935749938148270000000				2785: Misra et al. (2007) "Global expression profiles from C57BL/6J and DBA/2J mouse lungs to determine aging-related genes." Physiol. Genomics 31(3):429-440 (17726092)
DAA1394	annexin A2	molecular	Mus musculus	male/female	2	15		Hippocampus	Anxa2 (annexin A2)		equation	Gene Expression Level	20	Microarray	Log2	8.0	0.0000803844251454270000000				2706: Verbitsky et al. (2004) "Altered hippocampal transcript profile accompanies an age-related spatial memory deficit in mice." Learn. Mem. 11(3):253-260 (15169854)
DAA1849	annexin A3	molecular	Mus musculus	male/female	5	25		Skeletal Muscle	Anxa3 (annexin A3)		equation	Gene Expression Level	20	Microarray	Log2	23.0	0.0004246555097322320000000				2648: NCBI GEO Dataset (2006) "Caloric restriction effect on aged skeletal muscle" (http://www.ncbi.nlm.nih.gov/sites/GDSbrowser?acc=GDS2612)|2835: Edwards et al. (2007) "Gene expression profiling of aging reveals activation of a p53-mediated transcriptional program." BMC Genomics 8:80 (17381838)
DAA11	annexin A4	molecular	Homo sapiens	male/female	26	106		Brain	ANXA4 (annexin A4)		equation	Gene Expression Level	0	Microarray	Log	11.0	0.0008755002825254650000000				2742: Lu et al. (2004) "Gene regulation and DNA damage in the ageing human brain." Nature 429(6994):883-891 (15190254)
DAA1355	anthrax toxin receptor 2	molecular	Mus musculus	male/female	3	23		Hematological System	Antxr2 (anthrax toxin receptor 2)		equation	Gene Expression Level	20	Microarray	Log2	-15.0	0.0000864923456819175000000				2882: Rossi et al. (2005) "Cell intrinsic alterations underlie hematopoietic stem cell aging." Proc. Natl. Acad. Sci. U.S.A. 102(26):9194-9199 (15967997)
DAA22	antizyme inhibitor 1	molecular	Homo sapiens	male/female	26	106		Brain	AZIN1 (antizyme inhibitor 1)		equation	Gene Expression Level	0	Microarray	Log	-11.0	0.0002495638255894200000000				2742: Lu et al. (2004) "Gene regulation and DNA damage in the ageing human brain." Nature 429(6994):883-891 (15190254)
DAA629	Aortic aneurism and dissection	pathological	Homo sapiens	male/female	18	85		Aorta				Morbidity	0			None	None				2801: Center for Disease Control and Prevention (2006) "Mortality by underlying and multiple cause, ages 18+: US, 1981-2006 (Source: NVSS) (2006 data only)" (http://www.cdc.gov/nchs/hdi.htm)
DAA680	Aortic pulse wave velocity increases	physiological	Homo sapiens	male/female	30	-1	A measurement of arterial stiffness, aortic pulse wave velocity increases with age. Also, the favorable tuning between left ventricle and arterial tree is progressively lost with ageing.	Aorta												DAA685	2745: O'Rourke (2007) "Arterial aging: pathophysiological principles." Vasc Med 12(4):329-341 (18048471)
DAA1301	apelin	molecular	Mus musculus	male/female	3	23		Hematological System	Apln (apelin)		equation	Gene Expression Level	20	Microarray	Log2	13.0	0.0000218128592842925000000				2882: Rossi et al. (2005) "Cell intrinsic alterations underlie hematopoietic stem cell aging." Proc. Natl. Acad. Sci. U.S.A. 102(26):9194-9199 (15967997)
DAA1223	APOE promoter methylation decrease	molecular	Homo sapiens	male/female	63	92	Methylation level of APOE in individuals 30 years of age apart decreased by 10.6% in the brain.	Prefrontal Cortex	APOE (apolipoprotein E)												2707: Wang et al. (2008) "Age-specific epigenetic drift in late-onset Alzheimer's disease." PLoS ONE 3(7):e2698 (18628954)
DAA1248	apolipoprotein B mRNA editing enzyme, catalytic polypeptide 1	molecular	Mus musculus	male/female	5	22		Brain	Apobec1 (apolipoprotein B mRNA editing enzyme, catalytic polypeptide 1)		equation	Gene Expression Level	20	Microarray	Log2	92.0	0.0001221592951730800000000				2765: Godbout et al. (2005) "Exaggerated neuroinflammation and sickness behavior in aged mice following activation of the peripheral innate immune system." FASEB J. 19(10):1329-1331 (15919760)|2833: NCBI GEO Dataset (2005) "Age effect on lipopolysaccharide-induced neuroinflammation and sickness behavior" (http://www.ncbi.nlm.nih.gov/sites/GDSbrowser?acc=GDS1311)
DAA1898	apolipoprotein D	molecular	Mus musculus	male/female	5	30		Anatomical System	Apod (apolipoprotein D)		equation	Gene Expression Level	20	Microarray	Log2	14.0	0.0001146096045869960000000				2926: Lee et al. (2000) "Gene-expression profile of the ageing brain in mice." Nat. Genet. 25(3):294-297 (10888876)
DAA13	apolipoprotein D	molecular	Homo sapiens	male/female	26	106		Brain	APOD (apolipoprotein D)		equation	Gene Expression Level	0	Microarray	Log	14.0	0.0000113664456617185000000				2742: Lu et al. (2004) "Gene regulation and DNA damage in the ageing human brain." Nature 429(6994):883-891 (15190254)
DAA373	apolipoprotein O	molecular	Homo sapiens	male/female	20	75		Skeletal Muscle	APOO (apolipoprotein O)		equation	Gene Expression Level	0	Microarray	Log	-5.0	0.0000765131565366719000000				2828: Welle et al. (2004) "Skeletal muscle gene expression profiles in 20-29 year old and 65-71 year old women." Exp. Gerontol. 39(3):369-377 (15036396)
DAA979	Apoptotic pathway in response to stimuli disrupted	physiological	Homo sapiens	male/female	-1	-1	Neutrophils have a diminished response with age to anti-apoptotic stimuli such as to granulocyte macrophage colony stimulating factor (GM-CSF).	Neutrophil		Cellular											2886: Tortorella et al. (2007) "Age-related impairment of GM-CSF-induced signalling in neutrophils: role of SHP-1 and SOCS proteins." Ageing Res. Rev. 6(2):81-93 (17142110)
DAA1367	arginine vasopressin-induced 1	molecular	Mus musculus	male/female	3	23		Hematological System	Avpi1 (arginine vasopressin-induced 1)		equation	Gene Expression Level	20	Microarray	Log2	15.0	0.0000041222358943596800000				2882: Rossi et al. (2005) "Cell intrinsic alterations underlie hematopoietic stem cell aging." Proc. Natl. Acad. Sci. U.S.A. 102(26):9194-9199 (15967997)
DAA2111	arginyl-tRNA synthetase 2, mitochondrial decreases with age	molecular	Homo sapiens	female	-1	-1	Gene expression showed a significant (p<E-3) decrease in the expression of RARS2 in oocytes donated from older women (aged 37-39 years - both inclusive) compared to oocytes from younger women (aged 25-35 years)	Ovary	RARS2 (arginyl-tRNA synthetase 2, mitochondrial)			Gene Expression Level	None	None	None	-48.72	0.0055700000000000000000000				2714: Grøndahl et al. (2010) "Gene expression profiles of single human mature oocytes in relation to age." Hum. Reprod. 25(4):957-968 (20147335)
DAA1662	armadillo repeat containing, X-linked 1	molecular	Mus musculus	male/female	2	26		Lung	Armcx1 (armadillo repeat containing, X-linked 1)		equation	Gene Expression Level	20	Microarray	Log2	-6.0	0.0004251694754345050000000				2785: Misra et al. (2007) "Global expression profiles from C57BL/6J and DBA/2J mouse lungs to determine aging-related genes." Physiol. Genomics 31(3):429-440 (17726092)
DAA1202	arNOX specific activity increases	molecular	Homo sapiens	male	30	60	Ageing related cell surface oxidase (arNOX) specific activity increases between age 30 and age 50 to 65. arNOX generates superoxide at cell surfaces and in the circulation.	Skin	ENOX1 (ecto-NOX disulfide-thiol exchanger 1)												2646: Morré et al. (2008) "Age-related ENOX protein (arNOX) activity correlated with oxidative skin damage in the elderly." Biofactors 34(3):237-244 (19734125)
DAA1846	ARP6 actin-related protein 6 homolog (yeast)	molecular	Mus musculus	male/female	5	25		Skeletal Muscle	Actr6 (ARP6 actin-related protein 6 homolog (yeast))		equation	Gene Expression Level	20	Microarray	Log2	7.0	0.0001367090208392030000000				2648: NCBI GEO Dataset (2006) "Caloric restriction effect on aged skeletal muscle" (http://www.ncbi.nlm.nih.gov/sites/GDSbrowser?acc=GDS2612)|2835: Edwards et al. (2007) "Gene expression profiling of aging reveals activation of a p53-mediated transcriptional program." BMC Genomics 8:80 (17381838)
DAA306	arsA arsenite transporter, ATP-binding, homolog 1 (bacterial)	molecular	Homo sapiens	male/female	20	75		Skeletal Muscle	ASNA1 (arsA arsenite transporter, ATP-binding, homolog 1 (bacterial))		equation	Gene Expression Level	0	Microarray	Log	-4.0	0.0000387986993156770000000				2828: Welle et al. (2004) "Skeletal muscle gene expression profiles in 20-29 year old and 65-71 year old women." Exp. Gerontol. 39(3):369-377 (15036396)|2841: Welle et al. (2003) "Gene expression profile of aging in human muscle." Physiol. Genomics 14(2):149-159 (12783983)
DAA679	Arterial rigidity gradually increases	physiological	Homo sapiens	male/female	-1	-1	The elasticity of the arteries gradually decreases with age and arterial rigidity increases. In other words, there is a decreased percentage increase in arterial volume under standard pressure.	Artery												DAA703,DAA680,DAA682	2745: O'Rourke (2007) "Arterial aging: pathophysiological principles." Vasc Med 12(4):329-341 (18048471)|2840: Kohn, R. R. (1977) "Heart and cardiovascular system." in Handbook of the Biology of Aging.Pp. 281-317
DAA692	Arteriosclerosis	physiological	Homo sapiens	male	-1	-1	Arteriosclerosis is the age-related stiffening of the arteries.	Artery													2743: Wilkinson. IanB, McEniery. Carmel M (2012) "Arteriosclerosis Inevitable or Self-Inflicted?" Hypertension 60:3-5
DAA1031	Arthritis (Female)	pathological	Homo sapiens	female	20	75		Cartilage				Incidence	0			None	None				2879: Center for Disease Control and Prevention (2008) "Chronic conditions, ages 18+: US, 1997-2008 (Source: NHIS)" (http://www.cdc.gov/nchs/hdi.htm)
DAA1030	Arthritis (Male)	pathological	Homo sapiens	male	20	75		Cartilage				Incidence	0			None	None				2879: Center for Disease Control and Prevention (2008) "Chronic conditions, ages 18+: US, 1997-2008 (Source: NHIS)" (http://www.cdc.gov/nchs/hdi.htm)
DAA2088	aryl-hydrocarbon receptor repressor; programmed cell death 6 decreases with age	molecular	Homo sapiens	female	-1	-1	Gene expression showed a significant (p<E-3) decrease in the expression of PDCD6 in oocytes donated from older women (aged 37-39 years - both inclusive) compared to oocytes from younger women (aged 25-35 years)	Ovary	PDCD6 (programmed cell death 6)			Gene Expression Level	None	None	None	-60.94	0.0073500000000000000000000				2714: Grøndahl et al. (2010) "Gene expression profiles of single human mature oocytes in relation to age." Hum. Reprod. 25(4):957-968 (20147335)
DAA14	arylsulfatase A	molecular	Homo sapiens	male/female	26	106		Brain	ARSA (arylsulfatase A)		equation	Gene Expression Level	0	Microarray	Log	17.0	0.0000877791765894260000000				2742: Lu et al. (2004) "Gene regulation and DNA damage in the ageing human brain." Nature 429(6994):883-891 (15190254)
DAA2413	Arylsulfatase G increases with age	molecular	Homo sapiens	female	6	73	Comparison of DNA methylation showed a significantly increased methylation level of ARSG in dermal fibroblasts from elderly women (aged 60-73 years old) compared to cells from younger women (aged 6-23 years old)	Dermis	ARSG (arylsulfatase G)			DNA Methylation	None	None	None	19.6	0.0360000000000000000000000				2751: Koch et al. (2011) "Specific age-associated DNA methylation changes in human dermal fibroblasts." PLoS ONE 6(2):e16679 (21347436)
DAA2114	asparagine-linked glycosylation 13 homolog (S. cerevisiae) decreases with age	molecular	Homo sapiens	female	-1	-1	Gene expression showed a significant (p<E-3) decrease in the expression of ALG13 in oocytes donated from older women (aged 37-39 years - both inclusive) compared to oocytes from younger women (aged 25-35 years)	Ovary	ALG13 (ALG13, UDP-N-acetylglucosaminyltransferase subunit)			Gene Expression Level	None	None	None	-42.2	0.0011200000000000000000000				2714: Grøndahl et al. (2010) "Gene expression profiles of single human mature oocytes in relation to age." Hum. Reprod. 25(4):957-968 (20147335)
DAA635	Asthma	pathological	Homo sapiens	male/female	18	85		Lung				Morbidity	0			None	None				2801: Center for Disease Control and Prevention (2006) "Mortality by underlying and multiple cause, ages 18+: US, 1981-2006 (Source: NVSS) (2006 data only)" (http://www.cdc.gov/nchs/hdi.htm)
DAA1017	Asthma Attack Prevalence (Female)	pathological	Homo sapiens	female	0	84		Lung				Incidence	0			None	None				2909: Center for Disease Control and Prevention (2008) "Edentulism (loss of all natural teeth), ages 18+: US, 1997-2008 (Source: NHIS)" (http://www.cdc.gov/nchs/hdi.htm)|2929: Center for Disease Control and Prevention (2008) "Asthma and chronic obstructive pulmonary disease: US, 1997-2008 (Source: NHIS)" (http://www.cdc.gov/nchs/hdi.htm)
DAA1016	Asthma Attack Prevalence (Male)	pathological	Homo sapiens	male	0	84		Lung				Incidence	0			None	None				2909: Center for Disease Control and Prevention (2008) "Edentulism (loss of all natural teeth), ages 18+: US, 1997-2008 (Source: NHIS)" (http://www.cdc.gov/nchs/hdi.htm)|2929: Center for Disease Control and Prevention (2008) "Asthma and chronic obstructive pulmonary disease: US, 1997-2008 (Source: NHIS)" (http://www.cdc.gov/nchs/hdi.htm)
DAA498	ataxin 1	molecular	Homo sapiens	male/female	20	75		Skeletal Muscle	ATXN1 (ataxin 1)		equation	Gene Expression Level	0	Microarray	Log	3.0	0.0002431521079487180000000				2828: Welle et al. (2004) "Skeletal muscle gene expression profiles in 20-29 year old and 65-71 year old women." Exp. Gerontol. 39(3):369-377 (15036396)|2841: Welle et al. (2003) "Gene expression profile of aging in human muscle." Physiol. Genomics 14(2):149-159 (12783983)
DAA1623	ataxin 2	molecular	Mus musculus	male/female	2	26		Lung	Atxn2 (ataxin 2)		equation	Gene Expression Level	20	Microarray	Log2	-3.0	0.0007582297728690890000000				2785: Misra et al. (2007) "Global expression profiles from C57BL/6J and DBA/2J mouse lungs to determine aging-related genes." Physiol. Genomics 31(3):429-440 (17726092)
DAA1374	ATG9 autophagy related 9 homolog B (S. cerevisiae)	molecular	Mus musculus	male/female	3	23		Hematological System	Atg9b (ATG9 autophagy related 9 homolog B (S. cerevisiae))		equation	Gene Expression Level	20	Microarray	Log2	7.0	0.0007234468282675380000000				2882: Rossi et al. (2005) "Cell intrinsic alterations underlie hematopoietic stem cell aging." Proc. Natl. Acad. Sci. U.S.A. 102(26):9194-9199 (15967997)
DAA628	Atherosclerosis	pathological	Homo sapiens	male/female	18	85	Ageing of the vascular wall results in a decrease in elasticity of the artery and in its compliance leading to an increase in susceptibility to artherosclerosis.	Artery				Morbidity	0			None	None			DAA692	2644: B Jani and C Rajkumar (2006) "Ageing and vascular ageing" Post Graduate Medical Journal 82:357-362|2801: Center for Disease Control and Prevention (2006) "Mortality by underlying and multiple cause, ages 18+: US, 1981-2006 (Source: NVSS) (2006 data only)" (http://www.cdc.gov/nchs/hdi.htm)|2960: (1987) "Atherogenesis and Aging"
DAA624	Atherosclerotic cardiovascular disease	pathological	Homo sapiens	male/female	18	85		Heart				Morbidity	0			None	None				2801: Center for Disease Control and Prevention (2006) "Mortality by underlying and multiple cause, ages 18+: US, 1981-2006 (Source: NVSS) (2006 data only)" (http://www.cdc.gov/nchs/hdi.htm)
DAA359	AT hook containing transcription factor 1	molecular	Homo sapiens	male/female	20	75		Skeletal Muscle	AHCTF1 (AT hook containing transcription factor 1)		equation	Gene Expression Level	0	Microarray	Log	4.0	0.0002923914746726200000000				2828: Welle et al. (2004) "Skeletal muscle gene expression profiles in 20-29 year old and 65-71 year old women." Exp. Gerontol. 39(3):369-377 (15036396)|2841: Welle et al. (2003) "Gene expression profile of aging in human muscle." Physiol. Genomics 14(2):149-159 (12783983)
DAA15	ATPase, Ca++ transporting, cardiac muscle, slow twitch 2	molecular	Homo sapiens	male/female	26	106		Brain	ATP2A2 (ATPase, Ca++ transporting, cardiac muscle, slow twitch 2)		equation	Gene Expression Level	0	Microarray	Log	-9.0	0.0001036115385454990000000				2742: Lu et al. (2004) "Gene regulation and DNA damage in the ageing human brain." Nature 429(6994):883-891 (15190254)
DAA16	ATPase, Ca++ transporting, plasma membrane 2	molecular	Homo sapiens	male/female	26	106		Brain	ATP2B2 (ATPase, Ca++ transporting, plasma membrane 2)		equation	Gene Expression Level	0	Microarray	Log	-23.0	2.20263612816059000E-8				2742: Lu et al. (2004) "Gene regulation and DNA damage in the ageing human brain." Nature 429(6994):883-891 (15190254)
DAA1563	ATPase, Cu++ transporting, alpha polypeptide	molecular	Mus musculus	male/female	2	26		Lung	Atp7a (ATPase, Cu++ transporting, alpha polypeptide)		equation	Gene Expression Level	20	Microarray	Log2	-5.0	0.0008725600812371980000000				2785: Misra et al. (2007) "Global expression profiles from C57BL/6J and DBA/2J mouse lungs to determine aging-related genes." Physiol. Genomics 31(3):429-440 (17726092)
DAA21	ATPase, H+ transporting, lysosomal 13kDa, V1 subunit G2	molecular	Homo sapiens	male/female	26	106		Brain	ATP6V1G2 (ATPase, H+ transporting, lysosomal 13kDa, V1 subunit G2)		equation	Gene Expression Level	0	Microarray	Log	-7.0	4.433988372050480000E-7				2742: Lu et al. (2004) "Gene regulation and DNA damage in the ageing human brain." Nature 429(6994):883-891 (15190254)
DAA19	ATPase, H+ transporting, lysosomal 38kDa, V0 subunit d1	molecular	Homo sapiens	male/female	26	106		Brain	ATP6V0D1 (ATPase, H+ transporting, lysosomal 38kDa, V0 subunit d1)		equation	Gene Expression Level	0	Microarray	Log	-8.0	0.0003474415621339630000000				2742: Lu et al. (2004) "Gene regulation and DNA damage in the ageing human brain." Nature 429(6994):883-891 (15190254)
DAA20	ATPase, H+ transporting, lysosomal 70kDa, V1 subunit A	molecular	Homo sapiens	male/female	26	106		Brain	ATP6V1A (ATPase, H+ transporting, lysosomal 70kDa, V1 subunit A)		equation	Gene Expression Level	0	Microarray	Log	-7.0	0.0005569765084292920000000				2742: Lu et al. (2004) "Gene regulation and DNA damage in the ageing human brain." Nature 429(6994):883-891 (15190254)
DAA1899	ATPase, Na+/K+ transporting, beta 2 polypeptide	molecular	Mus musculus	male/female	5	30		Anatomical System	Atp1b2 (ATPase, Na+/K+ transporting, beta 2 polypeptide)		equation	Gene Expression Level	20	Microarray	Log2	4.0	0.0001403548730896320000000				2926: Lee et al. (2000) "Gene-expression profile of the ageing brain in mice." Nat. Genet. 25(3):294-297 (10888876)
DAA2393	ATP-binding cassette; sub-family A member 8 decreases with age	molecular	Homo sapiens	female	6	73	Comparison of DNA methylation showed a significantly decreased methylation level of ABCA8 in dermal fibroblasts from elderly women (aged 60-73 years old) compared to cells from younger women (aged 6-23 years old)	Dermis	ABCA8 (ATP-binding cassette, sub-family A (ABC1), member 8)			DNA Methylation	None	None	None	-23.4	0.0370000000000000000000000				2751: Koch et al. (2011) "Specific age-associated DNA methylation changes in human dermal fibroblasts." PLoS ONE 6(2):e16679 (21347436)
DAA2442	ATP-binding cassette; sub-family A member 8 decreases with age	molecular	Homo sapiens	male/female	21	85	Comparison of DNA methylation showed a significantly decreased methylation level of ABCA8 in bone marrow mesenchymal stem cells obtained from elderly donors (aged 53-85 years old) compared to cells from younger donors (aged 21-50 years old)	Mesenchymal Stem Cell	ABCA8 (ATP-binding cassette, sub-family A (ABC1), member 8)			DNA Methylation	None	None	None	-25.0	None				2751: Koch et al. (2011) "Specific age-associated DNA methylation changes in human dermal fibroblasts." PLoS ONE 6(2):e16679 (21347436)
DAA1572	ATP-binding cassette, sub-family C (CFTR/MRP), member 1	molecular	Mus musculus	male/female	2	26		Lung	Abcc1 (ATP-binding cassette, sub-family C (CFTR/MRP), member 1)		equation	Gene Expression Level	20	Microarray	Log2	2.0	0.0009654087668555850000000				2785: Misra et al. (2007) "Global expression profiles from C57BL/6J and DBA/2J mouse lungs to determine aging-related genes." Physiol. Genomics 31(3):429-440 (17726092)
DAA1089	ATP/GTP Binding Protein-like 5	molecular	Homo sapiens	male/female	0	102		Cerebellum	AGBL5 (ATP/GTP binding protein-like 5)		percentage	DNA Methylation	0			0.0	5.900000000000000000E-7				2842: Hernandez et al. (2011) "Distinct DNA methylation changes highly correlated with chronological age in the human brain." Hum. Mol. Genet. 20(6):1164-1172 (21216877)
DAA1090	ATP/GTP Binding Protein-like 5	molecular	Homo sapiens	male/female	0	102		Frontal Lobe	AGBL5 (ATP/GTP binding protein-like 5)		percentage	DNA Methylation	0			0.0	3.50000000000000000E-8				2842: Hernandez et al. (2011) "Distinct DNA methylation changes highly correlated with chronological age in the human brain." Hum. Mol. Genet. 20(6):1164-1172 (21216877)
DAA1091	ATP/GTP Binding Protein-like 5	molecular	Homo sapiens	male/female	0	102		Pons	AGBL5 (ATP/GTP binding protein-like 5)		percentage	DNA Methylation	0			0.0	3.200000000000000000E-7				2842: Hernandez et al. (2011) "Distinct DNA methylation changes highly correlated with chronological age in the human brain." Hum. Mol. Genet. 20(6):1164-1172 (21216877)
DAA1092	ATP/GTP Binding Protein-like 5	molecular	Homo sapiens	male/female	0	102		Temporal Lobe	AGBL5 (ATP/GTP binding protein-like 5)		percentage	DNA Methylation	0			0.0	3.70000000000E-14				2842: Hernandez et al. (2011) "Distinct DNA methylation changes highly correlated with chronological age in the human brain." Hum. Mol. Genet. 20(6):1164-1172 (21216877)
DAA421	ATP synthase, H+ transporting, mitochondrial F0 complex, subunit C1 (subunit 9)	molecular	Homo sapiens	male/female	20	75		Skeletal Muscle	ATP5G1 (ATP synthase, H+ transporting, mitochondrial F0 complex, subunit C1 (subunit 9))		equation	Gene Expression Level	0	Microarray	Log	-4.0	0.0000779482749343776000000				2828: Welle et al. (2004) "Skeletal muscle gene expression profiles in 20-29 year old and 65-71 year old women." Exp. Gerontol. 39(3):369-377 (15036396)|2841: Welle et al. (2003) "Gene expression profile of aging in human muscle." Physiol. Genomics 14(2):149-159 (12783983)
DAA530	ATP synthase, H+ transporting, mitochondrial F0 complex, subunit C3 (subunit 9)	molecular	Homo sapiens	male/female	20	75		Skeletal Muscle	ATP5G3 (ATP synthase, H+ transporting, mitochondrial F0 complex, subunit C3 (subunit 9))		equation	Gene Expression Level	0	Microarray	Log	-3.0	0.0002229022182975100000000				2828: Welle et al. (2004) "Skeletal muscle gene expression profiles in 20-29 year old and 65-71 year old women." Exp. Gerontol. 39(3):369-377 (15036396)|2841: Welle et al. (2003) "Gene expression profile of aging in human muscle." Physiol. Genomics 14(2):149-159 (12783983)
DAA1726	ATP synthase, H+ transporting, mitochondrial F0 complex, subunit f, isoform 2	molecular	Mus musculus	male/female	8	24		Muscle	Atp5j2 (ATP synthase, H+ transporting, mitochondrial F0 complex, subunit f, isoform 2)		equation	Gene Expression Level	20	Microarray	Log2	-2.0	0.0003695103483456360000000				2651: Beggs et al. (2004) "Alterations in the TGFbeta signaling pathway in myogenic progenitors with age." Aging Cell 3(6):353-361 (15569352)
DAA1727	ATP synthase, H+ transporting, mitochondrial F0 complex, subunit g	molecular	Mus musculus	male/female	8	24		Muscle	Atp5l (ATP synthase, H+ transporting, mitochondrial F0 complex, subunit g)		equation	Gene Expression Level	20	Microarray	Log2	-1.0	0.0007258623583732540000000				2651: Beggs et al. (2004) "Alterations in the TGFbeta signaling pathway in myogenic progenitors with age." Aging Cell 3(6):353-361 (15569352)
DAA17	ATP synthase, H+ transporting, mitochondrial F1 complex, alpha subunit 1, cardiac muscle	molecular	Homo sapiens	male/female	26	106		Brain	ATP5A1 (ATP synthase, H+ transporting, mitochondrial F1 complex, alpha subunit 1, cardiac muscle)		equation	Gene Expression Level	0	Microarray	Log	-17.0	0.0000919941979453846000000				2742: Lu et al. (2004) "Gene regulation and DNA damage in the ageing human brain." Nature 429(6994):883-891 (15190254)
DAA18	ATP synthase, H+ transporting, mitochondrial F1 complex, beta polypeptide	molecular	Homo sapiens	male/female	26	106		Brain	ATP5B (ATP synthase, H+ transporting, mitochondrial F1 complex, beta polypeptide)		equation	Gene Expression Level	0	Microarray	Log	-9.0	0.0007334276457460190000000				2742: Lu et al. (2004) "Gene regulation and DNA damage in the ageing human brain." Nature 429(6994):883-891 (15190254)
DAA333	ATP synthase, H+ transporting, mitochondrial F1 complex, gamma polypeptide 1	molecular	Homo sapiens	male/female	20	75		Skeletal Muscle	ATP5C1 (ATP synthase, H+ transporting, mitochondrial F1 complex, gamma polypeptide 1)		equation	Gene Expression Level	0	Microarray	Log	-2.0	0.0004104774215210580000000				2828: Welle et al. (2004) "Skeletal muscle gene expression profiles in 20-29 year old and 65-71 year old women." Exp. Gerontol. 39(3):369-377 (15036396)|2841: Welle et al. (2003) "Gene expression profile of aging in human muscle." Physiol. Genomics 14(2):149-159 (12783983)
DAA327	ATP synthase, H+ transporting, mitochondrial F1 complex, O subunit	molecular	Homo sapiens	male/female	20	75		Skeletal Muscle	ATP5O (ATP synthase, H+ transporting, mitochondrial F1 complex, O subunit)		equation	Gene Expression Level	0	Microarray	Log	-2.0	0.0007974973370388270000000				2828: Welle et al. (2004) "Skeletal muscle gene expression profiles in 20-29 year old and 65-71 year old women." Exp. Gerontol. 39(3):369-377 (15036396)|2841: Welle et al. (2003) "Gene expression profile of aging in human muscle." Physiol. Genomics 14(2):149-159 (12783983)
DAA299	ATP synthase mitochondrial F1 complex assembly factor 1	molecular	Homo sapiens	male/female	20	75		Skeletal Muscle	ATPAF1 (ATP synthase mitochondrial F1 complex assembly factor 1)		equation	Gene Expression Level	0	Microarray	Log	-2.0	0.0001768263330664980000000				2828: Welle et al. (2004) "Skeletal muscle gene expression profiles in 20-29 year old and 65-71 year old women." Exp. Gerontol. 39(3):369-377 (15036396)|2841: Welle et al. (2003) "Gene expression profile of aging in human muscle." Physiol. Genomics 14(2):149-159 (12783983)
DAA2082	AT rich interactive domain 1A (SWI-like) increases with age	molecular	Homo sapiens	female	-1	-1	Gene expression showed a significant (p<E-3) increase in the expression of ARID1A in oocytes donated from older women (aged 37-39 years - both inclusive) compared to oocytes from younger women (aged 25-35 years)	Ovary	ARID1A (AT rich interactive domain 1A (SWI-like))			Gene Expression Level	None	None	None	51.0	0.0012300000000000000000000				2714: Grøndahl et al. (2010) "Gene expression profiles of single human mature oocytes in relation to age." Hum. Reprod. 25(4):957-968 (20147335)
DAA2083	AT rich interactive domain 1A (SWI-like) increases with age	molecular	Homo sapiens	female	-1	-1	Gene expression showed a significant (p<E-3) increase in the expression of ARID1A in oocytes donated from older women (aged 37-39 years - both inclusive) compared to oocytes from younger women (aged 25-35 years)	Ovary	ARID1A (AT rich interactive domain 1A (SWI-like))			Gene Expression Level	None	None	None	103.0	0.0066800000000000000000000				2714: Grøndahl et al. (2010) "Gene expression profiles of single human mature oocytes in relation to age." Hum. Reprod. 25(4):957-968 (20147335)
DAA845	Atrophy of all four layers of large intestine	physiological	Homo sapiens	male/female	-1	-1	With age there is an atrophy of all four layers of the large intestine.	Large Intestine												DAA846,DAA847	2655: Whitbourne, S. K. (1985) "The Aging Body: Physiological Changes and Psychological Consequences"
DAA1001	Atrophy of hypodermal layer	physiological	Homo sapiens	male/female	-1	-1	Ageing-related atrophy of hypodermal layer. However, this is a regional change, usually affecting the face and back of hands and not waist/thighs.	Subcutaneous												DAA1002	2890: Arking, R. (2006) "Biology of Aging: Observations and Principles" 143
DAA839	Atrophy of mucosal lining in small intestine	physiological	Homo sapiens	male/female	-1	-1	Atrophy of mucosal lining in small intestine is observed with age.	Small Intestine												DAA840	2655: Whitbourne, S. K. (1985) "The Aging Body: Physiological Changes and Psychological Consequences"
DAA2051	Attenuated vasoconstriction response to cold	physiological	Homo sapiens	male/female	-1	-1	With advanced age, there is an attenuated vasoconstriction response during cold exposure in both peripheral and non-acral skin. This appears to be true even when fitness, body size and composition are taken into account.	Skin												DAA2050	2777: Collins et al. (1977) "Accidental hypothermia and impaired temperature homoeostasis in the elderly." Br Med J 1(6057):353-356 (837095)
DAA1264	aurora kinase C	molecular	Mus musculus	male/female	5	22		Brain	Aurkc (aurora kinase C)		equation	Gene Expression Level	20	Microarray	Log2	-65.0	0.0009697999314219240000000				2765: Godbout et al. (2005) "Exaggerated neuroinflammation and sickness behavior in aged mice following activation of the peripheral innate immune system." FASEB J. 19(10):1329-1331 (15919760)|2833: NCBI GEO Dataset (2005) "Age effect on lipopolysaccharide-induced neuroinflammation and sickness behavior" (http://www.ncbi.nlm.nih.gov/sites/GDSbrowser?acc=GDS1311)
DAA871	Autophagosome formation is decreased	physiological	Homo sapiens	male/female	-1	-1		Whole Body		Cellular										DAA870	2800: Martinez-Vicente et al. (2005) "Protein degradation and aging." Exp. Gerontol. 40(8-9):622-633 (16125351)
DAA1725	autophagy-related 12 (yeast)	molecular	Mus musculus	male/female	8	24		Muscle	Atg12 (autophagy-related 12 (yeast))		equation	Gene Expression Level	20	Microarray	Log2	-5.0	0.0005401593974286560000000				2651: Beggs et al. (2004) "Alterations in the TGFbeta signaling pathway in myogenic progenitors with age." Aging Cell 3(6):353-361 (15569352)
DAA1513	autophagy-related 5 (yeast)	molecular	Mus musculus	male/female	6	22		Liver	Atg5 (autophagy-related 5 (yeast))		equation	Gene Expression Level	20	Microarray	Log2	-7.0	0.0000155516749180120000000				1334: Papaconstantinou et al. (2005) "Hepatic gene and protein expression of primary components of the IGF-I axis in long lived Snell dwarf mice." Mech. Ageing Dev. 126(6-7):692-704 (15888324)|2981: NCBI GEO Dataset (2005) "Age effect on livers of long-lived Snell dwarf mutants" (http://www.ncbi.nlm.nih.gov/sites/GDSbrowser?acc=GDS2019)
DAA727	Axon loss	physiological	Homo sapiens	male/female	20	79	Diffusion tensor imaging suggests that the cerebral white matter exhibits age-related degenerative changes such as loss of axons. Lambda1 corresponds to the diffusivity in the long axis of the diffusion ellipsoid. The loss of axons may be prominently reflected by the decrease of Lambda1.	White Matter													2769: Wang et al. (2010) "Normal aging in the basal ganglia evaluated by eigenvalues of diffusion tensor imaging." AJNR Am J Neuroradiol 31(3):516-520 (19892817)
DAA1397	baculoviral IAP repeat-containing 6	molecular	Mus musculus	male/female	2	15		Hippocampus	Birc6 (baculoviral IAP repeat-containing 6)		equation	Gene Expression Level	20	Microarray	Log2	2.0	0.0006834202485529710000000				2706: Verbitsky et al. (2004) "Altered hippocampal transcript profile accompanies an age-related spatial memory deficit in mice." Learn. Mem. 11(3):253-260 (15169854)
DAA2023	Basal heat production decreases	physiological	Homo sapiens	male	40	90	Experiments on males between the ages of 40 and 90 years showed that the basal metabolism changes with age. Although the calculated surface area of individuals diminishes slightly with increasing age, the basal heat production, or oxygen uptake, falls at an even greater rate so that basal metabolism per unit of surface area shows a gradual decline.	Whole Body													2811: SHOCK (1956) "Some physiological aspects of aging in man." Bull N Y Acad Med 32(4):268-283 (13304552)
DAA2025	Basal oxygen uptake per kilogram of body water unchanged	physiological	Homo sapiens	male	20	90	The basal oxygen uptake per kilogram of body water, did not change significantly with age.	Whole Body													2811: SHOCK (1956) "Some physiological aspects of aging in man." Bull N Y Acad Med 32(4):268-283 (13304552)
DAA895	Basement membranes of glomeruli and tubules thicken	physiological	Homo sapiens	male/female	-1	-1	Basement membranes of glomeruli and tubules thicken with age.	Renal Tubule, Glomerulus													2807: McLachlan (1978) "The ageing kidney." Lancet 2(8081):143-145 (78337)|2898: Darmady et al. (1973) "The parameters of the ageing kidney." J. Pathol. 109(3):195-207 (4719771)
DAA24	B-cell CLL/lymphoma 11A (zinc finger protein)	molecular	Homo sapiens	male/female	26	106		Brain	BCL11A (B-cell CLL/lymphoma 11A (zinc finger protein))		equation	Gene Expression Level	0	Microarray	Log	-14.0	0.0000644835377938703000000				2742: Lu et al. (2004) "Gene regulation and DNA damage in the ageing human brain." Nature 429(6994):883-891 (15190254)
DAA1340	B-cell leukemia/lymphoma 3	molecular	Mus musculus	male/female	3	23		Hematological System	Bcl3 (B-cell leukemia/lymphoma 3)		equation	Gene Expression Level	20	Microarray	Log2	25.0	0.0007426019522977970000000				2882: Rossi et al. (2005) "Cell intrinsic alterations underlie hematopoietic stem cell aging." Proc. Natl. Acad. Sci. U.S.A. 102(26):9194-9199 (15967997)
DAA1851	B-cell receptor-associated protein 31	molecular	Mus musculus	male/female	5	25		Skeletal Muscle	Bcap31 (B-cell receptor-associated protein 31)		equation	Gene Expression Level	20	Microarray	Log2	4.0	0.0002645876779455920000000				2648: NCBI GEO Dataset (2006) "Caloric restriction effect on aged skeletal muscle" (http://www.ncbi.nlm.nih.gov/sites/GDSbrowser?acc=GDS2612)|2835: Edwards et al. (2007) "Gene expression profiling of aging reveals activation of a p53-mediated transcriptional program." BMC Genomics 8:80 (17381838)
DAA941	B cells' response to dendritic cell stimulation decreases	physiological	Homo sapiens	male/female	-1	-1		B Cell													2718: Weiskopf et al. (2009) "The aging of the immune system." Transpl. Int. 22(11):1041-1050 (19624493)
DAA509	BCL2-associated athanogene 2	molecular	Homo sapiens	male/female	20	75		Skeletal Muscle	BAG2 (BCL2-associated athanogene 2)		equation	Gene Expression Level	0	Microarray	Log	-3.0	0.0000633553571857611000000				2828: Welle et al. (2004) "Skeletal muscle gene expression profiles in 20-29 year old and 65-71 year old women." Exp. Gerontol. 39(3):369-377 (15036396)|2841: Welle et al. (2003) "Gene expression profile of aging in human muscle." Physiol. Genomics 14(2):149-159 (12783983)
DAA354	BCS1-like (yeast)	molecular	Homo sapiens	male/female	20	75		Skeletal Muscle	BCS1L (BCS1-like (yeast))		equation	Gene Expression Level	0	Microarray	Log	-3.0	0.0001833832996291340000000				2828: Welle et al. (2004) "Skeletal muscle gene expression profiles in 20-29 year old and 65-71 year old women." Exp. Gerontol. 39(3):369-377 (15036396)|2841: Welle et al. (2003) "Gene expression profile of aging in human muscle." Physiol. Genomics 14(2):149-159 (12783983)
DAA1645	B double prime 1, subunit of RNA polymerase III transcription initiation factor IIIB	molecular	Mus musculus	male/female	2	26		Lung	Bdp1 (B double prime 1, subunit of RNA polymerase III transcription initiation factor IIIB)		equation	Gene Expression Level	20	Microarray	Log2	-5.0	0.0001602975824620240000000				2785: Misra et al. (2007) "Global expression profiles from C57BL/6J and DBA/2J mouse lungs to determine aging-related genes." Physiol. Genomics 31(3):429-440 (17726092)
DAA2586	Benign prostatic hyperplasia	physiological	Homo sapiens	male/female	30	-1	Benign prostatic hyperplasia, an increase in size of the prostate, is common with age with an incidence raising from 8% in the fourth decade to 50% in the fifth decade of life. Possibly prostate growth is initiated before the patient is 30 years of age with growth slowing down with age.	Prostate													3001: Berry et al. (1984) "The development of human benign prostatic hyperplasia with age." J. Urol. 132(3):474-479 (6206240)
DAA23	beta-1,3-N-acetylgalactosaminyltransferase 1 (globoside blood group)	molecular	Homo sapiens	male/female	26	106		Brain	B3GALNT1 (beta-1,3-N-acetylgalactosaminyltransferase 1 (globoside blood group))		equation	Gene Expression Level	0	Microarray	Log	-22.0	0.0001562978451978300000000				2742: Lu et al. (2004) "Gene regulation and DNA damage in the ageing human brain." Nature 429(6994):883-891 (15190254)
DAA1303	beta-1,4-N-acetyl-galactosaminyl transferase 4	molecular	Mus musculus	male/female	3	23		Hematological System	B4galnt4 (beta-1,4-N-acetyl-galactosaminyl transferase 4)		equation	Gene Expression Level	20	Microarray	Log2	11.0	0.0000027667229632296700000				2882: Rossi et al. (2005) "Cell intrinsic alterations underlie hematopoietic stem cell aging." Proc. Natl. Acad. Sci. U.S.A. 102(26):9194-9199 (15967997)
DAA1396	beta-2 microglobulin	molecular	Mus musculus	male/female	2	15		Hippocampus	B2m (beta-2 microglobulin)		equation	Gene Expression Level	20	Microarray	Log2	6.0	0.0003268293362052810000000				2706: Verbitsky et al. (2004) "Altered hippocampal transcript profile accompanies an age-related spatial memory deficit in mice." Learn. Mem. 11(3):253-260 (15169854)
DAA1996	Beta-amyloid protein deposition increases	physiological	Homo sapiens	male/female	30	89	Beta-amyloid protein deposition increases linearly with age. The age gradient for amyloid deposition varies as a function of region; the precuneus, temporal cortex, and anterior and posterior cingulate show the greatest increases with age, while less pronounced age-related increases are found in the dorsolateral prefrontal and orbital-frontal, parietal, and occipital cortices.	Brain	APP (amyloid beta (A4) precursor protein)											DAA615	2897: Rodrigue et al. (2012) "β-Amyloid burden in healthy aging: regional distribution and cognitive consequences." Neurology 78(6):387-395 (22302550)
DAA675	Beta-galactosidase expression increases in mesenchymal stem cells	physiological	Homo sapiens	male/female	-1	-1	The percentage of mesenchymal stem cells positive for beta-galactosidase was found to be significantly higher in individuals over the age of 55 vs. individuals under the age of 50 (4-fold average increase). No clear age-associated trend increase was evident in the data, but this might be explained by the small sample size (17 subjects).	Mesenchymal Stem Cell													2891: Zhou et al. (2008) "Age-related intrinsic changes in human bone-marrow-derived mesenchymal stem cells and their differentiation to osteoblasts." Aging Cell 7(3):335-343 (18248663)
DAA605	Bladder cancer	pathological	Homo sapiens	male/female	18	85		Bladder				Morbidity	0			None	None				2801: Center for Disease Control and Prevention (2006) "Mortality by underlying and multiple cause, ages 18+: US, 1981-2006 (Source: NVSS) (2006 data only)" (http://www.cdc.gov/nchs/hdi.htm)
DAA696	Blood cholesterol increases	physiological	Homo sapiens	male/female	-1	-1	Age-related increase in blood cholesterol promotes atherosclerosis pathogenesis.	Plasma												DAA694	2747: Chisholm, G. M. and D. Steinberg (2000) "The oxidative modification hypothesis of atherogenesis: An overview" Free Rad. Biol. Med 28:1815-1826
DAA1210	blood CRP level increase	molecular	Homo sapiens	male/female	26	87	Blood C-reactive protein (CRP) level was significant higher in thirty-seven elderly subjects (median age, 87, range 70-95 years; minimum: 0.04 mg\\dL, median: 0.41 mg\\dL, maximum: 51.62 mg\\dL) than in 22 young subjects (median age, 26, range 21-37 years; minimum: 0.08 mg\\dL, median: 0.21 mg\\dL, maximum: 0.70 mg\\dL).	Plasma	CRP (C-reactive protein, pentraxin-related)												2871: Ogawa et al. (2008) "The association of elevated reactive oxygen species levels from neutrophils with low-grade inflammation in the elderly." Immun Ageing 5:13 (18950479)
DAA1060	Blood flow to liver decreases	physiological	Homo sapiens	male/female	-1	-1	Katzung et al. state that older adults (aged 60-80 years) have 55-60% the hepatic blood flow rate compared to young adults (aged 20-30). This may play a large part in the age-associated changes in the clearance of liver-metabolized drugs.	Liver												DAA1061	2699: Katzung et al. (2009) "Chapter 60. Special Aspects of Geriatric Pharmacology" in Basic and Clinical Pharmacology (http://basic-clinical-pharmacology.net/chapter%2060_%20special%20aspects%20of%20geriatric%20pharmacology.htm)
DAA1211	blood HSP70 level increase	molecular	Homo sapiens	male/female	26	87	Blood 70 kilodalton heat shock (HSP70) level was significant higher in thirty-seven elderly subjects (median age, 87, range 70-95 years; minimum: 0.0 pg\\mL, median: 36.2 pg\\mL, maximum: 166 pg\\mL) than in 22 young subjects (median age, 26, range 21-37 years; minimum: 0.0 pg\\mL, median: 16.8 pg\\mL, maximum: 47.0 pg\\mL).	Plasma													2871: Ogawa et al. (2008) "The association of elevated reactive oxygen species levels from neutrophils with low-grade inflammation in the elderly." Immun Ageing 5:13 (18950479)
DAA1209	Blood IL6 level increase	physiological	Homo sapiens	male/female	26	87	Blood interleukin 6 (IL6) level was significant higher in thirty-seven elderly subjects (median age, 87, range 70-95 years; minimum: 0.48 pg\\mL, median: 1.61 pg\\mL, maximum: 12.68 pg\\mL) than in 22 young subjects (median age, 26, range 21-37 years; minimum: 0.24 pg\\mL, median: 0.84 pg\\mL, maximum: 2.31 pg\\mL).	Plasma	IL6 (interleukin 6 (interferon, beta 2))											DAA968	2871: Ogawa et al. (2008) "The association of elevated reactive oxygen species levels from neutrophils with low-grade inflammation in the elderly." Immun Ageing 5:13 (18950479)|717: Ershler and Keller (2000) "Age-associated increased interleukin-6 gene expression, late-life diseases, and frailty." Annu. Rev. Med. 51:245-270 (10774463)
DAA2017	Blood sugar changes	physiological	Homo sapiens	male	20	90	Venous blood sugar levels are slightly increased in older subjects. The fasting arterial blood sugar level is apparently unaffected by age in males.	Plasma													2811: SHOCK (1956) "Some physiological aspects of aging in man." Bull N Y Acad Med 32(4):268-283 (13304552)
DAA1208	Blood TNF-alpha level increase	physiological	Homo sapiens	male/female	26	87	Blood tumor necrosis factor alpha (TNF-alpha) level was significant higher in thirty-seven elderly subjects (median age, 87, range 70-95 years; minimum: 0.20 pg\\mL, median: 0.91 pg\\mL, maximum: 3.38 pg\\mL) than in 22 young subjects (median age, 26, range 21-37 years; minimum: 0.11 pg\\mL, median: 0.52 pg\\mL, maximum: 1.69 pg\\mL).	Plasma	TNF (tumor necrosis factor)											DAA968	2871: Ogawa et al. (2008) "The association of elevated reactive oxygen species levels from neutrophils with low-grade inflammation in the elderly." Immun Ageing 5:13 (18950479)
DAA2018	Blood volume per unit of body weight unchanged	physiological	Homo sapiens	male	20	90	Estimates of blood volume, using the Evans-blue dye technique, were made in 60 subjects. Elderly individuals, who are free from any clinical signs of fluid accumulation or edema, have approximately the same blood volume per unit of body weight as the young subjects studied.	Blood													2811: SHOCK (1956) "Some physiological aspects of aging in man." Bull N Y Acad Med 32(4):268-283 (13304552)
DAA940	B naive cells' susceptibility to apoptosis decreases	physiological	Homo sapiens	male/female	-1	-1	The susceptibility to apoptosis of B naive cells decreases in aged individuals.	Memory B Cell													2718: Weiskopf et al. (2009) "The aging of the immune system." Transpl. Int. 22(11):1041-1050 (19624493)|2983: Chong et al. (2005) "CD27(+) (memory) B cell decrease and apoptosis-resistant CD27(-) (naive) B cell increase in aged humans: implications for age-related peripheral B cell developmental disturbances." Int. Immunol. 17(4):383-390 (15724062)
DAA1058	Body fat increases	physiological	Homo sapiens	male/female	-1	-1	Fat as a percentage of body weight increases with age. There are progressive trends toward increasing upper and central body fat deposition with age with a postmenopausal acceleration of these trends in women.	Whole Body												DAA2043	2792: J.V.G.A. Durnin, J. Womersley (1973) "Body fat assessed from total body density and its estimation from skinfold thickness : measurements on 481 men and women aged from 16 to 72 years" Journal of Nutrition (http://journals.cambridge.org/download.php?file=%2FBJN%2FBJN32_01%2FS0007114574000614a.pdf&code=2ae91e414b714b0b28e851f47f408cbf)
DAA751	Body temperature circadian rhythm flattens	physiological	Homo sapiens	male/female	-1	-1	The amplitude of the body temperature circadian rhythm decreases with age.	Whole Body												DAA752	2685: Baehr et al. (2000) "Individual differences in the phase and amplitude of the human circadian temperature rhythm: with an emphasis on morningness-eveningness." J Sleep Res 9(2):117-127 (10849238)
DAA1205	Body temperature decreases with age	physiological	Homo sapiens	male/female	20	98	Mean body temperature (measured orally) decreases slightly with age (0.3 degrees F between youngest and oldest groups) in both females and males.	Whole Body													2766: Waalen and Buxbaum (2011) "Is older colder or colder older? The association of age with body temperature in 18,630 individuals." J. Gerontol. A Biol. Sci. Med. Sci. 66(5):487-492 (21324956)
DAA1934	Body weight declines	physiological	Mus musculus	male/female	2	-1	In C57BL/6 mice, body weight increases until 15-20 months, and after 24 months decreases.	Whole Body													2689: Fahlström et al. (2011) "Behavioral changes in aging female C57BL/6 mice." Neurobiol. Aging 32(10):1868-1880 (20005598)
DAA477	bolA homolog 3 (E. coli)	molecular	Homo sapiens	male/female	20	75		Skeletal Muscle	BOLA3 (bolA homolog 3 (E. coli))		equation	Gene Expression Level	0	Microarray	Log	-5.0	0.0001125678071762480000000				2828: Welle et al. (2004) "Skeletal muscle gene expression profiles in 20-29 year old and 65-71 year old women." Exp. Gerontol. 39(3):369-377 (15036396)|2841: Welle et al. (2003) "Gene expression profile of aging in human muscle." Physiol. Genomics 14(2):149-159 (12783983)
DAA653	Bone becomes more brittle, less flexible	physiological	Homo sapiens	male/female	-1	-1	An increased porosity resulting from the continuous bone remodelling reduces the structural strength of the bone. The remaining bone becomes more brittle with age via a paradoxically increase in mineralization of the remaining bone tissue. As such, the bone of an elderly person, when subjected to pressure, is more likely to snap and cause a clean fracture which is less likely to heal. In contrast…	Bone												DAA646,DAA654	2655: Whitbourne, S. K. (1985) "The Aging Body: Physiological Changes and Psychological Consequences"
DAA650	Bone density of total hip and femoral neck decreases	physiological	Homo sapiens	male/female	-1	-1	Based on 9423 subjects from the longitudinal Canadian Multicentre Osteoporosis Study, bone density of total hip and femoral neck decreases with age. Measurements taken at baseline then 3 and 5 years later.	Bone												DAA646	2754: Berger et al. (2008) "Change in bone mineral density as a function of age in women and men and association with the use of antiresorptive agents." CMAJ 178(13):1660-1668 (18559803)
DAA1974	Bone loss	physiological	Mus musculus	male	42	104	In young mice the rapid growth is marked by substantial increase in bone size, mineral mass and mechanical properties. Maturation occurring between 12 and 42 weeks of age was characterized with the maintenance of bone mass and mechanical properties. From the peak levels, mice aged for 104 weeks exhibited decreased whole femur mass, percentage of mineralization diminished whole bone stiffness, ene…	Bone													2667: Ferguson et al. (2003) "Bone development and age-related bone loss in male C57BL/6J mice." Bone 33(3):387-398 (13678781)
DAA648	Bone mass decreases	physiological	Homo sapiens	male/female	50	-1	With age, bone resorption exceeds bone synthesis, leading to decreased bone mass.	Bone												DAA646,DAA2043	2679: Garen, S (1975) "Bone loss and aging" in The Physiology and Pathology of Human Aging39-58|2834: Exton-Smith, A. N. (1985) "Mineral metabolism" in Handbook of the Biology of Aging, 2nd ed.Pp. 511-539|2881: Fossel, M. (2004) "Cells, Aging, and Human Disease. " in Cells, Aging, and Human Disease.
DAA649	Bone mineral density in cortical ulna decreases	physiological	Homo sapiens	female	40	-1	The bone mineral content reaches a maximum value during the 30s and then declines beginning in the 40s in women. The reduction in mineral density from age 40 on parallels that decline in average mineral concentrations.	Ulna												DAA646	2917: Doyle (1969) "Radiological measurement of skin thickness and bone mineral." Sci Basis Med Annu Rev133-145 (4917833)
DAA25	bone morphogenetic protein 7	molecular	Homo sapiens	male/female	26	106		Brain	BMP7 (bone morphogenetic protein 7)		equation	Gene Expression Level	0	Microarray	Log	20.0	0.0002922090330284340000000				2742: Lu et al. (2004) "Gene regulation and DNA damage in the ageing human brain." Nature 429(6994):883-891 (15190254)
DAA568	bone morphogenetic protein receptor, type IB	molecular	Homo sapiens	male/female	22	73		Skeletal Muscle	BMPR1B (bone morphogenetic protein receptor, type IB)		equation	Gene Expression Level	0	Microarray	Log	-11.0	0.0009167938160907650000000				2823: Welle et al. (2002) "Computational method for reducing variance with Affymetrix microarrays." BMC Bioinformatics 3:23 (12204100)
DAA651	Bone porosity increases	physiological	Homo sapiens	male/female	-1	-1	Likely due to continual bone remodeling and causing decreases in bone structural strength.	Bone												DAA653,DAA653	2655: Whitbourne, S. K. (1985) "The Aging Body: Physiological Changes and Psychological Consequences"
DAA645	Bone remodeling decreases	physiological	Homo sapiens	male	20	80	Total osteocyte lacunar number decreases during ageing which is accompanied by an increase in hypermineralized lacunar occlusion. These changes indicate a failure or delay in bone remodeling and repair during ageing.	Bone													2887: Busse et al. (2010) "Decrease in the osteocyte lacunar density accompanied by hypermineralized lacunar occlusion reveals failure and delay of remodeling in aged human bone." Aging Cell 9(6):1065-1075 (20874757)|2937: Riggs and Melton (1986) "Involutional osteoporosis." N. Engl. J. Med. 314(26):1676-1686 (3520321)
DAA647	Bone resorption increases for cortical bone	physiological	Homo sapiens	female	50	-1	Cortical (compact) bone resorption increases starting at 50 years of age in white females.	Bone												DAA646	2679: Garen, S (1975) "Bone loss and aging" in The Physiology and Pathology of Human Aging39-58
DAA1852	brain derived neurotrophic factor	molecular	Mus musculus	male/female	5	25		Skeletal Muscle	Bdnf (brain derived neurotrophic factor)		equation	Gene Expression Level	20	Microarray	Log2	5.0	0.0000081378443182586800000				2648: NCBI GEO Dataset (2006) "Caloric restriction effect on aged skeletal muscle" (http://www.ncbi.nlm.nih.gov/sites/GDSbrowser?acc=GDS2612)|2835: Edwards et al. (2007) "Gene expression profiling of aging reveals activation of a p53-mediated transcriptional program." BMC Genomics 8:80 (17381838)
DAA728	Brain matter volume declines	physiological	Homo sapiens	male/female	-1	-1	Brain matter total volume declined approximately 0.5%/year over a 4 year study period with 70 years mean age at baseline.	Brain												DAA1217	2775: Resnick et al. (2007) "Vulnerability of the orbitofrontal cortex to age-associated structural and functional brain changes." Ann. N. Y. Acad. Sci. 1121:562-575 (17846159)
DAA541	brain protein 44-like	molecular	Homo sapiens	male/female	20	75		Skeletal Muscle	BRP44L (brain protein 44-like)		equation	Gene Expression Level	0	Microarray	Log	-5.0	0.0000331174436167175000000				2828: Welle et al. (2004) "Skeletal muscle gene expression profiles in 20-29 year old and 65-71 year old women." Exp. Gerontol. 39(3):369-377 (15036396)|2841: Welle et al. (2003) "Gene expression profile of aging in human muscle." Physiol. Genomics 14(2):149-159 (12783983)
DAA289	brain protein 44-like	molecular	Homo sapiens	male/female	27	92		Kidney	BRP44L (brain protein 44-like)		equation	Gene Expression Level	0	Microarray	Log	-9.0	0.0003327829362074970000000				2993: Rodwell et al. (2004) "A transcriptional profile of aging in the human kidney." PLoS Biol. 2(12):e427 (15562319)
DAA1217	Brain volume decrease	physiological	Homo sapiens	male/female	50	88	The volume of all brain structures decrease over the lifespan, starting at age 50. The brain actually increases in size from about 357 g at birth to a peak size of about 1300 g at age 20 years. This weight is maintained until about 55-65 years of age, which marks the beginning of a progressive decline in weight through the age of 80 years. As result there can be as much as an 11% decrease in mean…	Brain													2892: Arking, R. (2006) "Biology of Aging: Observations and Principles" 171|2940: Davison (1987) "Pathophysiology of ageing brain." Gerontology 33(3-4):129-135 (3308642)
DAA1993	Brain volume decreases in a regional-specific way	physiological	Homo sapiens	male/female	-1	-1	Longitudinal changes in the brain volume are not uniform suggesting a nonlinear regional brain aging. The age-related shrinkage of the brain is widespread, and its magnitude varies across regions. The caudate, the cerebellum, the hippocampus and the association cortices shrunk significantly with age. There was minimal change in the entorhinal and none in the primary visual cortex. Shrinkage of th…	Brain												DAA1217	2819: Raz et al. (2005) "Regional brain changes in aging healthy adults: general trends, individual differences and modifiers." Cereb. Cortex 15(11):1676-1689 (15703252)
DAA599	Breast cancer	pathological	Homo sapiens	male/female	18	85		Mammary Gland				Morbidity	0			None	None				2801: Center for Disease Control and Prevention (2006) "Mortality by underlying and multiple cause, ages 18+: US, 1981-2006 (Source: NVSS) (2006 data only)" (http://www.cdc.gov/nchs/hdi.htm)
DAA1639	breast cancer metastasis-suppressor 1-like	molecular	Mus musculus	male/female	2	26		Lung	Brms1l (breast cancer metastasis-suppressor 1-like)		equation	Gene Expression Level	20	Microarray	Log2	-1.0	0.0008141121844568950000000				2785: Misra et al. (2007) "Global expression profiles from C57BL/6J and DBA/2J mouse lungs to determine aging-related genes." Physiol. Genomics 31(3):429-440 (17726092)
DAA1738	bromodomain PHD finger transcription factor	molecular	Mus musculus	male/female	8	24		Muscle	Bptf (bromodomain PHD finger transcription factor)		equation	Gene Expression Level	20	Microarray	Log2	3.0	0.0007747932219995010000000				2651: Beggs et al. (2004) "Alterations in the TGFbeta signaling pathway in myogenic progenitors with age." Aging Cell 3(6):353-361 (15569352)
DAA453	butyrophilin-like 3	molecular	Homo sapiens	male/female	20	75		Skeletal Muscle	BTNL3 (butyrophilin-like 3)		equation	Gene Expression Level	0	Microarray	Log	-5.0	0.0005922710943979420000000				2828: Welle et al. (2004) "Skeletal muscle gene expression profiles in 20-29 year old and 65-71 year old women." Exp. Gerontol. 39(3):369-377 (15036396)|2841: Welle et al. (2003) "Gene expression profile of aging in human muscle." Physiol. Genomics 14(2):149-159 (12783983)
DAA1691	C1q and tumor necrosis factor related protein 2	molecular	Mus musculus	male/female	2	26		Lung	C1qtnf2 (C1q and tumor necrosis factor related protein 2)		equation	Gene Expression Level	20	Microarray	Log2	-8.0	0.0000657687330320456000000				2785: Misra et al. (2007) "Global expression profiles from C57BL/6J and DBA/2J mouse lungs to determine aging-related genes." Physiol. Genomics 31(3):429-440 (17726092)
DAA1601	C1q and tumor necrosis factor related protein 3	molecular	Mus musculus	male/female	2	26		Lung	C1qtnf3 (C1q and tumor necrosis factor related protein 3)		equation	Gene Expression Level	20	Microarray	Log2	-22.0	0.0004653517378151770000000				2785: Misra et al. (2007) "Global expression profiles from C57BL/6J and DBA/2J mouse lungs to determine aging-related genes." Physiol. Genomics 31(3):429-440 (17726092)
DAA419	cadherin 5, type 2 (vascular endothelium)	molecular	Homo sapiens	male/female	20	75		Skeletal Muscle	CDH5 (cadherin 5, type 2 (vascular endothelium))		equation	Gene Expression Level	0	Microarray	Log	-6.0	0.0001266736590432490000000				2828: Welle et al. (2004) "Skeletal muscle gene expression profiles in 20-29 year old and 65-71 year old women." Exp. Gerontol. 39(3):369-377 (15036396)|2841: Welle et al. (2003) "Gene expression profile of aging in human muscle." Physiol. Genomics 14(2):149-159 (12783983)
DAA1400	cadherin 6	molecular	Mus musculus	male/female	2	15		Hippocampus	Cdh6 (cadherin 6)		equation	Gene Expression Level	20	Microarray	Log2	-9.0	0.0004866987613663240000000				2706: Verbitsky et al. (2004) "Altered hippocampal transcript profile accompanies an age-related spatial memory deficit in mice." Learn. Mem. 11(3):253-260 (15169854)
DAA33	calbindin 1, 28kDa	molecular	Homo sapiens	male/female	26	106		Brain	CALB1 (calbindin 1, 28kDa)		equation	Gene Expression Level	0	Microarray	Log	-58.0	0.0006765731166120590000000				2742: Lu et al. (2004) "Gene regulation and DNA damage in the ageing human brain." Nature 429(6994):883-891 (15190254)
DAA665	Calcification makes cartilage more brittle	physiological	Homo sapiens	male	-1	-1	The most important regressive change in cartilage with age is that of calcification, in which minute granules on inorganic calcium slats are deposited in the matrix. The granules become enlarged and merge with one another and as a result the cartilage becomes hard and brittle.	Cartilage													2847: Leeson, C. R. and Leeson, T. S. (1970) "Histology"
DAA663	Calcification of cartilage matrix	physiological	Homo sapiens	male/female	-1	-1	Deposition of inorganic calcium granules in cartilage matrix.	Cartilage												DAA664,DAA665	2847: Leeson, C. R. and Leeson, T. S. (1970) "Histology"
DAA801	Calcification of costal cartilage	physiological	Homo sapiens	male/female	-1	-1	Calcification of costal cartilage occurs with age which affects lung dynamic compliance.	Thorax, Cartilage												DAA800	2746: Britto et al. (2009) "Effects of the aging process on respiratory function." Gerontology 55(5):505-510 (19713688)
DAA848	Calcium absorption in intestine decreases	physiological	Homo sapiens	male/female	-1	-1	Calcium absorption in intestine decreases after age 70.
	Intestine													2655: Whitbourne, S. K. (1985) "The Aging Body: Physiological Changes and Psychological Consequences"
DAA765	Calcium binding capacity decreases in neurons	physiological	Homo sapiens	male	-1	-1	Calcium binding capacity decreases in neurons, though please note this is not uniform and there are localized exceptions to this general trend.	Brain		Cellular											2672: Toescu and Verkhratsky (2007) "The importance of being subtle: small changes in calcium homeostasis control cognitive decline in normal aging." Aging Cell 6(3):267-273 (17517038)
DAA1578	calcium/calmodulin-dependent protein kinase ID	molecular	Mus musculus	male/female	2	26		Lung	Camk1d (calcium/calmodulin-dependent protein kinase ID)		equation	Gene Expression Level	20	Microarray	Log2	6.0	0.0007118464870508800000000				2785: Misra et al. (2007) "Global expression profiles from C57BL/6J and DBA/2J mouse lungs to determine aging-related genes." Physiol. Genomics 31(3):429-440 (17726092)
DAA1737	calcium/calmodulin-dependent protein kinase II, beta	molecular	Mus musculus	male/female	8	24		Muscle	Camk2b (calcium/calmodulin-dependent protein kinase II, beta)		equation	Gene Expression Level	20	Microarray	Log2	7.0	0.0000683482722895578000000				2651: Beggs et al. (2004) "Alterations in the TGFbeta signaling pathway in myogenic progenitors with age." Aging Cell 3(6):353-361 (15569352)
DAA36	calcium/calmodulin-dependent protein kinase IV	molecular	Homo sapiens	male/female	26	106		Brain	CAMK4 (calcium/calmodulin-dependent protein kinase IV)		equation	Gene Expression Level	0	Microarray	Log	-17.0	0.0009874102281749520000000				2742: Lu et al. (2004) "Gene regulation and DNA damage in the ageing human brain." Nature 429(6994):883-891 (15190254)
DAA37	calcium/calmodulin-dependent protein kinase kinase 2, beta	molecular	Homo sapiens	male/female	26	106		Brain	CAMKK2 (calcium/calmodulin-dependent protein kinase kinase 2, beta)		equation	Gene Expression Level	0	Microarray	Log	-7.0	0.0004369903234444670000000				2742: Lu et al. (2004) "Gene regulation and DNA damage in the ageing human brain." Nature 429(6994):883-891 (15190254)
DAA32	calcium channel, voltage-dependent, beta 2 subunit	molecular	Homo sapiens	male/female	26	106		Brain	CACNB2 (calcium channel, voltage-dependent, beta 2 subunit)		equation	Gene Expression Level	0	Microarray	Log	-8.0	0.0000118146140395067000000				2742: Lu et al. (2004) "Gene regulation and DNA damage in the ageing human brain." Nature 429(6994):883-891 (15190254)
DAA1538	calcium homeostasis endoplasmic reticulum protein	molecular	Mus musculus	male/female	6	22		Liver	Cherp (calcium homeostasis endoplasmic reticulum protein)		equation	Gene Expression Level	20	Microarray	Log2	-7.0	0.0000723797246693860000000				1334: Papaconstantinou et al. (2005) "Hepatic gene and protein expression of primary components of the IGF-I axis in long lived Snell dwarf mice." Mech. Ageing Dev. 126(6-7):692-704 (15888324)|2981: NCBI GEO Dataset (2005) "Age effect on livers of long-lived Snell dwarf mutants" (http://www.ncbi.nlm.nih.gov/sites/GDSbrowser?acc=GDS2019)
DAA2412	calcyphosine isoform b decreases with age	molecular	Homo sapiens	female	6	73	Comparison of DNA methylation showed a significantly decreased methylation level of CAPS in dermal fibroblasts from elderly women (aged 60-73 years old) compared to cells from younger women (aged 6-23 years old)	Dermis	CAPS (calcyphosine)			DNA Methylation	None	None	None	-28.0	None				2751: Koch et al. (2011) "Specific age-associated DNA methylation changes in human dermal fibroblasts." PLoS ONE 6(2):e16679 (21347436)
DAA2461	calcyphosine isoform b decreases with age	molecular	Homo sapiens	male/female	21	85	Comparison of DNA methylation showed a significantly decreased methylation level of CAPS in bone marrow mesenchymal stem cells obtained from elderly donors (aged 53-85 years old) compared to cells from younger donors (aged 21-50 years old)	Mesenchymal Stem Cell	CAPS (calcyphosine)			DNA Methylation	None	None	None	-17.3	None				2751: Koch et al. (2011) "Specific age-associated DNA methylation changes in human dermal fibroblasts." PLoS ONE 6(2):e16679 (21347436)
DAA34	calmodulin 1 (phosphorylase kinase, delta)	molecular	Homo sapiens	male/female	26	106		Brain	CALM1 (calmodulin 1 (phosphorylase kinase, delta))		equation	Gene Expression Level	0	Microarray	Log	-5.0	0.0000011025923244127600000				2742: Lu et al. (2004) "Gene regulation and DNA damage in the ageing human brain." Nature 429(6994):883-891 (15190254)
DAA35	calmodulin 3 (phosphorylase kinase, delta)	molecular	Homo sapiens	male/female	26	106		Brain	CALM3 (calmodulin 3 (phosphorylase kinase, delta))		equation	Gene Expression Level	0	Microarray	Log	-10.0	0.0007102008950706740000000				2742: Lu et al. (2004) "Gene regulation and DNA damage in the ageing human brain." Nature 429(6994):883-891 (15190254)
DAA589	Cancer	pathological	Homo sapiens	male	18	85		Whole Body				Morbidity	0			None	None				2801: Center for Disease Control and Prevention (2006) "Mortality by underlying and multiple cause, ages 18+: US, 1981-2006 (Source: NVSS) (2006 data only)" (http://www.cdc.gov/nchs/hdi.htm)
DAA1029	Cancer, all (Female)	pathological	Homo sapiens	female	20	75		Whole Body				Incidence	0			None	None				2879: Center for Disease Control and Prevention (2008) "Chronic conditions, ages 18+: US, 1997-2008 (Source: NHIS)" (http://www.cdc.gov/nchs/hdi.htm)
DAA1028	Cancer, all (Male)	pathological	Homo sapiens	male	20	75		Whole Body				Incidence	0			None	None				2879: Center for Disease Control and Prevention (2008) "Chronic conditions, ages 18+: US, 1997-2008 (Source: NHIS)" (http://www.cdc.gov/nchs/hdi.htm)
DAA593	Cancer of colon, rectum and anus	pathological	Homo sapiens	male/female	18	85		Intestine				Morbidity	0			None	None				2801: Center for Disease Control and Prevention (2006) "Mortality by underlying and multiple cause, ages 18+: US, 1981-2006 (Source: NVSS) (2006 data only)" (http://www.cdc.gov/nchs/hdi.htm)
DAA601	Cancer of corpus uteri and uterus, part unspecified	pathological	Homo sapiens	male/female	18	85		Uterus				Morbidity	0			None	None				2801: Center for Disease Control and Prevention (2006) "Mortality by underlying and multiple cause, ages 18+: US, 1981-2006 (Source: NVSS) (2006 data only)" (http://www.cdc.gov/nchs/hdi.htm)
DAA591	Cancer of esophagus	pathological	Homo sapiens	male/female	18	85		Oesophagus				Morbidity	0			None	None				2801: Center for Disease Control and Prevention (2006) "Mortality by underlying and multiple cause, ages 18+: US, 1981-2006 (Source: NVSS) (2006 data only)" (http://www.cdc.gov/nchs/hdi.htm)
DAA604	Cancer of kidney and renal pelvis	pathological	Homo sapiens	male/female	18	85		Urinary System				Morbidity	0			None	None				2801: Center for Disease Control and Prevention (2006) "Mortality by underlying and multiple cause, ages 18+: US, 1981-2006 (Source: NVSS) (2006 data only)" (http://www.cdc.gov/nchs/hdi.htm)
DAA596	Cancer of larynx	pathological	Homo sapiens	male/female	18	85		Larynx				Morbidity	0			None	None				2801: Center for Disease Control and Prevention (2006) "Mortality by underlying and multiple cause, ages 18+: US, 1981-2006 (Source: NVSS) (2006 data only)" (http://www.cdc.gov/nchs/hdi.htm)
DAA590	Cancer of lip, oral cavity, and pharynx	pathological	Homo sapiens	male/female	18	85		Tongue				Morbidity	0			None	None				2801: Center for Disease Control and Prevention (2006) "Mortality by underlying and multiple cause, ages 18+: US, 1981-2006 (Source: NVSS) (2006 data only)" (http://www.cdc.gov/nchs/hdi.htm)
DAA594	Cancer of liver and intrahepatic bile ducts	pathological	Homo sapiens	male/female	18	85		Liver				Morbidity	0			None	None				2801: Center for Disease Control and Prevention (2006) "Mortality by underlying and multiple cause, ages 18+: US, 1981-2006 (Source: NVSS) (2006 data only)" (http://www.cdc.gov/nchs/hdi.htm)
DAA607	Cancer of lymphoid, hematopoietic and related tissue	pathological	Homo sapiens	male/female	18	85		Lymphoreticular System				Morbidity	0			None	None				2801: Center for Disease Control and Prevention (2006) "Mortality by underlying and multiple cause, ages 18+: US, 1981-2006 (Source: NVSS) (2006 data only)" (http://www.cdc.gov/nchs/hdi.htm)
DAA606	Cancer of meninges, brain and other parts of central nervous system	pathological	Homo sapiens	male/female	18	85		Central Nervous System				Morbidity	0			None	None				2801: Center for Disease Control and Prevention (2006) "Mortality by underlying and multiple cause, ages 18+: US, 1981-2006 (Source: NVSS) (2006 data only)" (http://www.cdc.gov/nchs/hdi.htm)
DAA597	Cancer of trachea, bronchus and lung	pathological	Homo sapiens	male/female	18	85		Respiratory System				Morbidity	0			None	None				2801: Center for Disease Control and Prevention (2006) "Mortality by underlying and multiple cause, ages 18+: US, 1981-2006 (Source: NVSS) (2006 data only)" (http://www.cdc.gov/nchs/hdi.htm)
DAA1679	candidate tumor suppressor in ovarian cancer 2	molecular	Mus musculus	male/female	2	26		Lung	Ovca2 (candidate tumor suppressor in ovarian cancer 2)		equation	Gene Expression Level	20	Microarray	Log2	4.0	0.0000275456884896847000000				2785: Misra et al. (2007) "Global expression profiles from C57BL/6J and DBA/2J mouse lungs to determine aging-related genes." Physiol. Genomics 31(3):429-440 (17726092)
DAA1683	canopy 4 homolog (zebrafish)	molecular	Mus musculus	male/female	2	26		Lung	Cnpy4 (canopy 4 homolog (zebrafish))		equation	Gene Expression Level	20	Microarray	Log2	-5.0	0.0005389095909710350000000				2785: Misra et al. (2007) "Global expression profiles from C57BL/6J and DBA/2J mouse lungs to determine aging-related genes." Physiol. Genomics 31(3):429-440 (17726092)
DAA678	Capacity of mesenchymal stem cells to differentiate into osteoblasts may be decreased	physiological	Homo sapiens	male/female	-1	-1	When isolated mesenchymal stem cells were cultured in a osteoblast differentiation medium, differentiation was found to be decreased in cells isolated from older vs. younger subjects as assessed via alkaline phosphatase activity and semi-quantitative RT-PCR for osteoblast markers. However, there was a small subject size (7 older, 55 years; 3 younger, under age 50).	Mesenchymal Stem Cell													2891: Zhou et al. (2008) "Age-related intrinsic changes in human bone-marrow-derived mesenchymal stem cells and their differentiation to osteoblasts." Aging Cell 7(3):335-343 (18248663)
DAA808	Capacity of neuromusclar junctions to transmit impulses decreases	physiological	Homo sapiens	male/female	-1	-1	The capacity of neuromusclar junctions to transmit impulses decreases with age.	Respiratory System													2746: Britto et al. (2009) "Effects of the aging process on respiratory function." Gerontology 55(5):505-510 (19713688)
DAA44	carbamoyl-phosphate synthetase 1, mitochondrial	molecular	Homo sapiens	male/female	26	106		Brain	CPS1 (carbamoyl-phosphate synthetase 1, mitochondrial)		equation	Gene Expression Level	0	Microarray	Log	20.0	0.0007004181581939820000000				2742: Lu et al. (2004) "Gene regulation and DNA damage in the ageing human brain." Nature 429(6994):883-891 (15190254)
DAA908	Carbohydrate homeostasis deficits following glucose challenge	physiological	Homo sapiens	male/female	-1	-1	Carbohydrate homeostasis deficits are evident following a glucose challenge, or glucose tolerance test. The rate at which blood glucose returns to normal is decreased with ageing. The glucose uptake vs. insulin dose-response curve is shifted to the right; this is associated with a decrease in sensitivity of peripheral tissues to insulin; this is not associated with decreased released/circulating …	Endocrine System													2916: Spence, J. C. (1921) "Some observations on sugar tolerance with special reference to variations found at different ages" Q. J. Med. 4:314-326
DAA1664	carbohydrate sulfotransferase 2	molecular	Mus musculus	male/female	2	26		Lung	Chst2 (carbohydrate sulfotransferase 2)		equation	Gene Expression Level	20	Microarray	Log2	-10.0	0.0004510719869154650000000				2785: Misra et al. (2007) "Global expression profiles from C57BL/6J and DBA/2J mouse lungs to determine aging-related genes." Physiol. Genomics 31(3):429-440 (17726092)
DAA1607	carbonic anhydrase 2	molecular	Mus musculus	male/female	2	26		Lung	Car2 (carbonic anhydrase 2)		equation	Gene Expression Level	20	Microarray	Log2	-5.0	0.0004852269406539930000000				2785: Misra et al. (2007) "Global expression profiles from C57BL/6J and DBA/2J mouse lungs to determine aging-related genes." Physiol. Genomics 31(3):429-440 (17726092)
DAA443	carbonic anhydrase IV	molecular	Homo sapiens	male/female	20	75		Skeletal Muscle	CA4 (carbonic anhydrase IV)		equation	Gene Expression Level	0	Microarray	Log	-6.0	2.723728176441930000E-7				2828: Welle et al. (2004) "Skeletal muscle gene expression profiles in 20-29 year old and 65-71 year old women." Exp. Gerontol. 39(3):369-377 (15036396)|2841: Welle et al. (2003) "Gene expression profile of aging in human muscle." Physiol. Genomics 14(2):149-159 (12783983)
DAA31	carbonic anhydrase XI	molecular	Homo sapiens	male/female	26	106		Brain	CA11 (carbonic anhydrase XI)		equation	Gene Expression Level	0	Microarray	Log	-6.0	0.0000136257787754994000000				2742: Lu et al. (2004) "Gene regulation and DNA damage in the ageing human brain." Nature 429(6994):883-891 (15190254)
DAA713	Cardiac index decreased	physiological	Homo sapiens	male/female	-1	-1	One study observed that cardiac output / body surface area (cardiac index) decreased, though this trend may not be universal.	Heart													2732: BRANDFONBRENER et al. (1955) "Changes in cardiac output with age." Circulation 12(4):557-566 (13261308)
DAA1752	cardiotrophin 1	molecular	Mus musculus	male/female	8	24		Muscle	Ctf1 (cardiotrophin 1)		equation	Gene Expression Level	20	Microarray	Log2	4.0	0.0000991508778931224000000				2651: Beggs et al. (2004) "Alterations in the TGFbeta signaling pathway in myogenic progenitors with age." Aging Cell 3(6):353-361 (15569352)
DAA666	Cartilage asbestos transformation	physiological	Homo sapiens	male/female	-1	-1	Asbestos transformation of cartilage refers to its transformation to an abstestos-type consistency resulting from altered fiber production.	Cartilage												DAA667	2778: Bloom, W. and D. W. Fawcett (1968) "A Textbook of Histology, 9th edition"
DAA664	Cartilage calcification interferes with normal diffusion metabolism	physiological	Homo sapiens	male/female	-1	-1	The calcification of the matrix interferes with the ready diffusion of nutrients and waste products to and from the cartilage cell, and the cells die.	Cartilage													2847: Leeson, C. R. and Leeson, T. S. (1970) "Histology"
DAA658	Cartilage color changes	physiological	Homo sapiens	male	20	-1	The cartilage loses its translucence, its bluish color typical of young cartilage changes by age 20 to an opaque yellowish color.	Cartilage													2764: Tonna, E. A. (1977) "Aging of skeletal-dental systems and supporting tissues" in Handbook of the Biology of Aging470-495
DAA660	Cartilage joint surface cracks and frays	physiological	Homo sapiens	male/female	30	-1	Cracking and fraying of the surface of cartilage joints becomes visible by the age of 30.	Cartilage													2764: Tonna, E. A. (1977) "Aging of skeletal-dental systems and supporting tissues" in Handbook of the Biology of Aging470-495
DAA667	Cartilage matrix softening and cavity formation	physiological	Homo sapiens	male/female	-1	-1	Cartilage asbestos transformation may spread over large areas, resulting in matrix softening and cavity formation.	Cartilage													2778: Bloom, W. and D. W. Fawcett (1968) "A Textbook of Histology, 9th edition"
DAA661	Cartilage matrix synthesis to degradation ratio decreases	physiological	Homo sapiens	male	-1	-1	The ageing cartilage cells retain the ability to make matrix, however the rate of synthesis decreases relative to that of degradation, and the types of fibrils present in the matrix are changed.	Cartilage													2764: Tonna, E. A. (1977) "Aging of skeletal-dental systems and supporting tissues" in Handbook of the Biology of Aging470-495
DAA671	Cartilage resiliency decreases	physiological	Homo sapiens	male/female	-1	-1	Decrease in hydration results in decreased cartilage resiliency.	Cartilage												DAA672	2735: Squires et al. (2003) "The pathobiology of focal lesion development in aging human articular cartilage and molecular matrix changes characteristic of osteoarthritis." Arthritis Rheum. 48(5):1261-1270 (12746899)
DAA2401	casein kappa decreases with age	molecular	Homo sapiens	female	6	73	Comparison of DNA methylation showed a significantly decreased methylation level of CSN3 in dermal fibroblasts from elderly women (aged 60-73 years old) compared to cells from younger women (aged 6-23 years old)	Dermis	CSN3 (casein kappa)			DNA Methylation	None	None	None	-15.0	None				2751: Koch et al. (2011) "Specific age-associated DNA methylation changes in human dermal fibroblasts." PLoS ONE 6(2):e16679 (21347436)
DAA2450	casein kappa increases with age	molecular	Homo sapiens	male/female	21	85	Comparison of DNA methylation showed a significantly increased methylation level of CSN3 in bone marrow mesenchymal stem cells obtained from elderly donors (aged 53-85 years old) compared to cells from younger donors (aged 21-50 years old)	Mesenchymal Stem Cell	CSN3 (casein kappa)			DNA Methylation	None	None	None	16.3	None				2751: Koch et al. (2011) "Specific age-associated DNA methylation changes in human dermal fibroblasts." PLoS ONE 6(2):e16679 (21347436)
DAA2248	Caspase 1, (interleukin 1, beta, convertase) increases with age	molecular	Homo sapiens	male/female	20	99	Gene expression showed a significant (p<0.01) increase in the expression of frontal lobe CASP1 from elderly (aged 69-99 years old) compared to cells from younger persons (aged 20-52 years old)	Frontal Lobe	CASP1 (caspase 1, apoptosis-related cysteine peptidase)			Gene Expression Level	None	None	None	30.21	None				2984: Cribbs et al. (2012) "Extensive innate immune gene activation accompanies brain aging, increasing vulnerability to cognitive decline and neurodegeneration: a microarray study." J Neuroinflammation 9:179 (22824372)
DAA2250	Caspase 1, (interleukin 1, beta, convertase) increases with age	molecular	Homo sapiens	male/female	20	99	Gene expression showed a significant (p<0.01) increase in the expression of hippocampus CASP1 from elderly (aged 69-99 years old) compared to cells from younger persons (aged 20-52 years old)	Hippocampus	CASP1 (caspase 1, apoptosis-related cysteine peptidase)			Gene Expression Level	None	None	None	165.49	None				2984: Cribbs et al. (2012) "Extensive innate immune gene activation accompanies brain aging, increasing vulnerability to cognitive decline and neurodegeneration: a microarray study." J Neuroinflammation 9:179 (22824372)
DAA2252	Caspase 1, (interleukin 1, beta, convertase) increases with age	molecular	Homo sapiens	male/female	20	99	Gene expression showed a significant (p<0.01) increase in the expression of hippocampus CASP1 from elderly (aged 69-99 years old) compared to cells from younger persons (aged 20-52 years old)	Hippocampus	CASP1 (caspase 1, apoptosis-related cysteine peptidase)			Gene Expression Level	None	None	None	101.82	None				2984: Cribbs et al. (2012) "Extensive innate immune gene activation accompanies brain aging, increasing vulnerability to cognitive decline and neurodegeneration: a microarray study." J Neuroinflammation 9:179 (22824372)
DAA2253	Caspase 1, (interleukin 1, beta, convertase) increases with age	molecular	Homo sapiens	male/female	20	99	Gene expression showed a significant (p<0.01) increase in the expression of hippocampus CASP1 from elderly (aged 69-99 years old) compared to cells from younger persons (aged 20-52 years old)	Hippocampus	CASP1 (caspase 1, apoptosis-related cysteine peptidase)			Gene Expression Level	None	None	None	102.73	None				2984: Cribbs et al. (2012) "Extensive innate immune gene activation accompanies brain aging, increasing vulnerability to cognitive decline and neurodegeneration: a microarray study." J Neuroinflammation 9:179 (22824372)
DAA2254	Caspase 1, (interleukin 1, beta, convertase) increases with age	molecular	Homo sapiens	male/female	20	99	Gene expression showed a significant (p<0.01) increase in the expression of hippocampus CASP1 from elderly (aged 69-99 years old) compared to cells from younger persons (aged 20-52 years old)	Hippocampus	CASP1 (caspase 1, apoptosis-related cysteine peptidase)			Gene Expression Level	None	None	None	91.77	None				2984: Cribbs et al. (2012) "Extensive innate immune gene activation accompanies brain aging, increasing vulnerability to cognitive decline and neurodegeneration: a microarray study." J Neuroinflammation 9:179 (22824372)
DAA2255	Caspase 1, (interleukin 1, beta, convertase) increases with age	molecular	Homo sapiens	male/female	20	99	Gene expression showed a significant (p<0.01) increase in the expression of hippocampus CASP1 from elderly (aged 69-99 years old) compared to cells from younger persons (aged 20-52 years old)	Hippocampus	CASP1 (caspase 1, apoptosis-related cysteine peptidase)			Gene Expression Level	None	None	None	137.32	None				2984: Cribbs et al. (2012) "Extensive innate immune gene activation accompanies brain aging, increasing vulnerability to cognitive decline and neurodegeneration: a microarray study." J Neuroinflammation 9:179 (22824372)
DAA2259	Caspase 1, (interleukin 1, beta, convertase) increases with age	molecular	Homo sapiens	male/female	20	99	Gene expression showed a significant (p<0.01) increase in the expression of parietal lobe CASP1 from elderly (aged 69-99 years old) compared to cells from younger persons (aged 20-52 years old)	Parietal Lobe	CASP1 (caspase 1, apoptosis-related cysteine peptidase)			Gene Expression Level	None	None	None	41.97	None				2984: Cribbs et al. (2012) "Extensive innate immune gene activation accompanies brain aging, increasing vulnerability to cognitive decline and neurodegeneration: a microarray study." J Neuroinflammation 9:179 (22824372)
DAA2261	Caspase 1, (interleukin 1, beta, convertase) increases with age	molecular	Homo sapiens	male/female	20	99	Gene expression showed a significant (p<0.01) increase in the expression of parietal lobe CASP1 from elderly (aged 69-99 years old) compared to cells from younger persons (aged 20-52 years old)	Parietal Lobe	CASP1 (caspase 1, apoptosis-related cysteine peptidase)			Gene Expression Level	None	None	None	40.31	None				2984: Cribbs et al. (2012) "Extensive innate immune gene activation accompanies brain aging, increasing vulnerability to cognitive decline and neurodegeneration: a microarray study." J Neuroinflammation 9:179 (22824372)
DAA2262	Caspase 1, (interleukin 1, beta, convertase) increases with age	molecular	Homo sapiens	male/female	20	99	Gene expression showed a significant (p<0.01) increase in the expression of parietal lobe CASP1 from elderly (aged 69-99 years old) compared to cells from younger persons (aged 20-52 years old)	Parietal Lobe	CASP1 (caspase 1, apoptosis-related cysteine peptidase)			Gene Expression Level	None	None	None	28.41	None				2984: Cribbs et al. (2012) "Extensive innate immune gene activation accompanies brain aging, increasing vulnerability to cognitive decline and neurodegeneration: a microarray study." J Neuroinflammation 9:179 (22824372)
DAA2263	Caspase 1, (interleukin 1, beta, convertase) increases with age	molecular	Homo sapiens	male/female	20	99	Gene expression showed a significant (p<0.01) increase in the expression of parietal lobe CASP1 from elderly (aged 69-99 years old) compared to cells from younger persons (aged 20-52 years old)	Parietal Lobe	CASP1 (caspase 1, apoptosis-related cysteine peptidase)			Gene Expression Level	None	None	None	43.44	None				2984: Cribbs et al. (2012) "Extensive innate immune gene activation accompanies brain aging, increasing vulnerability to cognitive decline and neurodegeneration: a microarray study." J Neuroinflammation 9:179 (22824372)
DAA2264	Caspase 1, (interleukin 1, beta, convertase) increases with age	molecular	Homo sapiens	male/female	20	99	Gene expression showed a significant (p<0.01) increase in the expression of parietal lobe CASP1 from elderly (aged 69-99 years old) compared to cells from younger persons (aged 20-52 years old)	Parietal Lobe	CASP1 (caspase 1, apoptosis-related cysteine peptidase)			Gene Expression Level	None	None	None	53.3	None				2984: Cribbs et al. (2012) "Extensive innate immune gene activation accompanies brain aging, increasing vulnerability to cognitive decline and neurodegeneration: a microarray study." J Neuroinflammation 9:179 (22824372)
DAA1348	caspase recruitment domain family, member 10	molecular	Mus musculus	male/female	3	23		Hematological System	Card10 (caspase recruitment domain family, member 10)		equation	Gene Expression Level	20	Microarray	Log2	19.0	0.0000264907754490315000000				2882: Rossi et al. (2005) "Cell intrinsic alterations underlie hematopoietic stem cell aging." Proc. Natl. Acad. Sci. U.S.A. 102(26):9194-9199 (15967997)
DAA1559	cat eye syndrome chromosome region, candidate 5 homolog (human)	molecular	Mus musculus	male/female	6	22		Liver	Cecr5 (cat eye syndrome chromosome region, candidate 5 homolog (human))		equation	Gene Expression Level	20	Microarray	Log2	15.0	0.0001637390336856790000000				1334: Papaconstantinou et al. (2005) "Hepatic gene and protein expression of primary components of the IGF-I axis in long lived Snell dwarf mice." Mech. Ageing Dev. 126(6-7):692-704 (15888324)|2981: NCBI GEO Dataset (2005) "Age effect on livers of long-lived Snell dwarf mutants" (http://www.ncbi.nlm.nih.gov/sites/GDSbrowser?acc=GDS2019)
DAA1905	cathepsin E	molecular	Mus musculus	male/female	5	30		Anatomical System	Ctse (cathepsin E)		equation	Gene Expression Level	20	Microarray	Log2	-8.0	0.0002695935432982680000000				2926: Lee et al. (2000) "Gene-expression profile of the ageing brain in mice." Nat. Genet. 25(3):294-297 (10888876)
DAA1290	cathepsin K	molecular	Mus musculus	male/female	2	24		Visual Apparatus	Ctsk (cathepsin K)		equation	Gene Expression Level	20	Microarray	Log2	58.0	0.0009912515509836640000000				2708: Ida et al. (2003) "Age-related changes in the transcriptional profile of mouse RPE/choroid." Physiol. Genomics 15(3):258-262 (14519767)
DAA1285	cathepsin S	molecular	Mus musculus	male/female	2	24		Visual Apparatus	Ctss (cathepsin S)		equation	Gene Expression Level	20	Microarray	Log2	74.0	0.0001520860933533550000000				2708: Ida et al. (2003) "Age-related changes in the transcriptional profile of mouse RPE/choroid." Physiol. Genomics 15(3):258-262 (14519767)
DAA1906	cathepsin S	molecular	Mus musculus	male/female	5	30		Anatomical System	Ctss (cathepsin S)		equation	Gene Expression Level	20	Microarray	Log2	6.0	0.0001277711886234820000000				2926: Lee et al. (2000) "Gene-expression profile of the ageing brain in mice." Nat. Genet. 25(3):294-297 (10888876)
DAA1363	cathepsin S	molecular	Mus musculus	male/female	3	23		Hematological System	Ctss (cathepsin S)		equation	Gene Expression Level	20	Microarray	Log2	-21.0	0.0000936526919301798000000				2882: Rossi et al. (2005) "Cell intrinsic alterations underlie hematopoietic stem cell aging." Proc. Natl. Acad. Sci. U.S.A. 102(26):9194-9199 (15967997)
DAA1403	cathepsin S	molecular	Mus musculus	male/female	2	15		Hippocampus	Ctss (cathepsin S)		equation	Gene Expression Level	20	Microarray	Log2	4.0	9.5306659701538200E-9				2706: Verbitsky et al. (2004) "Altered hippocampal transcript profile accompanies an age-related spatial memory deficit in mice." Learn. Mem. 11(3):253-260 (15169854)
DAA1907	cathepsin Z	molecular	Mus musculus	male/female	5	30		Anatomical System	Ctsz (cathepsin Z)		equation	Gene Expression Level	20	Microarray	Log2	11.0	0.0001250965703252540000000				2926: Lee et al. (2000) "Gene-expression profile of the ageing brain in mice." Nat. Genet. 25(3):294-297 (10888876)
DAA1404	cathepsin Z	molecular	Mus musculus	male/female	2	15		Hippocampus	Ctsz (cathepsin Z)		equation	Gene Expression Level	20	Microarray	Log2	6.0	0.0003170513100843320000000				2706: Verbitsky et al. (2004) "Altered hippocampal transcript profile accompanies an age-related spatial memory deficit in mice." Learn. Mem. 11(3):253-260 (15169854)
DAA1740	cation channel, sperm associated 1	molecular	Mus musculus	male/female	8	24		Muscle	Catsper1 (cation channel, sperm associated 1)		equation	Gene Expression Level	20	Microarray	Log2	-10.0	0.0006178988549423200000000				2651: Beggs et al. (2004) "Alterations in the TGFbeta signaling pathway in myogenic progenitors with age." Aging Cell 3(6):353-361 (15569352)
DAA1250	caveolin 1, caveolae protein	molecular	Mus musculus	male/female	5	22		Brain	Cav1 (caveolin 1, caveolae protein)		equation	Gene Expression Level	20	Microarray	Log2	6.0	0.0008170236779751990000000				2765: Godbout et al. (2005) "Exaggerated neuroinflammation and sickness behavior in aged mice following activation of the peripheral innate immune system." FASEB J. 19(10):1329-1331 (15919760)|2833: NCBI GEO Dataset (2005) "Age effect on lipopolysaccharide-induced neuroinflammation and sickness behavior" (http://www.ncbi.nlm.nih.gov/sites/GDSbrowser?acc=GDS1311)
DAA346	CCAAT/enhancer binding protein (C/EBP), alpha	molecular	Homo sapiens	male/female	20	75		Skeletal Muscle	CEBPA (CCAAT/enhancer binding protein (C/EBP), alpha)		equation	Gene Expression Level	0	Microarray	Log	28.0	0.0000157004030200628000000				2828: Welle et al. (2004) "Skeletal muscle gene expression profiles in 20-29 year old and 65-71 year old women." Exp. Gerontol. 39(3):369-377 (15036396)|2841: Welle et al. (2003) "Gene expression profile of aging in human muscle." Physiol. Genomics 14(2):149-159 (12783983)
DAA529	CCAAT/enhancer binding protein (C/EBP), beta	molecular	Homo sapiens	male/female	20	75		Skeletal Muscle	CEBPB (CCAAT/enhancer binding protein (C/EBP), beta)		equation	Gene Expression Level	0	Microarray	Log	3.0	0.0001367874455962700000000				2828: Welle et al. (2004) "Skeletal muscle gene expression profiles in 20-29 year old and 65-71 year old women." Exp. Gerontol. 39(3):369-377 (15036396)|2841: Welle et al. (2003) "Gene expression profile of aging in human muscle." Physiol. Genomics 14(2):149-159 (12783983)
DAA1356	CCAAT/enhancer binding protein (C/EBP), delta	molecular	Mus musculus	male/female	3	23		Hematological System	Cebpd (CCAAT/enhancer binding protein (C/EBP), delta)		equation	Gene Expression Level	20	Microarray	Log2	39.0	0.0000312852688223217000000				2882: Rossi et al. (2005) "Cell intrinsic alterations underlie hematopoietic stem cell aging." Proc. Natl. Acad. Sci. U.S.A. 102(26):9194-9199 (15967997)
DAA1747	CCR4-NOT transcription complex, subunit 8	molecular	Mus musculus	male/female	8	24		Muscle	Cnot8 (CCR4-NOT transcription complex, subunit 8)		equation	Gene Expression Level	20	Microarray	Log2	-3.0	0.0001113378584240590000000				2651: Beggs et al. (2004) "Alterations in the TGFbeta signaling pathway in myogenic progenitors with age." Aging Cell 3(6):353-361 (15569352)
DAA2204	CD14 molecule increases with age	molecular	Homo sapiens	male/female	20	99	Gene expression showed a significant (p<0.01) increase in the expression of temporal lobe CD14 from elderly (aged 69-99 years old) compared to cells from younger persons (aged 20-52 years old)	Temporal Lobe	CD14 (CD14 molecule)			Gene Expression Level	None	None	None	154.26	None				2984: Cribbs et al. (2012) "Extensive innate immune gene activation accompanies brain aging, increasing vulnerability to cognitive decline and neurodegeneration: a microarray study." J Neuroinflammation 9:179 (22824372)
DAA2207	CD14 molecule increases with age	molecular	Homo sapiens	male/female	20	99	Gene expression showed a significant (p<0.01) increase in the expression of hippocampus CD14 from elderly (aged 69-99 years old) compared to cells from younger persons (aged 20-52 years old)	Hippocampus	CD14 (CD14 molecule)			Gene Expression Level	None	None	None	395.01	None				2984: Cribbs et al. (2012) "Extensive innate immune gene activation accompanies brain aging, increasing vulnerability to cognitive decline and neurodegeneration: a microarray study." J Neuroinflammation 9:179 (22824372)
DAA2221	CD14 molecule increases with age	molecular	Homo sapiens	male/female	20	99	Gene expression showed a significant (p<0.01) increase in the expression of parietal lobe CD14 from elderly (aged 69-99 years old) compared to cells from younger persons (aged 20-52 years old)	Parietal Lobe	CD14 (CD14 molecule)			Gene Expression Level	None	None	None	186.54	None				2984: Cribbs et al. (2012) "Extensive innate immune gene activation accompanies brain aging, increasing vulnerability to cognitive decline and neurodegeneration: a microarray study." J Neuroinflammation 9:179 (22824372)
DAA2236	CD14 molecule increases with age	molecular	Homo sapiens	male/female	20	99	Gene expression showed a significant (p<0.01) increase in the expression of frontal lobe CD14 from elderly (aged 69-99 years old) compared to cells from younger persons (aged 20-52 years old)	Frontal Lobe	CD14 (CD14 molecule)			Gene Expression Level	None	None	None	134.89	None				2984: Cribbs et al. (2012) "Extensive innate immune gene activation accompanies brain aging, increasing vulnerability to cognitive decline and neurodegeneration: a microarray study." J Neuroinflammation 9:179 (22824372)
DAA1741	CD160 antigen	molecular	Mus musculus	male/female	8	24		Muscle	Cd160 (CD160 antigen)		equation	Gene Expression Level	20	Microarray	Log2	-6.0	0.0005648984172720010000000				2651: Beggs et al. (2004) "Alterations in the TGFbeta signaling pathway in myogenic progenitors with age." Aging Cell 3(6):353-361 (15569352)
DAA1689	CD163 antigen	molecular	Mus musculus	male/female	2	26		Lung	Cd163 (CD163 antigen)		equation	Gene Expression Level	20	Microarray	Log2	28.0	0.0001559841717998630000000				2785: Misra et al. (2007) "Global expression profiles from C57BL/6J and DBA/2J mouse lungs to determine aging-related genes." Physiol. Genomics 31(3):429-440 (17726092)
DAA2272	CD163 molecule increases with age	molecular	Homo sapiens	male/female	20	99	Gene expression showed a significant (p<0.01) increase in the expression of hippocampus CD163 from elderly (aged 69-99 years old) compared to cells from younger persons (aged 20-52 years old)	Hippocampus	CD163 (CD163 molecule)			Gene Expression Level	None	None	None	515.74	None				2984: Cribbs et al. (2012) "Extensive innate immune gene activation accompanies brain aging, increasing vulnerability to cognitive decline and neurodegeneration: a microarray study." J Neuroinflammation 9:179 (22824372)
DAA2273	CD163 molecule increases with age	molecular	Homo sapiens	male/female	20	99	Gene expression showed a significant (p<0.01) increase in the expression of hippocampus CD163 from elderly (aged 69-99 years old) compared to cells from younger persons (aged 20-52 years old)	Hippocampus	CD163 (CD163 molecule)			Gene Expression Level	None	None	None	552.3	None				2984: Cribbs et al. (2012) "Extensive innate immune gene activation accompanies brain aging, increasing vulnerability to cognitive decline and neurodegeneration: a microarray study." J Neuroinflammation 9:179 (22824372)
DAA2279	CD163 molecule increases with age	molecular	Homo sapiens	male/female	20	99	Gene expression showed a significant (p<0.01) increase in the expression of parietal lobe CD163 from elderly (aged 69-99 years old) compared to cells from younger persons (aged 20-52 years old)	Parietal Lobe	CD163 (CD163 molecule)			Gene Expression Level	None	None	None	488.09	None				2984: Cribbs et al. (2012) "Extensive innate immune gene activation accompanies brain aging, increasing vulnerability to cognitive decline and neurodegeneration: a microarray study." J Neuroinflammation 9:179 (22824372)
DAA2280	CD163 molecule increases with age	molecular	Homo sapiens	male/female	20	99	Gene expression showed a significant (p<0.01) increase in the expression of parietal lobe CD163 from elderly (aged 69-99 years old) compared to cells from younger persons (aged 20-52 years old)	Parietal Lobe	CD163 (CD163 molecule)			Gene Expression Level	None	None	None	491.51	None				2984: Cribbs et al. (2012) "Extensive innate immune gene activation accompanies brain aging, increasing vulnerability to cognitive decline and neurodegeneration: a microarray study." J Neuroinflammation 9:179 (22824372)
DAA2287	CD163 molecule increases with age	molecular	Homo sapiens	male/female	20	99	Gene expression showed a significant (p<0.01) increase in the expression of frontal lobe CD163 from elderly (aged 69-99 years old) compared to cells from younger persons (aged 20-52 years old)	Frontal Lobe	CD163 (CD163 molecule)			Gene Expression Level	None	None	None	283.01	None				2984: Cribbs et al. (2012) "Extensive innate immune gene activation accompanies brain aging, increasing vulnerability to cognitive decline and neurodegeneration: a microarray study." J Neuroinflammation 9:179 (22824372)
DAA2288	CD163 molecule increases with age	molecular	Homo sapiens	male/female	20	99	Gene expression showed a significant (p<0.01) increase in the expression of frontal lobe CD163 from elderly (aged 69-99 years old) compared to cells from younger persons (aged 20-52 years old)	Frontal Lobe	CD163 (CD163 molecule)			Gene Expression Level	None	None	None	383.1	None				2984: Cribbs et al. (2012) "Extensive innate immune gene activation accompanies brain aging, increasing vulnerability to cognitive decline and neurodegeneration: a microarray study." J Neuroinflammation 9:179 (22824372)
DAA469	CD207 molecule, langerin	molecular	Homo sapiens	male/female	20	75		Skeletal Muscle	CD207 (CD207 molecule, langerin)		equation	Gene Expression Level	0	Microarray	Log	-7.0	0.0006242668264141250000000				2828: Welle et al. (2004) "Skeletal muscle gene expression profiles in 20-29 year old and 65-71 year old women." Exp. Gerontol. 39(3):369-377 (15036396)|2841: Welle et al. (2003) "Gene expression profile of aging in human muscle." Physiol. Genomics 14(2):149-159 (12783983)
DAA1656	CD28 antigen	molecular	Mus musculus	male/female	2	26		Lung	Cd28 (CD28 antigen)		equation	Gene Expression Level	20	Microarray	Log2	17.0	0.0000212375914003603000000				2785: Misra et al. (2007) "Global expression profiles from C57BL/6J and DBA/2J mouse lungs to determine aging-related genes." Physiol. Genomics 31(3):429-440 (17726092)
DAA2406	CD34 antigen isoform b decreases with age	molecular	Homo sapiens	female	6	73	Comparison of DNA methylation showed a significantly decreased methylation level of CD34 in dermal fibroblasts from elderly women (aged 60-73 years old) compared to cells from younger women (aged 6-23 years old)	Dermis	CD34 (CD34 molecule)			DNA Methylation	None	None	None	-16.6	None				2751: Koch et al. (2011) "Specific age-associated DNA methylation changes in human dermal fibroblasts." PLoS ONE 6(2):e16679 (21347436)
DAA2455	CD34 antigen isoform b decreases with age	molecular	Homo sapiens	male/female	21	85	Comparison of DNA methylation showed a significantly decreased methylation level of CD34 in bone marrow mesenchymal stem cells obtained from elderly donors (aged 53-85 years old) compared to cells from younger donors (aged 21-50 years old)	Mesenchymal Stem Cell	CD34 (CD34 molecule)			DNA Methylation	None	None	None	-17.3	None				2751: Koch et al. (2011) "Specific age-associated DNA methylation changes in human dermal fibroblasts." PLoS ONE 6(2):e16679 (21347436)
DAA1278	CD38 antigen	molecular	Mus musculus	male/female	4	15		Cochlea	Cd38 (CD38 antigen)		equation	Gene Expression Level	20	Microarray	Log2	26.0	0.0000179369243709874000000				2666: Someya et al. (2007) "Caloric restriction suppresses apoptotic cell death in the mammalian cochlea and leads to prevention of presbycusis." Neurobiol. Aging 28(10):1613-1622 (16890326)
DAA1701	CD8 antigen, beta chain 1	molecular	Mus musculus	male/female	2	26		Lung	Cd8b1 (CD8 antigen, beta chain 1)		equation	Gene Expression Level	20	Microarray	Log2	36.0	0.0009009184377556700000000				2785: Misra et al. (2007) "Global expression profiles from C57BL/6J and DBA/2J mouse lungs to determine aging-related genes." Physiol. Genomics 31(3):429-440 (17726092)
DAA45	Cdc2-related kinase, arginine/serine-rich	molecular	Homo sapiens	male/female	26	106		Brain	CDK12 (cyclin-dependent kinase 12)		equation	Gene Expression Level	0	Microarray	Log	17.0	0.0001457310739302560000000				2742: Lu et al. (2004) "Gene regulation and DNA damage in the ageing human brain." Nature 429(6994):883-891 (15190254)
DAA408	CDC42 effector protein (Rho GTPase binding) 3	molecular	Homo sapiens	male/female	20	75		Skeletal Muscle	CDC42EP3 (CDC42 effector protein (Rho GTPase binding) 3)		equation	Gene Expression Level	0	Microarray	Log	6.0	0.0000792348509766290000000				2828: Welle et al. (2004) "Skeletal muscle gene expression profiles in 20-29 year old and 65-71 year old women." Exp. Gerontol. 39(3):369-377 (15036396)|2841: Welle et al. (2003) "Gene expression profile of aging in human muscle." Physiol. Genomics 14(2):149-159 (12783983)
DAA462	CDK5 regulatory subunit associated protein 3	molecular	Homo sapiens	male/female	20	75		Skeletal Muscle	CDK5RAP3 (CDK5 regulatory subunit associated protein 3)		equation	Gene Expression Level	0	Microarray	Log	4.0	0.0000865591664416490000000				2828: Welle et al. (2004) "Skeletal muscle gene expression profiles in 20-29 year old and 65-71 year old women." Exp. Gerontol. 39(3):369-377 (15036396)|2841: Welle et al. (2003) "Gene expression profile of aging in human muscle." Physiol. Genomics 14(2):149-159 (12783983)
DAA1309	cDNA sequence BC017643	molecular	Mus musculus	male/female	3	23		Hematological System	BC017643 (cDNA sequence BC017643)		equation	Gene Expression Level	20	Microarray	Log2	-9.0	0.0009999846902850900000000				2882: Rossi et al. (2005) "Cell intrinsic alterations underlie hematopoietic stem cell aging." Proc. Natl. Acad. Sci. U.S.A. 102(26):9194-9199 (15967997)
DAA1251	cDNA sequence BC026782	molecular	Mus musculus	male/female	5	22		Brain	BC026782 (cDNA sequence BC026782)		equation	Gene Expression Level	20	Microarray	Log2	217.0	0.0006213823331645000000000				2765: Godbout et al. (2005) "Exaggerated neuroinflammation and sickness behavior in aged mice following activation of the peripheral innate immune system." FASEB J. 19(10):1329-1331 (15919760)|2833: NCBI GEO Dataset (2005) "Age effect on lipopolysaccharide-induced neuroinflammation and sickness behavior" (http://www.ncbi.nlm.nih.gov/sites/GDSbrowser?acc=GDS1311)
DAA1249	cDNA sequence BC037703	molecular	Mus musculus	male/female	5	22		Brain	BC037703 (cDNA sequence BC037703)		equation	Gene Expression Level	20	Microarray	Log2	809.0	0.0004595595877930620000000				2765: Godbout et al. (2005) "Exaggerated neuroinflammation and sickness behavior in aged mice following activation of the peripheral innate immune system." FASEB J. 19(10):1329-1331 (15919760)|2833: NCBI GEO Dataset (2005) "Age effect on lipopolysaccharide-induced neuroinflammation and sickness behavior" (http://www.ncbi.nlm.nih.gov/sites/GDSbrowser?acc=GDS1311)
DAA1619	cDNA sequence BC048546	molecular	Mus musculus	male/female	2	26		Lung	BC048546 (cDNA sequence BC048546)		equation	Gene Expression Level	20	Microarray	Log2	18.0	0.0002115044174171410000000				2785: Misra et al. (2007) "Global expression profiles from C57BL/6J and DBA/2J mouse lungs to determine aging-related genes." Physiol. Genomics 31(3):429-440 (17726092)
DAA1858	cDNA sequence D10627	molecular	Mus musculus	male/female	5	25		Skeletal Muscle	D10627 (cDNA sequence D10627)		equation	Gene Expression Level	20	Microarray	Log2	-8.0	0.0005417463888602200000000				2648: NCBI GEO Dataset (2006) "Caloric restriction effect on aged skeletal muscle" (http://www.ncbi.nlm.nih.gov/sites/GDSbrowser?acc=GDS2612)|2835: Edwards et al. (2007) "Gene expression profiling of aging reveals activation of a p53-mediated transcriptional program." BMC Genomics 8:80 (17381838)
DAA1550	cell death-inducing DNA fragmentation factor, alpha subunit-like effector B	molecular	Mus musculus	male/female	6	22		Liver	Cideb (cell death-inducing DNA fragmentation factor, alpha subunit-like effector B)		equation	Gene Expression Level	20	Microarray	Log2	-5.0	0.0003163438177188370000000				1334: Papaconstantinou et al. (2005) "Hepatic gene and protein expression of primary components of the IGF-I axis in long lived Snell dwarf mice." Mech. Ageing Dev. 126(6-7):692-704 (15888324)|2981: NCBI GEO Dataset (2005) "Age effect on livers of long-lived Snell dwarf mutants" (http://www.ncbi.nlm.nih.gov/sites/GDSbrowser?acc=GDS2019)
DAA95	cell division cycle 2-like 2 (PITSLRE proteins)	molecular	Homo sapiens	male/female	26	106		Brain	CDC2L2 (cell division cycle 2-like 2 (PITSLRE proteins))		equation	Gene Expression Level	0	Microarray	Log	27.0	0.0005812758169616030000000				2742: Lu et al. (2004) "Gene regulation and DNA damage in the ageing human brain." Nature 429(6994):883-891 (15190254)
DAA659	Cell number decreases in cartilage	physiological	Homo sapiens	male	-1	-1	Fewer cells are present with age in cartilage, and the protein matrix undergoes some complex incompletely understood changes.	Cartilage													2764: Tonna, E. A. (1977) "Aging of skeletal-dental systems and supporting tissues" in Handbook of the Biology of Aging470-495
DAA695	Cell proliferation increases	physiological	Homo sapiens	male/female	-1	-1	Intima cell proliferation increases with age.	Arterial Intima												DAA694	2747: Chisholm, G. M. and D. Steinberg (2000) "The oxidative modification hypothesis of atherogenesis: An overview" Free Rad. Biol. Med 28:1815-1826
DAA704	Cellular hypertrophy in left ventricular wall	physiological	Homo sapiens	male/female	-1	-1	Hypertrophy is an increase in cell size. This left ventricle wall hypertrophy is responsible for increase in left ventricle wall thickness, rather than hyperplasia (increase in number of cells).	Left Ventricle		Cellular										DAA703	2736: Hangartner et al. (1985) "The assessment of cardiac hypertrophy at autopsy." Histopathology 9(12):1295-1306 (2937709)
DAA1705	cellular repressor of E1A-stimulated genes 1	molecular	Mus musculus	male/female	2	26		Lung	Creg1 (cellular repressor of E1A-stimulated genes 1)		equation	Gene Expression Level	20	Microarray	Log2	3.0	0.0000999014455670423000000				2785: Misra et al. (2007) "Global expression profiles from C57BL/6J and DBA/2J mouse lungs to determine aging-related genes." Physiol. Genomics 31(3):429-440 (17726092)
DAA557	centromere protein V	molecular	Homo sapiens	male/female	20	75		Skeletal Muscle	CENPV (centromere protein V)		equation	Gene Expression Level	0	Microarray	Log	-4.0	0.0001885019384086810000000				2828: Welle et al. (2004) "Skeletal muscle gene expression profiles in 20-29 year old and 65-71 year old women." Exp. Gerontol. 39(3):369-377 (15036396)|2841: Welle et al. (2003) "Gene expression profile of aging in human muscle." Physiol. Genomics 14(2):149-159 (12783983)
DAA349	centrosomal protein 350kDa	molecular	Homo sapiens	male/female	20	75		Skeletal Muscle	CEP350 (centrosomal protein 350kDa)		equation	Gene Expression Level	0	Microarray	Log	4.0	0.0004030313386689130000000				2828: Welle et al. (2004) "Skeletal muscle gene expression profiles in 20-29 year old and 65-71 year old women." Exp. Gerontol. 39(3):369-377 (15036396)|2841: Welle et al. (2003) "Gene expression profile of aging in human muscle." Physiol. Genomics 14(2):149-159 (12783983)
DAA2087	centrosomal protein 57kDa increases with age	molecular	Homo sapiens	female	-1	-1	Gene expression showed a significant (p<E-3) increase in the expression of CEP57 in oocytes donated from older women (aged 37-39 years - both inclusive) compared to oocytes from younger women (aged 25-35 years)	Ovary	CEP57 (centrosomal protein 57kDa)			Gene Expression Level	None	None	None	86.0	0.0022200000000000000000000				2714: Grøndahl et al. (2010) "Gene expression profiles of single human mature oocytes in relation to age." Hum. Reprod. 25(4):957-968 (20147335)
DAA741	Cerebral blood flow and glucose utilization are reduced	physiological	Homo sapiens	male/female	-1	-1	A decrease in oxygen and glucose consumption, and subsequent reduction in blood flow, is observed with age.	Brain													2973: Baron and Marchal (1992) "[Cerebral and cardiovascular aging and brain energy metabolism. Studies with positron-emission tomography in man]." Presse Med 21(26):1231-1237 (1409478)
DAA738	Cerebral spinal fluid amount increases	physiological	Homo sapiens	male/female	-1	-1	With age, the amount of cerebral spinal fluid increases, which is an indirect measure of brain atrophy.	Brain													2775: Resnick et al. (2007) "Vulnerability of the orbitofrontal cortex to age-associated structural and functional brain changes." Ann. N. Y. Acad. Sci. 1121:562-575 (17846159)
DAA600	Cervical cancer	pathological	Homo sapiens	male/female	18	85		Cervix				Morbidity	0			None	None				2801: Center for Disease Control and Prevention (2006) "Mortality by underlying and multiple cause, ages 18+: US, 1981-2006 (Source: NVSS) (2006 data only)" (http://www.cdc.gov/nchs/hdi.htm)
DAA995	Change in weave of dermis collagen fibers	physiological	Homo sapiens	male/female	-1	-1	Ageing change in weave of dermis collagen fibers, less collagen per unit surface area.	Dermis													2918: Kligman, A. M., G. L. Grove and A. K. Balin. (1985) "Aging of human skin" in Handbook of the Biology of Aging, 2nd ed820-841
DAA937	Changes in composition of B-cell compartments	physiological	Homo sapiens	male/female	-1	-1		B Cell													2718: Weiskopf et al. (2009) "The aging of the immune system." Transpl. Int. 22(11):1041-1050 (19624493)
DAA2046	Changes in fat distribution	physiological	Homo sapiens	male/female	-1	-1	With age, there is an increase in abdominal fat, in particular visceral fat, combined with a decrease in lower body subcutaneous fat. These changes can occur independent of changes in total adiposity, body weight or waist circumference. An age-related increase in intermuscular fat in men and women, regardless of changes in weight or subcutaneous fat was also reported.
Aging is also generally associated with increases in fat deposition in various tissues, such as the heart, liver, skeletal muscle, and bone marrow.	Adipose Tissue												DAA2044	2683: Slawik and Vidal-Puig (2006) "Lipotoxicity, overnutrition and energy metabolism in aging." Ageing Res. Rev. 5(2):144-164 (16630750)|2687: Sepe et al. (2011) "Aging and regional differences in fat cell progenitors - a mini-review." Gerontology 57(1):66-75 (20110661)|2727: Kyle et al. (2001) "Age-related differences in fat-free mass, skeletal muscle, body cell mass and fat mass between 18 and…
DAA1011	Changes in glycosaminoglycan/proteoglycan	physiological	Homo sapiens	male/female	-1	-1	With age, there is an increase in keratan sulfate from age 50 in the epidermis, a decrease in chondroitin sulfate after age 60 in the basal lamina and, in the papillary dermis after age 50, there is an increase in the amount of dermatan sulfate and a decrease in novel chondroitin sulfate.	Epidermis, Dermis												DAA1003	2733: Willen et al. (1991) "Patterns of glycosaminoglycan/proteoglycan immunostaining in human skin during aging." J. Invest. Dermatol. 96(6):968-974 (1710640)
DAA996	Changes to dermis collagen fiber bundles	physiological	Homo sapiens	male/female	-1	-1	Dermis collagen fiber bundles become larger and coarser with age.	Dermis													2918: Kligman, A. M., G. L. Grove and A. K. Balin. (1985) "Aging of human skin" in Handbook of the Biology of Aging, 2nd ed820-841
DAA998	Changes to elastin fibers in lower dermis	physiological	Homo sapiens	male/female	-1	-1	Elastin fibers in lower dermis become thicker, longer, and less elastic with age.	Dermis													2757: Robert et al. (1988) "Ageing of the skin: study of elastic fiber network modifications by computerized image analysis." Gerontology 34(5-6):291-296 (2464530)
DAA874	Chaperone-mediated autophagy is altered	physiological	Homo sapiens	male/female	-1	-1	Chaperone-mediated autophagy is activated during oxidative stress, and therefore deficits in this pathway may play a significant role in age-associated oxidative stress mediated damage.	Whole Body		Cellular										DAA864	2800: Martinez-Vicente et al. (2005) "Protein degradation and aging." Exp. Gerontol. 40(8-9):622-633 (16125351)
DAA1536	chaperonin containing Tcp1, subunit 5 (epsilon)	molecular	Mus musculus	male/female	6	22		Liver	Cct5 (chaperonin containing Tcp1, subunit 5 (epsilon))		equation	Gene Expression Level	20	Microarray	Log2	7.0	0.0001448828903665230000000				1334: Papaconstantinou et al. (2005) "Hepatic gene and protein expression of primary components of the IGF-I axis in long lived Snell dwarf mice." Mech. Ageing Dev. 126(6-7):692-704 (15888324)|2981: NCBI GEO Dataset (2005) "Age effect on livers of long-lived Snell dwarf mutants" (http://www.ncbi.nlm.nih.gov/sites/GDSbrowser?acc=GDS2019)
DAA1902	chemokine (C-C motif) ligand 21B	molecular	Mus musculus	male/female	5	30		Anatomical System	Ccl21b (chemokine (C-C motif) ligand 21B)		equation	Gene Expression Level	20	Microarray	Log2	51.0	0.0002006396244581190000000				2926: Lee et al. (2000) "Gene-expression profile of the ageing brain in mice." Nat. Genet. 25(3):294-297 (10888876)
DAA2405	chemokine (C-C motif) receptor 1 decreases with age	molecular	Homo sapiens	female	6	73	Comparison of DNA methylation showed a significantly decreased methylation level of CCR1 in dermal fibroblasts from elderly women (aged 60-73 years old) compared to cells from younger women (aged 6-23 years old)	Dermis	CCR1 (chemokine (C-C motif) receptor 1)			DNA Methylation	None	None	None	-16.5	None				2751: Koch et al. (2011) "Specific age-associated DNA methylation changes in human dermal fibroblasts." PLoS ONE 6(2):e16679 (21347436)
DAA2297	chemokine (C-C motif) receptor 1 increases with age	molecular	Homo sapiens	male/female	20	99	Gene expression showed a significant (p<0.01) increase in the expression of hippocampus CCR1 from elderly (aged 69-99 years old) compared to cells from younger persons (aged 20-52 years old)	Hippocampus	CCR1 (chemokine (C-C motif) receptor 1)			Gene Expression Level	None	None	None	93.8	None				2984: Cribbs et al. (2012) "Extensive innate immune gene activation accompanies brain aging, increasing vulnerability to cognitive decline and neurodegeneration: a microarray study." J Neuroinflammation 9:179 (22824372)
DAA2303	chemokine (C-C motif) receptor 1 increases with age	molecular	Homo sapiens	male/female	20	99	Gene expression showed a significant (p<0.01) increase in the expression of parietal lobe CCR1 from elderly (aged 69-99 years old) compared to cells from younger persons (aged 20-52 years old)	Parietal Lobe	CCR1 (chemokine (C-C motif) receptor 1)			Gene Expression Level	None	None	None	53.94	None				2984: Cribbs et al. (2012) "Extensive innate immune gene activation accompanies brain aging, increasing vulnerability to cognitive decline and neurodegeneration: a microarray study." J Neuroinflammation 9:179 (22824372)
DAA2454	chemokine (C-C motif) receptor 1 increases with age	molecular	Homo sapiens	male/female	21	85	Comparison of DNA methylation showed a significantly increased methylation level of CCR1 in bone marrow mesenchymal stem cells obtained from elderly donors (aged 53-85 years old) compared to cells from younger donors (aged 21-50 years old)	Mesenchymal Stem Cell	CCR1 (chemokine (C-C motif) receptor 1)			DNA Methylation	None	None	None	31.2	None				2751: Koch et al. (2011) "Specific age-associated DNA methylation changes in human dermal fibroblasts." PLoS ONE 6(2):e16679 (21347436)
DAA2296	Chemokine (C-C motif) receptor 1 increases with age	molecular	Homo sapiens	male/female	20	99	Gene expression showed a significant (p<0.01) increase in the expression of hippocampus CCR1 from elderly (aged 69-99 years old) compared to cells from younger persons (aged 20-52 years old)	Hippocampus	CCR1 (chemokine (C-C motif) receptor 1)			Gene Expression Level	None	None	None	182.46	None				2984: Cribbs et al. (2012) "Extensive innate immune gene activation accompanies brain aging, increasing vulnerability to cognitive decline and neurodegeneration: a microarray study." J Neuroinflammation 9:179 (22824372)
DAA2302	Chemokine (C-C motif) receptor 1 increases with age	molecular	Homo sapiens	male/female	20	99	Gene expression showed a significant (p<0.01) increase in the expression of parietal lobe CCR1 from elderly (aged 69-99 years old) compared to cells from younger persons (aged 20-52 years old)	Parietal Lobe	CCR1 (chemokine (C-C motif) receptor 1)			Gene Expression Level	None	None	None	129.18	None				2984: Cribbs et al. (2012) "Extensive innate immune gene activation accompanies brain aging, increasing vulnerability to cognitive decline and neurodegeneration: a microarray study." J Neuroinflammation 9:179 (22824372)
DAA1856	chemokine (C-X3-C motif) ligand 1	molecular	Mus musculus	male/female	5	25		Skeletal Muscle	Cx3cl1 (chemokine (C-X3-C motif) ligand 1)		equation	Gene Expression Level	20	Microarray	Log2	10.0	0.0001643615032243130000000				2648: NCBI GEO Dataset (2006) "Caloric restriction effect on aged skeletal muscle" (http://www.ncbi.nlm.nih.gov/sites/GDSbrowser?acc=GDS2612)|2835: Edwards et al. (2007) "Gene expression profiling of aging reveals activation of a p53-mediated transcriptional program." BMC Genomics 8:80 (17381838)
DAA1908	chemokine (C-X3-C motif) ligand 1	molecular	Mus musculus	male/female	5	30		Anatomical System	Cx3cl1 (chemokine (C-X3-C motif) ligand 1)		equation	Gene Expression Level	20	Microarray	Log2	-2.0	0.0005941185543660150000000				2926: Lee et al. (2000) "Gene-expression profile of the ageing brain in mice." Nat. Genet. 25(3):294-297 (10888876)
DAA2295	chemokine (C-X3-C motif) ligand 1 decreases with age	molecular	Homo sapiens	male/female	20	99	Gene expression showed a significant (p<0.01) decrease in the expression of temporal lobe CX3CL1 from elderly (aged 69-99 years old) compared to cells from younger persons (aged 20-52 years old)	Temporal Lobe	CX3CL1 (chemokine (C-X3-C motif) ligand 1)			Gene Expression Level	None	None	None	-46.68	None				2984: Cribbs et al. (2012) "Extensive innate immune gene activation accompanies brain aging, increasing vulnerability to cognitive decline and neurodegeneration: a microarray study." J Neuroinflammation 9:179 (22824372)
DAA2298	chemokine (C-X3-C motif) ligand 1 decreases with age	molecular	Homo sapiens	male/female	20	99	Gene expression showed a significant (p<0.01) decrease in the expression of hippocampus CX3CL1 from elderly (aged 69-99 years old) compared to cells from younger persons (aged 20-52 years old)	Hippocampus	CX3CL1 (chemokine (C-X3-C motif) ligand 1)			Gene Expression Level	None	None	None	-31.6	None				2984: Cribbs et al. (2012) "Extensive innate immune gene activation accompanies brain aging, increasing vulnerability to cognitive decline and neurodegeneration: a microarray study." J Neuroinflammation 9:179 (22824372)
DAA2304	chemokine (C-X3-C motif) ligand 1 decreases with age	molecular	Homo sapiens	male/female	20	99	Gene expression showed a significant (p<0.01) decrease in the expression of parietal lobe CX3CL1 from elderly (aged 69-99 years old) compared to cells from younger persons (aged 20-52 years old)	Parietal Lobe	CX3CL1 (chemokine (C-X3-C motif) ligand 1)			Gene Expression Level	None	None	None	-61.04	None				2984: Cribbs et al. (2012) "Extensive innate immune gene activation accompanies brain aging, increasing vulnerability to cognitive decline and neurodegeneration: a microarray study." J Neuroinflammation 9:179 (22824372)
DAA2305	chemokine (C-X3-C motif) ligand 1 decreases with age	molecular	Homo sapiens	male/female	20	99	Gene expression showed a significant (p<0.01) decrease in the expression of parietal lobe CX3CL1 from elderly (aged 69-99 years old) compared to cells from younger persons (aged 20-52 years old)	Parietal Lobe	CX3CL1 (chemokine (C-X3-C motif) ligand 1)			Gene Expression Level	None	None	None	-56.19	None				2984: Cribbs et al. (2012) "Extensive innate immune gene activation accompanies brain aging, increasing vulnerability to cognitive decline and neurodegeneration: a microarray study." J Neuroinflammation 9:179 (22824372)
DAA2307	chemokine (C-X3-C motif) ligand 1 decreases with age	molecular	Homo sapiens	male/female	20	99	Gene expression showed a significant (p<0.01) decrease in the expression of frontal lobe CX3CL1 from elderly (aged 69-99 years old) compared to cells from younger persons (aged 20-52 years old)	Frontal Lobe	CX3CL1 (chemokine (C-X3-C motif) ligand 1)			Gene Expression Level	None	None	None	-61.1	None				2984: Cribbs et al. (2012) "Extensive innate immune gene activation accompanies brain aging, increasing vulnerability to cognitive decline and neurodegeneration: a microarray study." J Neuroinflammation 9:179 (22824372)
DAA2308	chemokine (C-X3-C motif) ligand 1 decreases with age	molecular	Homo sapiens	male/female	20	99	Gene expression showed a significant (p<0.01) decrease in the expression of frontal lobe CX3CL1 from elderly (aged 69-99 years old) compared to cells from younger persons (aged 20-52 years old)	Frontal Lobe	CX3CL1 (chemokine (C-X3-C motif) ligand 1)			Gene Expression Level	None	None	None	-58.02	None				2984: Cribbs et al. (2012) "Extensive innate immune gene activation accompanies brain aging, increasing vulnerability to cognitive decline and neurodegeneration: a microarray study." J Neuroinflammation 9:179 (22824372)
DAA1909	chemokine (C-X-C motif) ligand 1	molecular	Mus musculus	male/female	5	30		Anatomical System	Cxcl1 (chemokine (C-X-C motif) ligand 1)		equation	Gene Expression Level	20	Microarray	Log2	33.0	0.0005033380840702010000000				2926: Lee et al. (2000) "Gene-expression profile of the ageing brain in mice." Nat. Genet. 25(3):294-297 (10888876)
DAA2300	chemokine (C-X-C motif) ligand 12 decreases with age	molecular	Homo sapiens	male/female	20	99	Gene expression showed a significant (p<0.01) decrease in the expression of hippocampus CXCL12 from elderly (aged 69-99 years old) compared to cells from younger persons (aged 20-52 years old)	Hippocampus	CXCL12 (chemokine (C-X-C motif) ligand 12)			Gene Expression Level	None	None	None	-30.87	None				2984: Cribbs et al. (2012) "Extensive innate immune gene activation accompanies brain aging, increasing vulnerability to cognitive decline and neurodegeneration: a microarray study." J Neuroinflammation 9:179 (22824372)
DAA1561	chemokine (C-X-C motif) ligand 13	molecular	Mus musculus	male/female	2	26		Lung	Cxcl13 (chemokine (C-X-C motif) ligand 13)		equation	Gene Expression Level	20	Microarray	Log2	20.0	0.0003261783168032330000000				2785: Misra et al. (2007) "Global expression profiles from C57BL/6J and DBA/2J mouse lungs to determine aging-related genes." Physiol. Genomics 31(3):429-440 (17726092)
DAA1681	chemokine (C-X-C motif) ligand 14	molecular	Mus musculus	male/female	2	26		Lung	Cxcl14 (chemokine (C-X-C motif) ligand 14)		equation	Gene Expression Level	20	Microarray	Log2	-8.0	0.0002857214237605250000000				2785: Misra et al. (2007) "Global expression profiles from C57BL/6J and DBA/2J mouse lungs to determine aging-related genes." Physiol. Genomics 31(3):429-440 (17726092)
DAA2301	chemokine (C-X-C motif) ligand 16 increases with age	molecular	Homo sapiens	male/female	20	99	Gene expression showed a significant (p<0.01) increase in the expression of hippocampus CXCL16 from elderly (aged 69-99 years old) compared to cells from younger persons (aged 20-52 years old)	Hippocampus	CXCL16 (chemokine (C-X-C motif) ligand 16)			Gene Expression Level	None	None	None	100.64	None				2984: Cribbs et al. (2012) "Extensive innate immune gene activation accompanies brain aging, increasing vulnerability to cognitive decline and neurodegeneration: a microarray study." J Neuroinflammation 9:179 (22824372)
DAA2306	chemokine (C-X-C motif) ligand 16 increases with age	molecular	Homo sapiens	male/female	20	99	Gene expression showed a significant (p<0.01) increase in the expression of parietal lobe CXCL16 from elderly (aged 69-99 years old) compared to cells from younger persons (aged 20-52 years old)	Parietal Lobe	CXCL16 (chemokine (C-X-C motif) ligand 16)			Gene Expression Level	None	None	None	78.92	None				2984: Cribbs et al. (2012) "Extensive innate immune gene activation accompanies brain aging, increasing vulnerability to cognitive decline and neurodegeneration: a microarray study." J Neuroinflammation 9:179 (22824372)
DAA2309	chemokine (C-X-C motif) ligand 16 increases with age	molecular	Homo sapiens	male/female	20	99	Gene expression showed a significant (p<0.01) increase in the expression of frontal lobe CXCL16 from elderly (aged 69-99 years old) compared to cells from younger persons (aged 20-52 years old)	Frontal Lobe	CXCL16 (chemokine (C-X-C motif) ligand 16)			Gene Expression Level	None	None	None	44.13	None				2984: Cribbs et al. (2012) "Extensive innate immune gene activation accompanies brain aging, increasing vulnerability to cognitive decline and neurodegeneration: a microarray study." J Neuroinflammation 9:179 (22824372)
DAA2299	chemokine (C-X-C motif) ligand 5 increases with age	molecular	Homo sapiens	male/female	20	99	Gene expression showed a significant (p<0.01) increase in the expression of hippocampus CXCL5 from elderly (aged 69-99 years old) compared to cells from younger persons (aged 20-52 years old)	Hippocampus	CXCL5 (chemokine (C-X-C motif) ligand 5)			Gene Expression Level	None	None	None	64.89	None				2984: Cribbs et al. (2012) "Extensive innate immune gene activation accompanies brain aging, increasing vulnerability to cognitive decline and neurodegeneration: a microarray study." J Neuroinflammation 9:179 (22824372)
DAA1618	chemokine (C-X-C motif) receptor 3	molecular	Mus musculus	male/female	2	26		Lung	Cxcr3 (chemokine (C-X-C motif) receptor 3)		equation	Gene Expression Level	20	Microarray	Log2	20.0	0.0001871525720761070000000				2785: Misra et al. (2007) "Global expression profiles from C57BL/6J and DBA/2J mouse lungs to determine aging-related genes." Physiol. Genomics 31(3):429-440 (17726092)
DAA305	chemokine-like factor	molecular	Homo sapiens	male/female	20	75		Skeletal Muscle	CKLF (chemokine-like factor)		equation	Gene Expression Level	0	Microarray	Log	4.0	0.0001507194734746130000000				2828: Welle et al. (2004) "Skeletal muscle gene expression profiles in 20-29 year old and 65-71 year old women." Exp. Gerontol. 39(3):369-377 (15036396)|2841: Welle et al. (2003) "Gene expression profile of aging in human muscle." Physiol. Genomics 14(2):149-159 (12783983)
DAA972	Chemotaxis and adhesion activity unchanged in vitro	physiological	Homo sapiens	male	-1	-1	In vitro testing shows chemotaxis to be unaltered or only slightly reduced in neutrophils taken from elderly volunteers. Adhesion assays demonstrated no change to adhesion to epithelium.	Neutrophil													2718: Weiskopf et al. (2009) "The aging of the immune system." Transpl. Int. 22(11):1041-1050 (19624493)|2786: Butcher et al. (2000) "Review article: ageing and the neutrophil: no appetite for killing?" Immunology 100(4):411-416 (10929066)
DAA973	Chemotaxis and respiratory burst capacity in response to GM-CSF priming decreased	physiological	Homo sapiens	male/female	-1	-1	Granulocyte macrophage colony simulating factor (GM-CSF) is a cytokine associated with stimulating neutrophil functions, including: cell adhesion, phagocytosis, respiratory burst priming. Chemotaxis and respiratory burst capacity in response to GM-CSF priming is decreased with age.	Neutrophil													2886: Tortorella et al. (2007) "Age-related impairment of GM-CSF-induced signalling in neutrophils: role of SHP-1 and SOCS proteins." Ageing Res. Rev. 6(2):81-93 (17142110)
DAA974	Chemotaxis is reduced	physiological	Homo sapiens	male/female	-1	-1	Chemotaxis of dendritic cells and neutrophils is impaired in older adults. A diminished ability of calcium mobilization in stimulated neutrophils has been linked to reduced chemotaxis.	Neutrophil, Dendritic Cell												DAA985	2972: Sharma et al. (2009) "The aging immune system and its relationship to the development of chronic obstructive pulmonary disease." Proc Am Thorac Soc 6(7):573-580 (19934352)
DAA43	chimerin (chimaerin) 1	molecular	Homo sapiens	male/female	26	106		Brain	CHN1 (chimerin (chimaerin) 1)		equation	Gene Expression Level	0	Microarray	Log	-6.0	0.0000424078708633781000000				2742: Lu et al. (2004) "Gene regulation and DNA damage in the ageing human brain." Nature 429(6994):883-891 (15190254)
DAA1317	chitinase 3-like 3	molecular	Mus musculus	male/female	3	23		Hematological System	Chi3l3 (chitinase 3-like 3)		equation	Gene Expression Level	20	Microarray	Log2	-53.0	0.0007210841607364820000000				2882: Rossi et al. (2005) "Cell intrinsic alterations underlie hematopoietic stem cell aging." Proc. Natl. Acad. Sci. U.S.A. 102(26):9194-9199 (15967997)
DAA1604	chloride channel 3	molecular	Mus musculus	male/female	2	26		Lung	Clcn3 (chloride channel 3)		equation	Gene Expression Level	20	Microarray	Log2	3.0	0.0002779933865642000000000				2785: Misra et al. (2007) "Global expression profiles from C57BL/6J and DBA/2J mouse lungs to determine aging-related genes." Physiol. Genomics 31(3):429-440 (17726092)
DAA1903	chloride intracellular channel 4 (mitochondrial)	molecular	Mus musculus	male/female	5	30		Anatomical System	Clic4 (chloride intracellular channel 4 (mitochondrial))		equation	Gene Expression Level	20	Microarray	Log2	4.0	0.0001001283694331890000000				2926: Lee et al. (2000) "Gene-expression profile of the ageing brain in mice." Nat. Genet. 25(3):294-297 (10888876)
DAA1517	chloride intracellular channel 4 (mitochondrial)	molecular	Mus musculus	male/female	6	22		Liver	Clic4 (chloride intracellular channel 4 (mitochondrial))		equation	Gene Expression Level	20	Microarray	Log2	3.0	0.0003010381771069930000000				1334: Papaconstantinou et al. (2005) "Hepatic gene and protein expression of primary components of the IGF-I axis in long lived Snell dwarf mice." Mech. Ageing Dev. 126(6-7):692-704 (15888324)|2981: NCBI GEO Dataset (2005) "Age effect on livers of long-lived Snell dwarf mutants" (http://www.ncbi.nlm.nih.gov/sites/GDSbrowser?acc=GDS2019)
DAA39	cholecystokinin	molecular	Homo sapiens	male/female	26	106		Brain	CCK (cholecystokinin)		equation	Gene Expression Level	0	Microarray	Log	-6.0	0.0001496002887906610000000				2742: Lu et al. (2004) "Gene regulation and DNA damage in the ageing human brain." Nature 429(6994):883-891 (15190254)
DAA40	cholecystokinin B receptor	molecular	Homo sapiens	male/female	26	106		Brain	CCKBR (cholecystokinin B receptor)		equation	Gene Expression Level	0	Microarray	Log	-11.0	0.0003003929714771480000000				2742: Lu et al. (2004) "Gene regulation and DNA damage in the ageing human brain." Nature 429(6994):883-891 (15190254)
DAA638	Cholelithiasis and other disorders of gallbladders	pathological	Homo sapiens	male/female	18	85		Liver And Biliary System				Morbidity	0			None	None				2801: Center for Disease Control and Prevention (2006) "Mortality by underlying and multiple cause, ages 18+: US, 1981-2006 (Source: NVSS) (2006 data only)" (http://www.cdc.gov/nchs/hdi.htm)
DAA1053	Cholesterol level - High (Female)	physiological	Homo sapiens	female	20	75		Plasma				Incidence	0			None	None			DAA696	2816: Center for Disease Control and Prevention (2008) "Cholesterol level, ages 20+: US, 1988-2010 (Source: NHANES)" (http://www.cdc.gov/nchs/hdi.htm)
DAA1052	Cholesterol level - High (Male)	physiological	Homo sapiens	male	20	75		Plasma				Incidence	0			None	None			DAA696	2816: Center for Disease Control and Prevention (2008) "Cholesterol level, ages 20+: US, 1988-2010 (Source: NHANES)" (http://www.cdc.gov/nchs/hdi.htm)
DAA1743	cholinergic receptor, nicotinic, beta polypeptide 1 (muscle)	molecular	Mus musculus	male/female	8	24		Muscle	Chrnb1 (cholinergic receptor, nicotinic, beta polypeptide 1 (muscle))		equation	Gene Expression Level	20	Microarray	Log2	6.0	0.0004078421952806370000000				2651: Beggs et al. (2004) "Alterations in the TGFbeta signaling pathway in myogenic progenitors with age." Aging Cell 3(6):353-361 (15569352)
DAA669	Chondroitin sulfate molecules are smaller	physiological	Homo sapiens	male	-1	-1	Ageing cartilage cells synthesize and secrete chemically different forms of chondroitin sulfate, the major characteristic of which is that they are smaller molecules and consequently can bind less water.	Cartilage												DAA670,DAA668	2735: Squires et al. (2003) "The pathobiology of focal lesion development in aging human articular cartilage and molecular matrix changes characteristic of osteoarthritis." Arthritis Rheum. 48(5):1261-1270 (12746899)
DAA670	Chondroitin sulfate molecules' water-binding capacity is decreased	physiological	Homo sapiens	male/female	-1	-1	As the aged cartilage cells synthesize and secrete chemically different forms of chondroitin sulfate, which are smaller, the water binding capacity is decreased. The increased inability to function as a cushion at the joints results in tissue damage, inflammation, and some cases, symptoms of osteoarthritis.	Cartilage												DAA671	2735: Squires et al. (2003) "The pathobiology of focal lesion development in aging human articular cartilage and molecular matrix changes characteristic of osteoarthritis." Arthritis Rheum. 48(5):1261-1270 (12746899)
DAA1675	chondroitin sulfate synthase 1	molecular	Mus musculus	male/female	2	26		Lung	Chsy1 (chondroitin sulfate synthase 1)		equation	Gene Expression Level	20	Microarray	Log2	-5.0	0.0000844330368778100000000				2785: Misra et al. (2007) "Global expression profiles from C57BL/6J and DBA/2J mouse lungs to determine aging-related genes." Physiol. Genomics 31(3):429-440 (17726092)
DAA448	chromatin modifying protein 2A	molecular	Homo sapiens	male/female	20	75		Skeletal Muscle	CHMP2A (chromatin modifying protein 2A)		equation	Gene Expression Level	0	Microarray	Log	3.0	0.0003005876998435410000000				2828: Welle et al. (2004) "Skeletal muscle gene expression profiles in 20-29 year old and 65-71 year old women." Exp. Gerontol. 39(3):369-377 (15036396)|2841: Welle et al. (2003) "Gene expression profile of aging in human muscle." Physiol. Genomics 14(2):149-159 (12783983)
DAA364	chromobox homolog 7	molecular	Homo sapiens	male/female	20	75		Skeletal Muscle	CBX7 (chromobox homolog 7)		equation	Gene Expression Level	0	Microarray	Log	4.0	0.0006769946622089690000000				2828: Welle et al. (2004) "Skeletal muscle gene expression profiles in 20-29 year old and 65-71 year old women." Exp. Gerontol. 39(3):369-377 (15036396)|2841: Welle et al. (2003) "Gene expression profile of aging in human muscle." Physiol. Genomics 14(2):149-159 (12783983)
DAA478	chromosome 11 open reading frame 73	molecular	Homo sapiens	male/female	20	75		Skeletal Muscle	C11orf73 (chromosome 11 open reading frame 73)		equation	Gene Expression Level	0	Microarray	Log	-3.0	0.0001791848669327940000000				2828: Welle et al. (2004) "Skeletal muscle gene expression profiles in 20-29 year old and 65-71 year old women." Exp. Gerontol. 39(3):369-377 (15036396)|2841: Welle et al. (2003) "Gene expression profile of aging in human muscle." Physiol. Genomics 14(2):149-159 (12783983)
DAA2110	chromosome 12 open reading frame 35 increases with age	molecular	Homo sapiens	female	-1	-1	Gene expression showed a significant (p<E-3) increase in the expression of KIAA1551 in oocytes donated from older women (aged 37-39 years - both inclusive) compared to oocytes from younger women (aged 25-35 years)	Ovary	KIAA1551 (KIAA1551)			Gene Expression Level	None	None	None	71.0	0.0085600000000000000000000				2714: Grøndahl et al. (2010) "Gene expression profiles of single human mature oocytes in relation to age." Hum. Reprod. 25(4):957-968 (20147335)
DAA2390	chromosome 14 open reading frame 177 decreases with age	molecular	Homo sapiens	female	6	73	Comparison of DNA methylation showed a significantly decreased methylation level of C14orf177 in dermal fibroblasts from elderly women (aged 60-73 years old) compared to cells from younger women (aged 6-23 years old)	Dermis	C14orf177 (chromosome 14 open reading frame 177)			DNA Methylation	None	None	None	-16.2	0.0020000000000000000000000				2751: Koch et al. (2011) "Specific age-associated DNA methylation changes in human dermal fibroblasts." PLoS ONE 6(2):e16679 (21347436)
DAA309	chromosome 14 open reading frame 2	molecular	Homo sapiens	male/female	20	75		Skeletal Muscle	C14orf2 (chromosome 14 open reading frame 2)		equation	Gene Expression Level	0	Microarray	Log	-2.0	0.0001949314371464030000000				2828: Welle et al. (2004) "Skeletal muscle gene expression profiles in 20-29 year old and 65-71 year old women." Exp. Gerontol. 39(3):369-377 (15036396)|2841: Welle et al. (2003) "Gene expression profile of aging in human muscle." Physiol. Genomics 14(2):149-159 (12783983)
DAA504	chromosome 16 open reading frame 61	molecular	Homo sapiens	male/female	20	75		Skeletal Muscle	C16orf61 (chromosome 16 open reading frame 61)		equation	Gene Expression Level	0	Microarray	Log	-4.0	0.0000861816119264068000000				2828: Welle et al. (2004) "Skeletal muscle gene expression profiles in 20-29 year old and 65-71 year old women." Exp. Gerontol. 39(3):369-377 (15036396)|2841: Welle et al. (2003) "Gene expression profile of aging in human muscle." Physiol. Genomics 14(2):149-159 (12783983)
DAA342	chromosome 18 open reading frame 19	molecular	Homo sapiens	male/female	20	75		Skeletal Muscle	C18orf19 (chromosome 18 open reading frame 19)		equation	Gene Expression Level	0	Microarray	Log	-5.0	0.0000010119265976758200000				2828: Welle et al. (2004) "Skeletal muscle gene expression profiles in 20-29 year old and 65-71 year old women." Exp. Gerontol. 39(3):369-377 (15036396)|2841: Welle et al. (2003) "Gene expression profile of aging in human muscle." Physiol. Genomics 14(2):149-159 (12783983)
DAA291	chromosome 1 open reading frame 162	molecular	Homo sapiens	male/female	27	92		Kidney	C1orf162 (chromosome 1 open reading frame 162)		equation	Gene Expression Level	0	Microarray	Log	37.0	0.0003727504010569450000000				2993: Rodwell et al. (2004) "A transcriptional profile of aging in the human kidney." PLoS Biol. 2(12):e427 (15562319)
DAA27	chromosome 1 open reading frame 95	molecular	Homo sapiens	male/female	26	106		Brain	C1orf95 (chromosome 1 open reading frame 95)		equation	Gene Expression Level	0	Microarray	Log	-5.0	0.0007269963713823530000000				2742: Lu et al. (2004) "Gene regulation and DNA damage in the ageing human brain." Nature 429(6994):883-891 (15190254)
DAA385	chromosome 2 open reading frame 88	molecular	Homo sapiens	male/female	20	75		Skeletal Muscle	C2orf88 (chromosome 2 open reading frame 88)		equation	Gene Expression Level	0	Microarray	Log	-4.0	0.0002877431383455080000000				2828: Welle et al. (2004) "Skeletal muscle gene expression profiles in 20-29 year old and 65-71 year old women." Exp. Gerontol. 39(3):369-377 (15036396)|2841: Welle et al. (2003) "Gene expression profile of aging in human muscle." Physiol. Genomics 14(2):149-159 (12783983)
DAA480	chromosome 4 open reading frame 17	molecular	Homo sapiens	male/female	20	75		Skeletal Muscle	C4orf17 (chromosome 4 open reading frame 17)		equation	Gene Expression Level	0	Microarray	Log	-13.0	0.0006037052613536090000000				2828: Welle et al. (2004) "Skeletal muscle gene expression profiles in 20-29 year old and 65-71 year old women." Exp. Gerontol. 39(3):369-377 (15036396)|2841: Welle et al. (2003) "Gene expression profile of aging in human muscle." Physiol. Genomics 14(2):149-159 (12783983)
DAA2126	chromosome 4 open reading frame 34 decreases with age	molecular	Homo sapiens	female	-1	-1	Gene expression showed a significant (p<E-3) decrease in the expression of C4orf34 in oocytes donated from older women (aged 37-39 years - both inclusive) compared to oocytes from younger women (aged 25-35 years)	Ovary	SMIM14 (small integral membrane protein 14)			Gene Expression Level	None	None	None	-35.9	0.0015800000000000000000000				2714: Grøndahl et al. (2010) "Gene expression profiles of single human mature oocytes in relation to age." Hum. Reprod. 25(4):957-968 (20147335)
DAA28	chromosome 5 open reading frame 13	molecular	Homo sapiens	male/female	26	106		Brain	C5orf13 (chromosome 5 open reading frame 13)		equation	Gene Expression Level	0	Microarray	Log	-8.0	0.0006184600994479490000000				2742: Lu et al. (2004) "Gene regulation and DNA damage in the ageing human brain." Nature 429(6994):883-891 (15190254)
DAA124	chromosome 5 open reading frame 30	molecular	Homo sapiens	male/female	26	106		Brain	C5orf30 (chromosome 5 open reading frame 30)		equation	Gene Expression Level	0	Microarray	Log	-19.0	0.0000857655860731557000000				2742: Lu et al. (2004) "Gene regulation and DNA damage in the ageing human brain." Nature 429(6994):883-891 (15190254)
DAA29	chromosome 6 open reading frame 106	molecular	Homo sapiens	male/female	26	106		Brain	C6orf106 (chromosome 6 open reading frame 106)		equation	Gene Expression Level	0	Microarray	Log	-12.0	0.0000488510769411450000000				2742: Lu et al. (2004) "Gene regulation and DNA damage in the ageing human brain." Nature 429(6994):883-891 (15190254)
DAA358	chromosome 6 open reading frame 136	molecular	Homo sapiens	male/female	20	75		Skeletal Muscle	C6orf136 (chromosome 6 open reading frame 136)		equation	Gene Expression Level	0	Microarray	Log	-3.0	0.0002705291110420960000000				2828: Welle et al. (2004) "Skeletal muscle gene expression profiles in 20-29 year old and 65-71 year old women." Exp. Gerontol. 39(3):369-377 (15036396)|2841: Welle et al. (2003) "Gene expression profile of aging in human muscle." Physiol. Genomics 14(2):149-159 (12783983)
DAA404	chromosome 7 open reading frame 44	molecular	Homo sapiens	male/female	20	75		Skeletal Muscle	C7orf44 (chromosome 7 open reading frame 44)		equation	Gene Expression Level	0	Microarray	Log	-4.0	0.0000653842232806483000000				2828: Welle et al. (2004) "Skeletal muscle gene expression profiles in 20-29 year old and 65-71 year old women." Exp. Gerontol. 39(3):369-377 (15036396)|2841: Welle et al. (2003) "Gene expression profile of aging in human muscle." Physiol. Genomics 14(2):149-159 (12783983)
DAA506	chromosome 9 open reading frame 123	molecular	Homo sapiens	male/female	20	75		Skeletal Muscle	C9orf123 (chromosome 9 open reading frame 123)		equation	Gene Expression Level	0	Microarray	Log	-2.0	0.0008602205804240440000000				2828: Welle et al. (2004) "Skeletal muscle gene expression profiles in 20-29 year old and 65-71 year old women." Exp. Gerontol. 39(3):369-377 (15036396)|2841: Welle et al. (2003) "Gene expression profile of aging in human muscle." Physiol. Genomics 14(2):149-159 (12783983)
DAA2600	Chromosome deletions, duplications, and gene conversion events accumulate with age	physiological	Homo sapiens	male/female	17	98	SNP microarray analysis showed that chromosome deletions, duplications, and gene conversions are significantly more frequent in colon crypts from older individuals.	Colon													3465: Hsieh, JC et al. (2013) "Large chromosome deletions, duplications, and gene conversion events accumulate with age in normal human colon crypts." Aging Cell 12(2):269-279 (23425690)
DAA552	chromosome X open reading frame 57	molecular	Homo sapiens	male/female	20	75		Skeletal Muscle	CXorf57 (chromosome X open reading frame 57)		equation	Gene Expression Level	0	Microarray	Log	35.0	0.0003576473320599000000000				2828: Welle et al. (2004) "Skeletal muscle gene expression profiles in 20-29 year old and 65-71 year old women." Exp. Gerontol. 39(3):369-377 (15036396)|2841: Welle et al. (2003) "Gene expression profile of aging in human muscle." Physiol. Genomics 14(2):149-159 (12783983)
DAA968	Chronic inflammation increases	physiological	Homo sapiens	male/female	-1	-1	Chronic inflammation increases with age, resulting in a high inflammatory background. Increases in the plasma concentrations of cytokines is associated with morbidity and mortality.	Blood, Immune System													2718: Weiskopf et al. (2009) "The aging of the immune system." Transpl. Int. 22(11):1041-1050 (19624493)|2868: Franceschi et al. (2007) "Inflammaging and anti-inflammaging: a systemic perspective on aging and longevity emerged from studies in humans." Mech. Ageing Dev. 128(1):92-9105 (17116321)|491: Bruunsgaard et al. (2003) "Elevated levels of tumor necrosis factor alpha and mortality in centena…
DAA637	Chronic liver disease and cirrhosis	pathological	Homo sapiens	male/female	18	85		Liver				Morbidity	0			None	None				2801: Center for Disease Control and Prevention (2006) "Mortality by underlying and multiple cause, ages 18+: US, 1981-2006 (Source: NVSS) (2006 data only)" (http://www.cdc.gov/nchs/hdi.htm)
DAA633	Chronic lower respiratory diseases	pathological	Homo sapiens	male/female	18	85		Respiratory System				Morbidity	0			None	None				2801: Center for Disease Control and Prevention (2006) "Mortality by underlying and multiple cause, ages 18+: US, 1981-2006 (Source: NVSS) (2006 data only)" (http://www.cdc.gov/nchs/hdi.htm)
DAA1013	Chronic Obstructive Pulmonary Disease (Female)	pathological	Homo sapiens	female	0	84		Lung				Incidence	0			None	None				2909: Center for Disease Control and Prevention (2008) "Edentulism (loss of all natural teeth), ages 18+: US, 1997-2008 (Source: NHIS)" (http://www.cdc.gov/nchs/hdi.htm)|2929: Center for Disease Control and Prevention (2008) "Asthma and chronic obstructive pulmonary disease: US, 1997-2008 (Source: NHIS)" (http://www.cdc.gov/nchs/hdi.htm)
DAA821	Chronic obstructive pulmonary disease incidence increases	pathological	Homo sapiens	male	-1	-1	Changes in chronic obstructive pulmonary disease (COPD) share physiologic and immunologic changes with that of an ageing lung. Immune system changes seen with ageing seem to contribute to increased incidence of COPD.	Lung												DAA1012,DAA1013	2972: Sharma et al. (2009) "The aging immune system and its relationship to the development of chronic obstructive pulmonary disease." Proc Am Thorac Soc 6(7):573-580 (19934352)
DAA1012	Chronic Obstructive Pulmonary Disease (Male)	pathological	Homo sapiens	male	0	84		Lung				Incidence	0			None	None				2909: Center for Disease Control and Prevention (2008) "Edentulism (loss of all natural teeth), ages 18+: US, 1997-2008 (Source: NHIS)" (http://www.cdc.gov/nchs/hdi.htm)|2929: Center for Disease Control and Prevention (2008) "Asthma and chronic obstructive pulmonary disease: US, 1997-2008 (Source: NHIS)" (http://www.cdc.gov/nchs/hdi.htm)
DAA1213	Circadian GH change	physiological	Homo sapiens	male/female	27	80	Growth hormone (GH) circadian profile was similar during the day in young, old and dementia patients, but significant lower during the night with ageing. In the elderly the physiological sleep-related nocturnal peak in GH was absent, while it exhibited abnormal diurnal peaks. There was a significant inverse relationship between age and GH levels at 02:00 h (66-92 years, mean age 80.3 vs. 19-43 ye…	Plasma	GH1 (growth hormone 1)												2791: Magri et al. (1997) "Changes in endocrine circadian rhythms as markers of physiological and pathological brain aging." Chronobiol. Int. 14(4):385-396 (9262874)
DAA1212	Circadian plasma melatonin flattened	physiological	Homo sapiens	male/female	27	80	Circadian profile of plasma melatonin of old individuals (66-92 years, mean age 80.3 vs. 19-43 years, mean 26.8) was clearly flattened, particular during the night (nocturnal peak was lower and index as well as amplitude was impaired).	Plasma													2791: Magri et al. (1997) "Changes in endocrine circadian rhythms as markers of physiological and pathological brain aging." Chronobiol. Int. 14(4):385-396 (9262874)
DAA1214	Circadian prolactin flattened	physiological	Homo sapiens	male/female	27	80	Prolactin circadian profile was similar during the day in young, old and dementia patients, but significant lower during the night with ageing. The circadian profile of plasma prolactin was clearly flattened.	Plasma	PRL (prolactin)												2791: Magri et al. (1997) "Changes in endocrine circadian rhythms as markers of physiological and pathological brain aging." Chronobiol. Int. 14(4):385-396 (9262874)
DAA1198	Circadian Rhythm	physiological	Homo sapiens	male/female	-1	-1	Ageing leads to a decrease in the circadian amplitude of core body temperature and energy metabolism.	Whole Body													2951: Halberg and Nelson (1978) "Chronobiologic optimization of aging." Adv. Exp. Med. Biol. 108:5-56 (742533)
DAA2055	Circulating miR-21 expression increases	molecular	Homo sapiens	male/female	20	105	An age-related non-monotonic trend in miR-21 expression was confirmed in both the relative and absolute quantifications. The 66–96 years age group showed significantly higher absolute and relative miR-21 levels than the younger group (20–65 years). The relative expression of miR-21 in centenarians was not significantly different from that in the 20–65 years group, whereas the absolute expression …	Blood													2894: Olivieri et al. (2012) "Age-related differences in the expression of circulating microRNAs: miR-21 as a new circulating marker of inflammaging." Mech. Ageing Dev. 133(11-12):675-685 (23041385)
DAA426	citrate lyase beta like	molecular	Homo sapiens	male/female	20	75		Skeletal Muscle	CLYBL (citrate lyase beta like)		equation	Gene Expression Level	0	Microarray	Log	-6.0	0.0002612211593373360000000				2828: Welle et al. (2004) "Skeletal muscle gene expression profiles in 20-29 year old and 65-71 year old women." Exp. Gerontol. 39(3):369-377 (15036396)|2841: Welle et al. (2003) "Gene expression profile of aging in human muscle." Physiol. Genomics 14(2):149-159 (12783983)
DAA1854	citrate synthase	molecular	Mus musculus	male/female	5	25		Skeletal Muscle	Cs (citrate synthase)		equation	Gene Expression Level	20	Microarray	Log2	4.0	0.0000056813701687495000000				2648: NCBI GEO Dataset (2006) "Caloric restriction effect on aged skeletal muscle" (http://www.ncbi.nlm.nih.gov/sites/GDSbrowser?acc=GDS2612)|2835: Edwards et al. (2007) "Gene expression profiling of aging reveals activation of a p53-mediated transcriptional program." BMC Genomics 8:80 (17381838)
DAA1703	CKLF-like MARVEL transmembrane domain containing 8	molecular	Mus musculus	male/female	2	26		Lung	Cmtm8 (CKLF-like MARVEL transmembrane domain containing 8)		equation	Gene Expression Level	20	Microarray	Log2	-5.0	0.0001009376916809340000000				2785: Misra et al. (2007) "Global expression profiles from C57BL/6J and DBA/2J mouse lungs to determine aging-related genes." Physiol. Genomics 31(3):429-440 (17726092)
DAA1746	clathrin interactor 1	molecular	Mus musculus	male/female	8	24		Muscle	Clint1 (clathrin interactor 1)		equation	Gene Expression Level	20	Microarray	Log2	5.0	0.0001154985217889430000000				2651: Beggs et al. (2004) "Alterations in the TGFbeta signaling pathway in myogenic progenitors with age." Aging Cell 3(6):353-361 (15569352)
DAA263	claudin 8	molecular	Homo sapiens	male/female	27	92		Kidney	CLDN8 (claudin 8)		equation	Gene Expression Level	0	Microarray	Log	-17.0	0.0000098155498904777000000				2993: Rodwell et al. (2004) "A transcriptional profile of aging in the human kidney." PLoS Biol. 2(12):e427 (15562319)
DAA2168	Clusterin increases with age	molecular	Homo sapiens	male/female	20	99	Gene expression showed a significant (p<0.01) increase in the expression of temporal lobe CLU from elderly (aged 69-99 years old) compared to cells from younger persons (aged 20-52 years old)	Temporal Lobe	CLU (clusterin)			Gene Expression Level	None	None	None	25.86	None				2984: Cribbs et al. (2012) "Extensive innate immune gene activation accompanies brain aging, increasing vulnerability to cognitive decline and neurodegeneration: a microarray study." J Neuroinflammation 9:179 (22824372)
DAA2178	Clusterin increases with age	molecular	Homo sapiens	male/female	20	99	Gene expression showed a significant (p<0.01) increase in the expression of hippocampus CLU from elderly (aged 69-99 years old) compared to cells from younger persons (aged 20-52 years old)	Hippocampus	CLU (clusterin)			Gene Expression Level	None	None	None	33.08	None				2984: Cribbs et al. (2012) "Extensive innate immune gene activation accompanies brain aging, increasing vulnerability to cognitive decline and neurodegeneration: a microarray study." J Neuroinflammation 9:179 (22824372)
DAA2179	Clusterin increases with age	molecular	Homo sapiens	male/female	20	99	Gene expression showed a significant (p<0.01) increase in the expression of hippocampus CLU from elderly (aged 69-99 years old) compared to cells from younger persons (aged 20-52 years old)	Hippocampus	CLU (clusterin)			Gene Expression Level	None	None	None	41.7	None				2984: Cribbs et al. (2012) "Extensive innate immune gene activation accompanies brain aging, increasing vulnerability to cognitive decline and neurodegeneration: a microarray study." J Neuroinflammation 9:179 (22824372)
DAA2180	Clusterin increases with age	molecular	Homo sapiens	male/female	20	99	Gene expression showed a significant (p<0.01) increase in the expression of hippocampus CLU from elderly (aged 69-99 years old) compared to cells from younger persons (aged 20-52 years old)	Hippocampus	CLU (clusterin)			Gene Expression Level	None	None	None	58.9	None				2984: Cribbs et al. (2012) "Extensive innate immune gene activation accompanies brain aging, increasing vulnerability to cognitive decline and neurodegeneration: a microarray study." J Neuroinflammation 9:179 (22824372)
DAA2191	Clusterin increases with age	molecular	Homo sapiens	male/female	20	99	Gene expression showed a significant (p<0.01) increase in the expression of parietal lobe CLU from elderly (aged 69-99 years old) compared to cells from younger persons (aged 20-52 years old)	Parietal Lobe	CLU (clusterin)			Gene Expression Level	None	None	None	22.54	None				2984: Cribbs et al. (2012) "Extensive innate immune gene activation accompanies brain aging, increasing vulnerability to cognitive decline and neurodegeneration: a microarray study." J Neuroinflammation 9:179 (22824372)
DAA2192	Clusterin increases with age	molecular	Homo sapiens	male/female	20	99	Gene expression showed a significant (p<0.01) increase in the expression of parietal lobe CLU from elderly (aged 69-99 years old) compared to cells from younger persons (aged 20-52 years old)	Parietal Lobe	CLU (clusterin)			Gene Expression Level	None	None	None	23.49	None				2984: Cribbs et al. (2012) "Extensive innate immune gene activation accompanies brain aging, increasing vulnerability to cognitive decline and neurodegeneration: a microarray study." J Neuroinflammation 9:179 (22824372)
DAA2193	Clusterin increases with age	molecular	Homo sapiens	male/female	20	99	Gene expression showed a significant (p<0.01) increase in the expression of parietal lobe CLU from elderly (aged 69-99 years old) compared to cells from younger persons (aged 20-52 years old)	Parietal Lobe	CLU (clusterin)			Gene Expression Level	None	None	None	47.94	None				2984: Cribbs et al. (2012) "Extensive innate immune gene activation accompanies brain aging, increasing vulnerability to cognitive decline and neurodegeneration: a microarray study." J Neuroinflammation 9:179 (22824372)
DAA2201	Clusterin increases with age	molecular	Homo sapiens	male/female	20	99	Gene expression showed a significant (p<0.01) increase in the expression of frontal lobe CLU from elderly (aged 69-99 years old) compared to cells from younger persons (aged 20-52 years old)	Frontal Lobe	CLU (clusterin)			Gene Expression Level	None	None	None	25.47	None				2984: Cribbs et al. (2012) "Extensive innate immune gene activation accompanies brain aging, increasing vulnerability to cognitive decline and neurodegeneration: a microarray study." J Neuroinflammation 9:179 (22824372)
DAA2202	Clusterin increases with age	molecular	Homo sapiens	male/female	20	99	Gene expression showed a significant (p<0.01) increase in the expression of frontal lobe CLU from elderly (aged 69-99 years old) compared to cells from younger persons (aged 20-52 years old)	Frontal Lobe	CLU (clusterin)			Gene Expression Level	None	None	None	30.95	None				2984: Cribbs et al. (2012) "Extensive innate immune gene activation accompanies brain aging, increasing vulnerability to cognitive decline and neurodegeneration: a microarray study." J Neuroinflammation 9:179 (22824372)
DAA2203	Clusterin increases with age	molecular	Homo sapiens	male/female	20	99	Gene expression showed a significant (p<0.01) increase in the expression of frontal lobe CLU from elderly (aged 69-99 years old) compared to cells from younger persons (aged 20-52 years old)	Frontal Lobe	CLU (clusterin)			Gene Expression Level	None	None	None	56.54	None				2984: Cribbs et al. (2012) "Extensive innate immune gene activation accompanies brain aging, increasing vulnerability to cognitive decline and neurodegeneration: a microarray study." J Neuroinflammation 9:179 (22824372)
DAA1655	coagulation factor XIII, A1 subunit	molecular	Mus musculus	male/female	2	26		Lung	F13a1 (coagulation factor XIII, A1 subunit)		equation	Gene Expression Level	20	Microarray	Log2	8.0	0.0006770326355406440000000				2785: Misra et al. (2007) "Global expression profiles from C57BL/6J and DBA/2J mouse lungs to determine aging-related genes." Physiol. Genomics 31(3):429-440 (17726092)
DAA1749	coenzyme Q5 homolog, methyltransferase (yeast)	molecular	Mus musculus	male/female	8	24		Muscle	Coq5 (coenzyme Q5 homolog, methyltransferase (yeast))		equation	Gene Expression Level	20	Microarray	Log2	-3.0	0.0008890347087723140000000				2651: Beggs et al. (2004) "Alterations in the TGFbeta signaling pathway in myogenic progenitors with age." Aging Cell 3(6):353-361 (15569352)
DAA379	coenzyme Q9 homolog (S. cerevisiae)	molecular	Homo sapiens	male/female	20	75		Skeletal Muscle	COQ9 (coenzyme Q9 homolog (S. cerevisiae))		equation	Gene Expression Level	0	Microarray	Log	-4.0	0.0000326094261337396000000				2828: Welle et al. (2004) "Skeletal muscle gene expression profiles in 20-29 year old and 65-71 year old women." Exp. Gerontol. 39(3):369-377 (15036396)|2841: Welle et al. (2003) "Gene expression profile of aging in human muscle." Physiol. Genomics 14(2):149-159 (12783983)
DAA774	Cognitive decline	psychological	Homo sapiens	male	-1	-1	Ageing decline in cognition as assessed via mini-mental status exam, Cambridge cognitive examination, Wechsler Adult Intelligence Scale, and Short Portable Mental Status Questionnaire.	Brain												DAA753	2775: Resnick et al. (2007) "Vulnerability of the orbitofrontal cortex to age-associated structural and functional brain changes." Ann. N. Y. Acad. Sci. 1121:562-575 (17846159)|2853: Park et al. (2003) "A systematic review of cognitive decline in the general elderly population." Int J Geriatr Psychiatry 18(12):1121-1134 (14677145)
DAA753	Cognitive deficits	psychological	Homo sapiens	male/female	-1	-1	Age-related cognitive decline has been widely studied at various levels (e.g., memory, reasoning, processing speed). Like other facets of ageing, however, it is important to stress that considerable individual variability occurs.	Brain													2798: Deary et al. (2009) "Age-associated cognitive decline." Br. Med. Bull. 92:135-152 (19776035)
DAA767	Cognitive executive functions decline	psychological	Homo sapiens	male	-1	-1	As a general trend, cognitive executive functions, such as working memory and planning, decline with ageing.	Brain												DAA753	2836: Redfern et al. (2009) "Perceptual inhibition is associated with sensory integration in standing postural control among older adults." J Gerontol B Psychol Sci Soc Sci 64(5):569-576 (19617457)
DAA772	Cognitive processing speed decreased	psychological	Homo sapiens	male/female	-1	-1	Processing speed of cognitive tasks, such as pattern and letter comparison, decreases with ageing.	Brain												DAA753	2784: Park and Gutchess (2002) "Aging, cognition, and culture: a neuroscientific perspective." Neurosci Biobehav Rev 26(7):859-867 (12470698)
DAA281	coiled-coil domain containing 3	molecular	Homo sapiens	male/female	27	92		Kidney	CCDC3 (coiled-coil domain containing 3)		equation	Gene Expression Level	0	Microarray	Log	19.0	0.0005702683753029990000000				2993: Rodwell et al. (2004) "A transcriptional profile of aging in the human kidney." PLoS Biol. 2(12):e427 (15562319)
DAA138	coiled-coil domain containing 46	molecular	Homo sapiens	male/female	26	106		Brain	CCDC46 (coiled-coil domain containing 46)		equation	Gene Expression Level	0	Microarray	Log	86.0	0.0008547621015390060000000				2742: Lu et al. (2004) "Gene regulation and DNA damage in the ageing human brain." Nature 429(6994):883-891 (15190254)
DAA507	coiled-coil domain containing 72	molecular	Homo sapiens	male/female	20	75		Skeletal Muscle	CCDC72 (coiled-coil domain containing 72)		equation	Gene Expression Level	0	Microarray	Log	2.0	0.0003311564920713300000000				2828: Welle et al. (2004) "Skeletal muscle gene expression profiles in 20-29 year old and 65-71 year old women." Exp. Gerontol. 39(3):369-377 (15036396)|2841: Welle et al. (2003) "Gene expression profile of aging in human muscle." Physiol. Genomics 14(2):149-159 (12783983)
DAA435	coiled-coil-helix-coiled-coil-helix domain containing 10	molecular	Homo sapiens	male/female	20	75		Skeletal Muscle	CHCHD10 (coiled-coil-helix-coiled-coil-helix domain containing 10)		equation	Gene Expression Level	0	Microarray	Log	-3.0	0.0000249996585977184000000				2828: Welle et al. (2004) "Skeletal muscle gene expression profiles in 20-29 year old and 65-71 year old women." Exp. Gerontol. 39(3):369-377 (15036396)|2841: Welle et al. (2003) "Gene expression profile of aging in human muscle." Physiol. Genomics 14(2):149-159 (12783983)
DAA501	coiled-coil-helix-coiled-coil-helix domain containing 3	molecular	Homo sapiens	male/female	20	75		Skeletal Muscle	CHCHD3 (coiled-coil-helix-coiled-coil-helix domain containing 3)		equation	Gene Expression Level	0	Microarray	Log	-2.0	0.0008669401861648920000000				2828: Welle et al. (2004) "Skeletal muscle gene expression profiles in 20-29 year old and 65-71 year old women." Exp. Gerontol. 39(3):369-377 (15036396)|2841: Welle et al. (2003) "Gene expression profile of aging in human muscle." Physiol. Genomics 14(2):149-159 (12783983)
DAA2052	Cold-induced heat production tends to decrease	physiological	Homo sapiens	male/female	-1	-1	With ageing, several studies suggest that cold-induced metabolic heat production tends to be lower in older adults. Still, the effect of ageing on metabolic heat production during cold exposure is controversial, and reports showing no difference exist.	Whole Body												DAA2050	2870: Kenney and Munce (2003) "Invited review: aging and human temperature regulation." J. Appl. Physiol. 95(6):2598-2603 (14600165)|2884: Florez-Duquet and McDonald (1998) "Cold-induced thermoregulation and biological aging." Physiol. Rev. 78(2):339-358 (9562032)
DAA442	cold inducible RNA binding protein	molecular	Homo sapiens	male/female	20	75		Skeletal Muscle	CIRBP (cold inducible RNA binding protein)		equation	Gene Expression Level	0	Microarray	Log	2.0	0.0000240484083839024000000				2828: Welle et al. (2004) "Skeletal muscle gene expression profiles in 20-29 year old and 65-71 year old women." Exp. Gerontol. 39(3):369-377 (15036396)|2841: Welle et al. (2003) "Gene expression profile of aging in human muscle." Physiol. Genomics 14(2):149-159 (12783983)
DAA1329	collagen and calcium binding EGF domains 1	molecular	Mus musculus	male/female	3	23		Hematological System	Ccbe1 (collagen and calcium binding EGF domains 1)		equation	Gene Expression Level	20	Microarray	Log2	57.0	0.0000030960341742974000000				2882: Rossi et al. (2005) "Cell intrinsic alterations underlie hematopoietic stem cell aging." Proc. Natl. Acad. Sci. U.S.A. 102(26):9194-9199 (15967997)
DAA1609	collagen, type I, alpha 2	molecular	Mus musculus	male/female	2	26		Lung	Col1a2 (collagen, type I, alpha 2)		equation	Gene Expression Level	20	Microarray	Log2	-11.0	0.0000654298655845505000000				2785: Misra et al. (2007) "Global expression profiles from C57BL/6J and DBA/2J mouse lungs to determine aging-related genes." Physiol. Genomics 31(3):429-440 (17726092)
DAA1603	collagen, type III, alpha 1	molecular	Mus musculus	male/female	2	26		Lung	Col3a1 (collagen, type III, alpha 1)		equation	Gene Expression Level	20	Microarray	Log2	-11.0	0.0001034920504317460000000				2785: Misra et al. (2007) "Global expression profiles from C57BL/6J and DBA/2J mouse lungs to determine aging-related genes." Physiol. Genomics 31(3):429-440 (17726092)
DAA1589	collagen, type VI, alpha 3	molecular	Mus musculus	male/female	2	26		Lung	Col6a3 (collagen, type VI, alpha 3)		equation	Gene Expression Level	20	Microarray	Log2	-9.0	0.0003585318133780980000000				2785: Misra et al. (2007) "Global expression profiles from C57BL/6J and DBA/2J mouse lungs to determine aging-related genes." Physiol. Genomics 31(3):429-440 (17726092)
DAA1702	collagen, type XVI, alpha 1	molecular	Mus musculus	male/female	2	26		Lung	Col16a1 (collagen, type XVI, alpha 1)		equation	Gene Expression Level	20	Microarray	Log2	-8.0	0.0003199301654063180000000				2785: Misra et al. (2007) "Global expression profiles from C57BL/6J and DBA/2J mouse lungs to determine aging-related genes." Physiol. Genomics 31(3):429-440 (17726092)
DAA1637	collagen, type XXVII, alpha 1	molecular	Mus musculus	male/female	2	26		Lung	Col27a1 (collagen, type XXVII, alpha 1)		equation	Gene Expression Level	20	Microarray	Log2	-4.0	0.0007181133761667340000000				2785: Misra et al. (2007) "Global expression profiles from C57BL/6J and DBA/2J mouse lungs to determine aging-related genes." Physiol. Genomics 31(3):429-440 (17726092)
DAA46	collapsin response mediator protein 1	molecular	Homo sapiens	male/female	26	106		Brain	CRMP1 (collapsin response mediator protein 1)		equation	Gene Expression Level	0	Microarray	Log	-4.0	0.0007438736980947510000000				2742: Lu et al. (2004) "Gene regulation and DNA damage in the ageing human brain." Nature 429(6994):883-891 (15190254)
DAA49	colony stimulating factor 2 (granulocyte-macrophage)	molecular	Homo sapiens	male/female	26	106		Brain	CSF2 (colony stimulating factor 2 (granulocyte-macrophage))		equation	Gene Expression Level	0	Microarray	Log	6.0	0.0000671295052286114000000				2742: Lu et al. (2004) "Gene regulation and DNA damage in the ageing human brain." Nature 429(6994):883-891 (15190254)
DAA2029	Color of lenses increases	physiological	Homo sapiens	male/female	-1	-1	The color of the human lenses increases with age, probably as an effect of post-translationally modified proteins in older lenses.	Lens													2750: Korlimbinis et al. (2007) "Protein-bound and free UV filters in cataract lenses. The concentration of UV filters is much lower than in normal lenses." Exp. Eye Res. 85(2):219-225 (17574241)|2839: Korlimbinis et al. (2007) "Protein-bound UV filters in normal human lenses: the concentration of bound UV filters equals that of free UV filters in the center of older lenses." Invest. Ophthalmol. …
DAA1401	COMM domain containing 4	molecular	Mus musculus	male/female	2	15		Hippocampus	Commd4 (COMM domain containing 4)		equation	Gene Expression Level	20	Microarray	Log2	-1.0	0.0007506239008067370000000				2706: Verbitsky et al. (2004) "Altered hippocampal transcript profile accompanies an age-related spatial memory deficit in mice." Learn. Mem. 11(3):253-260 (15169854)
DAA947	Competent T lymphocytes number decreases	physiological	Homo sapiens	male/female	-1	-1		T Cell												DAA966	2872: Timiras, P. S. (1994) "Physiological Basis of Aging and Geriatrics, Second Edition"
DAA2169	complement component 1, q subcomponent, A chain increases with age	molecular	Homo sapiens	male/female	20	99	Gene expression showed a significant (p<0.01) increase in the expression of hippocampus C1QA from elderly (aged 69-99 years old) compared to cells from younger persons (aged 20-52 years old)	Hippocampus	C1QA (complement component 1, q subcomponent, A chain)			Gene Expression Level	None	None	None	243.36	None				2984: Cribbs et al. (2012) "Extensive innate immune gene activation accompanies brain aging, increasing vulnerability to cognitive decline and neurodegeneration: a microarray study." J Neuroinflammation 9:179 (22824372)
DAA2181	complement component 1, q subcomponent, A chain increases with age	molecular	Homo sapiens	male/female	20	99	Gene expression showed a significant (p<0.01) increase in the expression of parietal lobe C1QA from elderly (aged 69-99 years old) compared to cells from younger persons (aged 20-52 years old)	Parietal Lobe	C1QA (complement component 1, q subcomponent, A chain)			Gene Expression Level	None	None	None	154.93	None				2984: Cribbs et al. (2012) "Extensive innate immune gene activation accompanies brain aging, increasing vulnerability to cognitive decline and neurodegeneration: a microarray study." J Neuroinflammation 9:179 (22824372)
DAA2194	complement component 1, q subcomponent, A chain increases with age	molecular	Homo sapiens	male/female	20	99	Gene expression showed a significant (p<0.01) increase in the expression of frontal lobe C1QA from elderly (aged 69-99 years old) compared to cells from younger persons (aged 20-52 years old)	Frontal Lobe	C1QA (complement component 1, q subcomponent, A chain)			Gene Expression Level	None	None	None	98.36	None				2984: Cribbs et al. (2012) "Extensive innate immune gene activation accompanies brain aging, increasing vulnerability to cognitive decline and neurodegeneration: a microarray study." J Neuroinflammation 9:179 (22824372)
DAA1900	complement component 1, q subcomponent, alpha polypeptide	molecular	Mus musculus	male/female	5	30		Anatomical System	C1qa (complement component 1, q subcomponent, alpha polypeptide)		equation	Gene Expression Level	20	Microarray	Log2	5.0	0.0006715982044365600000000				2926: Lee et al. (2000) "Gene-expression profile of the ageing brain in mice." Nat. Genet. 25(3):294-297 (10888876)
DAA2166	complement component 1, q subcomponent, B chain increases with age	molecular	Homo sapiens	male/female	20	99	Gene expression showed a significant (p<0.01) increase in the expression of temporal lobe C1QB from elderly (aged 69-99 years old) compared to cells from younger persons (aged 20-52 years old)	Temporal Lobe	C1QB (complement component 1, q subcomponent, B chain)			Gene Expression Level	None	None	None	186.74	None				2984: Cribbs et al. (2012) "Extensive innate immune gene activation accompanies brain aging, increasing vulnerability to cognitive decline and neurodegeneration: a microarray study." J Neuroinflammation 9:179 (22824372)
DAA2170	complement component 1, q subcomponent, B chain increases with age	molecular	Homo sapiens	male/female	20	99	Gene expression showed a significant (p<0.01) increase in the expression of hippocampus C1QB from elderly (aged 69-99 years old) compared to cells from younger persons (aged 20-52 years old)	Hippocampus	C1QB (complement component 1, q subcomponent, B chain)			Gene Expression Level	None	None	None	391.36	None				2984: Cribbs et al. (2012) "Extensive innate immune gene activation accompanies brain aging, increasing vulnerability to cognitive decline and neurodegeneration: a microarray study." J Neuroinflammation 9:179 (22824372)
DAA2182	complement component 1, q subcomponent, B chain increases with age	molecular	Homo sapiens	male/female	20	99	Gene expression showed a significant (p<0.01) increase in the expression of parietal lobe C1QB from elderly (aged 69-99 years old) compared to cells from younger persons (aged 20-52 years old)	Parietal Lobe	C1QB (complement component 1, q subcomponent, B chain)			Gene Expression Level	None	None	None	288.08	None				2984: Cribbs et al. (2012) "Extensive innate immune gene activation accompanies brain aging, increasing vulnerability to cognitive decline and neurodegeneration: a microarray study." J Neuroinflammation 9:179 (22824372)
DAA2195	complement component 1, q subcomponent, B chain increases with age	molecular	Homo sapiens	male/female	20	99	Gene expression showed a significant (p<0.01) increase in the expression of frontal lobe C1QB from elderly (aged 69-99 years old) compared to cells from younger persons (aged 20-52 years old)	Frontal Lobe	C1QB (complement component 1, q subcomponent, B chain)			Gene Expression Level	None	None	None	166.75	None				2984: Cribbs et al. (2012) "Extensive innate immune gene activation accompanies brain aging, increasing vulnerability to cognitive decline and neurodegeneration: a microarray study." J Neuroinflammation 9:179 (22824372)
DAA1398	complement component 1, q subcomponent, beta polypeptide	molecular	Mus musculus	male/female	2	15		Hippocampus	C1qb (complement component 1, q subcomponent, beta polypeptide)		equation	Gene Expression Level	20	Microarray	Log2	3.0	0.0000104430522169512000000				2706: Verbitsky et al. (2004) "Altered hippocampal transcript profile accompanies an age-related spatial memory deficit in mice." Learn. Mem. 11(3):253-260 (15169854)
DAA275	complement component 1, q subcomponent, C chain	molecular	Homo sapiens	male/female	27	92		Kidney	C1QC (complement component 1, q subcomponent, C chain)		equation	Gene Expression Level	0	Microarray	Log	27.0	0.0002319079113761350000000				2993: Rodwell et al. (2004) "A transcriptional profile of aging in the human kidney." PLoS Biol. 2(12):e427 (15562319)
DAA1901	complement component 1, q subcomponent, C chain	molecular	Mus musculus	male/female	5	30		Anatomical System	C1qc (complement component 1, q subcomponent, C chain)		equation	Gene Expression Level	20	Microarray	Log2	5.0	0.0004893630453545130000000				2926: Lee et al. (2000) "Gene-expression profile of the ageing brain in mice." Nat. Genet. 25(3):294-297 (10888876)
DAA1399	complement component 1, q subcomponent, C chain	molecular	Mus musculus	male/female	2	15		Hippocampus	C1qc (complement component 1, q subcomponent, C chain)		equation	Gene Expression Level	20	Microarray	Log2	2.0	0.0001164546236746480000000				2706: Verbitsky et al. (2004) "Altered hippocampal transcript profile accompanies an age-related spatial memory deficit in mice." Learn. Mem. 11(3):253-260 (15169854)
DAA2167	complement component 1, q subcomponent, C chain increases with age	molecular	Homo sapiens	male/female	20	99	Gene expression showed a significant (p<0.01) increase in the expression of temporal lobe C1QC from elderly (aged 69-99 years old) compared to cells from younger persons (aged 20-52 years old)	Temporal Lobe	C1QC (complement component 1, q subcomponent, C chain)			Gene Expression Level	None	None	None	154.27	None				2984: Cribbs et al. (2012) "Extensive innate immune gene activation accompanies brain aging, increasing vulnerability to cognitive decline and neurodegeneration: a microarray study." J Neuroinflammation 9:179 (22824372)
DAA2171	complement component 1, q subcomponent, C chain increases with age	molecular	Homo sapiens	male/female	20	99	Gene expression showed a significant (p<0.01) increase in the expression of hippocampus C1QC from elderly (aged 69-99 years old) compared to cells from younger persons (aged 20-52 years old)	Hippocampus	C1QC (complement component 1, q subcomponent, C chain)			Gene Expression Level	None	None	None	323.41	None				2984: Cribbs et al. (2012) "Extensive innate immune gene activation accompanies brain aging, increasing vulnerability to cognitive decline and neurodegeneration: a microarray study." J Neuroinflammation 9:179 (22824372)
DAA2183	complement component 1, q subcomponent, C chain increases with age	molecular	Homo sapiens	male/female	20	99	Gene expression showed a significant (p<0.01) increase in the expression of parietal lobe C1QC from elderly (aged 69-99 years old) compared to cells from younger persons (aged 20-52 years old)	Parietal Lobe	C1QC (complement component 1, q subcomponent, C chain)			Gene Expression Level	None	None	None	216.18	None				2984: Cribbs et al. (2012) "Extensive innate immune gene activation accompanies brain aging, increasing vulnerability to cognitive decline and neurodegeneration: a microarray study." J Neuroinflammation 9:179 (22824372)
DAA2196	complement component 1, q subcomponent, C chain increases with age	molecular	Homo sapiens	male/female	20	99	Gene expression showed a significant (p<0.01) increase in the expression of frontal lobe C1QC from elderly (aged 69-99 years old) compared to cells from younger persons (aged 20-52 years old)	Frontal Lobe	C1QC (complement component 1, q subcomponent, C chain)			Gene Expression Level	None	None	None	126.06	None				2984: Cribbs et al. (2012) "Extensive innate immune gene activation accompanies brain aging, increasing vulnerability to cognitive decline and neurodegeneration: a microarray study." J Neuroinflammation 9:179 (22824372)
DAA520	complement component 1, r subcomponent	molecular	Homo sapiens	male/female	20	75		Skeletal Muscle	C1R (complement component 1, r subcomponent)		equation	Gene Expression Level	0	Microarray	Log	8.0	0.0000623767131271944000000				2828: Welle et al. (2004) "Skeletal muscle gene expression profiles in 20-29 year old and 65-71 year old women." Exp. Gerontol. 39(3):369-377 (15036396)|2841: Welle et al. (2003) "Gene expression profile of aging in human muscle." Physiol. Genomics 14(2):149-159 (12783983)
DAA288	complement component 1, r subcomponent	molecular	Homo sapiens	male/female	27	92		Kidney	C1R (complement component 1, r subcomponent)		equation	Gene Expression Level	0	Microarray	Log	21.0	0.0009114768046663130000000				2993: Rodwell et al. (2004) "A transcriptional profile of aging in the human kidney." PLoS Biol. 2(12):e427 (15562319)
DAA265	complement component 1, s subcomponent	molecular	Homo sapiens	male/female	27	92		Kidney	C1S (complement component 1, s subcomponent)		equation	Gene Expression Level	0	Microarray	Log	24.0	0.0006121147487489680000000				2993: Rodwell et al. (2004) "A transcriptional profile of aging in the human kidney." PLoS Biol. 2(12):e427 (15562319)
DAA367	complement component 1, s subcomponent	molecular	Homo sapiens	male/female	20	75		Skeletal Muscle	C1S (complement component 1, s subcomponent)		equation	Gene Expression Level	0	Microarray	Log	7.0	0.0000285753012738604000000				2828: Welle et al. (2004) "Skeletal muscle gene expression profiles in 20-29 year old and 65-71 year old women." Exp. Gerontol. 39(3):369-377 (15036396)|2841: Welle et al. (2003) "Gene expression profile of aging in human muscle." Physiol. Genomics 14(2):149-159 (12783983)
DAA2172	complement component 1, s subcomponent increases with age	molecular	Homo sapiens	male/female	20	99	Gene expression showed a significant (p<0.01) increase in the expression of hippocampus C1S from elderly (aged 69-99 years old) compared to cells from younger persons (aged 20-52 years old)	Hippocampus	C1S (complement component 1, s subcomponent)			Gene Expression Level	None	None	None	152.93	None				2984: Cribbs et al. (2012) "Extensive innate immune gene activation accompanies brain aging, increasing vulnerability to cognitive decline and neurodegeneration: a microarray study." J Neuroinflammation 9:179 (22824372)
DAA2173	complement component 1, s subcomponent increases with age	molecular	Homo sapiens	male/female	20	99	Gene expression showed a significant (p<0.01) increase in the expression of hippocampus C1S from elderly (aged 69-99 years old) compared to cells from younger persons (aged 20-52 years old)	Hippocampus	C1S (complement component 1, s subcomponent)			Gene Expression Level	None	None	None	105.32	None				2984: Cribbs et al. (2012) "Extensive innate immune gene activation accompanies brain aging, increasing vulnerability to cognitive decline and neurodegeneration: a microarray study." J Neuroinflammation 9:179 (22824372)
DAA2184	complement component 1, s subcomponent increases with age	molecular	Homo sapiens	male/female	20	99	Gene expression showed a significant (p<0.01) increase in the expression of parietal lobe C1S from elderly (aged 69-99 years old) compared to cells from younger persons (aged 20-52 years old)	Parietal Lobe	C1S (complement component 1, s subcomponent)			Gene Expression Level	None	None	None	54.03	None				2984: Cribbs et al. (2012) "Extensive innate immune gene activation accompanies brain aging, increasing vulnerability to cognitive decline and neurodegeneration: a microarray study." J Neuroinflammation 9:179 (22824372)
DAA2185	complement component 1, s subcomponent increases with age	molecular	Homo sapiens	male/female	20	99	Gene expression showed a significant (p<0.01) increase in the expression of parietal lobe C1S from elderly (aged 69-99 years old) compared to cells from younger persons (aged 20-52 years old)	Parietal Lobe	C1S (complement component 1, s subcomponent)			Gene Expression Level	None	None	None	60.37	None				2984: Cribbs et al. (2012) "Extensive innate immune gene activation accompanies brain aging, increasing vulnerability to cognitive decline and neurodegeneration: a microarray study." J Neuroinflammation 9:179 (22824372)
DAA2197	complement component 1, s subcomponent increases with age	molecular	Homo sapiens	male/female	20	99	Gene expression showed a significant (p<0.01) increase in the expression of frontal lobe C1S from elderly (aged 69-99 years old) compared to cells from younger persons (aged 20-52 years old)	Frontal Lobe	C1S (complement component 1, s subcomponent)			Gene Expression Level	None	None	None	71.93	None				2984: Cribbs et al. (2012) "Extensive innate immune gene activation accompanies brain aging, increasing vulnerability to cognitive decline and neurodegeneration: a microarray study." J Neuroinflammation 9:179 (22824372)
DAA1527	complement component 3	molecular	Mus musculus	male/female	6	22		Liver	C3 (complement component 3)		equation	Gene Expression Level	20	Microarray	Log2	5.0	0.0004199133862964040000000				1334: Papaconstantinou et al. (2005) "Hepatic gene and protein expression of primary components of the IGF-I axis in long lived Snell dwarf mice." Mech. Ageing Dev. 126(6-7):692-704 (15888324)|2981: NCBI GEO Dataset (2005) "Age effect on livers of long-lived Snell dwarf mutants" (http://www.ncbi.nlm.nih.gov/sites/GDSbrowser?acc=GDS2019)
DAA487	complement component 3	molecular	Homo sapiens	male/female	20	75		Skeletal Muscle	C3 (complement component 3)		equation	Gene Expression Level	0	Microarray	Log	16.0	0.0004096745795949710000000				2828: Welle et al. (2004) "Skeletal muscle gene expression profiles in 20-29 year old and 65-71 year old women." Exp. Gerontol. 39(3):369-377 (15036396)|2841: Welle et al. (2003) "Gene expression profile of aging in human muscle." Physiol. Genomics 14(2):149-159 (12783983)
DAA2175	complement component 3a receptor 1 increases with age	molecular	Homo sapiens	male/female	20	99	Gene expression showed a significant (p<0.01) increase in the expression of hippocampus C3AR1 from elderly (aged 69-99 years old) compared to cells from younger persons (aged 20-52 years old)	Hippocampus	C3AR1 (complement component 3a receptor 1)			Gene Expression Level	None	None	None	196.97	None				2984: Cribbs et al. (2012) "Extensive innate immune gene activation accompanies brain aging, increasing vulnerability to cognitive decline and neurodegeneration: a microarray study." J Neuroinflammation 9:179 (22824372)
DAA2187	complement component 3a receptor 1 increases with age	molecular	Homo sapiens	male/female	20	99	Gene expression showed a significant (p<0.01) increase in the expression of parietal lobe C3AR1 from elderly (aged 69-99 years old) compared to cells from younger persons (aged 20-52 years old)	Parietal Lobe	C3AR1 (complement component 3a receptor 1)			Gene Expression Level	None	None	None	134.8	None				2984: Cribbs et al. (2012) "Extensive innate immune gene activation accompanies brain aging, increasing vulnerability to cognitive decline and neurodegeneration: a microarray study." J Neuroinflammation 9:179 (22824372)
DAA2198	complement component 3a receptor 1 increases with age	molecular	Homo sapiens	male/female	20	99	Gene expression showed a significant (p<0.01) increase in the expression of frontal lobe C3AR1 from elderly (aged 69-99 years old) compared to cells from younger persons (aged 20-52 years old)	Frontal Lobe	C3AR1 (complement component 3a receptor 1)			Gene Expression Level	None	None	None	89.04	None				2984: Cribbs et al. (2012) "Extensive innate immune gene activation accompanies brain aging, increasing vulnerability to cognitive decline and neurodegeneration: a microarray study." J Neuroinflammation 9:179 (22824372)
DAA2174	complement component 3 increases with age	molecular	Homo sapiens	male/female	20	99	Gene expression showed a significant (p<0.01) increase in the expression of hippocampus C3 from elderly (aged 69-99 years old) compared to cells from younger persons (aged 20-52 years old)	Hippocampus	C3 (complement component 3)			Gene Expression Level	None	None	None	201.58	None				2984: Cribbs et al. (2012) "Extensive innate immune gene activation accompanies brain aging, increasing vulnerability to cognitive decline and neurodegeneration: a microarray study." J Neuroinflammation 9:179 (22824372)
DAA2186	complement component 3 increases with age	molecular	Homo sapiens	male/female	20	99	Gene expression showed a significant (p<0.01) increase in the expression of parietal lobe C3 from elderly (aged 69-99 years old) compared to cells from younger persons (aged 20-52 years old)	Parietal Lobe	C3 (complement component 3)			Gene Expression Level	None	None	None	108.42	None				2984: Cribbs et al. (2012) "Extensive innate immune gene activation accompanies brain aging, increasing vulnerability to cognitive decline and neurodegeneration: a microarray study." J Neuroinflammation 9:179 (22824372)
DAA2146	complement component 4A increases with age	molecular	Homo sapiens	male/female	20	99	Gene expression showed a significant (p<0.01) increase in the expression of temporal lobe C4A from elderly (aged 69-99 years old) compared to cells from younger persons (aged 20-52 years old)	Temporal Lobe	C4A (complement component 4A (Rodgers blood group))			Gene Expression Level	None	None	None	115.31	None				2984: Cribbs et al. (2012) "Extensive innate immune gene activation accompanies brain aging, increasing vulnerability to cognitive decline and neurodegeneration: a microarray study." J Neuroinflammation 9:179 (22824372)
DAA2148	complement component 4A increases with age	molecular	Homo sapiens	male/female	20	99	Gene expression showed a significant (p<0.01) increase in the expression of hippocampus C4A from elderly (aged 69-99 years old) compared to cells from younger persons (aged 20-52 years old)	Hippocampus	C4A (complement component 4A (Rodgers blood group))			Gene Expression Level	None	None	None	226.29	None				2984: Cribbs et al. (2012) "Extensive innate immune gene activation accompanies brain aging, increasing vulnerability to cognitive decline and neurodegeneration: a microarray study." J Neuroinflammation 9:179 (22824372)
DAA2149	complement component 4A increases with age	molecular	Homo sapiens	male/female	20	99	Gene expression showed a significant (p<0.01) increase in the expression of hippocampus C4A from elderly (aged 69-99 years old) compared to cells from younger persons (aged 20-52 years old)	Hippocampus	C4A (complement component 4A (Rodgers blood group))			Gene Expression Level	None	None	None	216.42	None				2984: Cribbs et al. (2012) "Extensive innate immune gene activation accompanies brain aging, increasing vulnerability to cognitive decline and neurodegeneration: a microarray study." J Neuroinflammation 9:179 (22824372)
DAA2151	complement component 4A increases with age	molecular	Homo sapiens	male/female	20	99	Gene expression showed a significant (p<0.01) increase in the expression of parietal lobe C4A from elderly (aged 69-99 years old) compared to cells from younger persons (aged 20-52 years old)	Parietal Lobe	C4A (complement component 4A (Rodgers blood group))			Gene Expression Level	None	None	None	153.8	None				2984: Cribbs et al. (2012) "Extensive innate immune gene activation accompanies brain aging, increasing vulnerability to cognitive decline and neurodegeneration: a microarray study." J Neuroinflammation 9:179 (22824372)
DAA2153	complement component 4A increases with age	molecular	Homo sapiens	male/female	20	99	Gene expression showed a significant (p<0.01) increase in the expression of frontal lobe C4A from elderly (aged 69-99 years old) compared to cells from younger persons (aged 20-52 years old)	Frontal Lobe	C4A (complement component 4A (Rodgers blood group))			Gene Expression Level	None	None	None	187.29	None				2984: Cribbs et al. (2012) "Extensive innate immune gene activation accompanies brain aging, increasing vulnerability to cognitive decline and neurodegeneration: a microarray study." J Neuroinflammation 9:179 (22824372)
DAA1922	complement component 4A (Rodgers blood group)	molecular	Mus musculus	male/female	5	30		Anatomical System	C4a (complement component 4A (Rodgers blood group))		equation	Gene Expression Level	20	Microarray	Log2	26.0	0.0000095255655517978300000				2926: Lee et al. (2000) "Gene-expression profile of the ageing brain in mice." Nat. Genet. 25(3):294-297 (10888876)
DAA2147	complement component 4B increases with age	molecular	Homo sapiens	male/female	20	99	Gene expression showed a significant (p<0.01) increase in the expression of temporal lobe C4B from elderly (aged 69-99 years old) compared to cells from younger persons (aged 20-52 years old)	Temporal Lobe	C4B (complement component 4B (Chido blood group))			Gene Expression Level	None	None	None	289.92	None				2984: Cribbs et al. (2012) "Extensive innate immune gene activation accompanies brain aging, increasing vulnerability to cognitive decline and neurodegeneration: a microarray study." J Neuroinflammation 9:179 (22824372)
DAA2150	complement component 4B increases with age	molecular	Homo sapiens	male/female	20	99	Gene expression showed a significant (p<0.01) increase in the expression of hippocampus C4B from elderly (aged 69-99 years old) compared to cells from younger persons (aged 20-52 years old)	Hippocampus	C4B (complement component 4B (Chido blood group))			Gene Expression Level	None	None	None	466.15	None				2984: Cribbs et al. (2012) "Extensive innate immune gene activation accompanies brain aging, increasing vulnerability to cognitive decline and neurodegeneration: a microarray study." J Neuroinflammation 9:179 (22824372)
DAA2152	complement component 4B increases with age	molecular	Homo sapiens	male/female	20	99	Gene expression showed a significant (p<0.01) increase in the expression of parietal lobe C4B from elderly (aged 69-99 years old) compared to cells from younger persons (aged 20-52 years old)	Parietal Lobe	C4B (complement component 4B (Chido blood group))			Gene Expression Level	None	None	None	444.8	None				2984: Cribbs et al. (2012) "Extensive innate immune gene activation accompanies brain aging, increasing vulnerability to cognitive decline and neurodegeneration: a microarray study." J Neuroinflammation 9:179 (22824372)
DAA2154	complement component 4B increases with age	molecular	Homo sapiens	male/female	20	99	Gene expression showed a significant (p<0.01) increase in the expression of frontal lobe C4B from elderly (aged 69-99 years old) compared to cells from younger persons (aged 20-52 years old)	Frontal Lobe	C4B (complement component 4B (Chido blood group))			Gene Expression Level	None	None	None	895.88	None				2984: Cribbs et al. (2012) "Extensive innate immune gene activation accompanies brain aging, increasing vulnerability to cognitive decline and neurodegeneration: a microarray study." J Neuroinflammation 9:179 (22824372)
DAA2176	complement component 5a receptor 1 increases with age	molecular	Homo sapiens	male/female	20	99	Gene expression showed a significant (p<0.01) increase in the expression of hippocampus C5AR1 from elderly (aged 69-99 years old) compared to cells from younger persons (aged 20-52 years old)	Hippocampus	C5AR1 (complement component 5a receptor 1)			Gene Expression Level	None	None	None	166.23	None				2984: Cribbs et al. (2012) "Extensive innate immune gene activation accompanies brain aging, increasing vulnerability to cognitive decline and neurodegeneration: a microarray study." J Neuroinflammation 9:179 (22824372)
DAA2189	complement component 5a receptor 1 increases with age	molecular	Homo sapiens	male/female	20	99	Gene expression showed a significant (p<0.01) increase in the expression of parietal lobe C5AR1 from elderly (aged 69-99 years old) compared to cells from younger persons (aged 20-52 years old)	Parietal Lobe	C5AR1 (complement component 5a receptor 1)			Gene Expression Level	None	None	None	34.3	None				2984: Cribbs et al. (2012) "Extensive innate immune gene activation accompanies brain aging, increasing vulnerability to cognitive decline and neurodegeneration: a microarray study." J Neuroinflammation 9:179 (22824372)
DAA2188	complement component 5 increases with age	molecular	Homo sapiens	male/female	20	99	Gene expression showed a significant (p<0.01) increase in the expression of parietal lobe C5 from elderly (aged 69-99 years old) compared to cells from younger persons (aged 20-52 years old)	Parietal Lobe	C5 (complement component 5)			Gene Expression Level	None	None	None	35.31	None				2984: Cribbs et al. (2012) "Extensive innate immune gene activation accompanies brain aging, increasing vulnerability to cognitive decline and neurodegeneration: a microarray study." J Neuroinflammation 9:179 (22824372)
DAA2199	complement component 5 increases with age	molecular	Homo sapiens	male/female	20	99	Gene expression showed a significant (p<0.01) increase in the expression of frontal lobe C5 from elderly (aged 69-99 years old) compared to cells from younger persons (aged 20-52 years old)	Frontal Lobe	C5 (complement component 5)			Gene Expression Level	None	None	None	43.68	None				2984: Cribbs et al. (2012) "Extensive innate immune gene activation accompanies brain aging, increasing vulnerability to cognitive decline and neurodegeneration: a microarray study." J Neuroinflammation 9:179 (22824372)
DAA2392	complement factor D preproprotein decreases with age	molecular	Homo sapiens	female	6	73	Comparison of DNA methylation showed a significantly decreased methylation level of CFD in dermal fibroblasts from elderly women (aged 60-73 years old) compared to cells from younger women (aged 6-23 years old)	Dermis	CFD (complement factor D (adipsin))			DNA Methylation	None	None	None	-21.7	0.0500000000000000000000000				2751: Koch et al. (2011) "Specific age-associated DNA methylation changes in human dermal fibroblasts." PLoS ONE 6(2):e16679 (21347436)
DAA2441	complement factor D preproprotein increases with age	molecular	Homo sapiens	male/female	21	85	Comparison of DNA methylation showed a significantly increased methylation level of CFD in bone marrow mesenchymal stem cells obtained from elderly donors (aged 53-85 years old) compared to cells from younger donors (aged 21-50 years old)	Mesenchymal Stem Cell	CFD (complement factor D (adipsin))			DNA Methylation	None	None	None	22.2	None				2751: Koch et al. (2011) "Specific age-associated DNA methylation changes in human dermal fibroblasts." PLoS ONE 6(2):e16679 (21347436)
DAA2177	complement factor H increases with age	molecular	Homo sapiens	male/female	20	99	Gene expression showed a significant (p<0.01) increase in the expression of hippocampus CFH from elderly (aged 69-99 years old) compared to cells from younger persons (aged 20-52 years old)	Hippocampus	CFH (complement factor H)			Gene Expression Level	None	None	None	166.79	None				2984: Cribbs et al. (2012) "Extensive innate immune gene activation accompanies brain aging, increasing vulnerability to cognitive decline and neurodegeneration: a microarray study." J Neuroinflammation 9:179 (22824372)
DAA2190	complement factor H increases with age	molecular	Homo sapiens	male/female	20	99	Gene expression showed a significant (p<0.01) increase in the expression of parietal lobe CFH from elderly (aged 69-99 years old) compared to cells from younger persons (aged 20-52 years old)	Parietal Lobe	CFH (complement factor H)			Gene Expression Level	None	None	None	138.86	None				2984: Cribbs et al. (2012) "Extensive innate immune gene activation accompanies brain aging, increasing vulnerability to cognitive decline and neurodegeneration: a microarray study." J Neuroinflammation 9:179 (22824372)
DAA2200	complement factor H increases with age	molecular	Homo sapiens	male/female	20	99	Gene expression showed a significant (p<0.01) increase in the expression of frontal lobe CFH from elderly (aged 69-99 years old) compared to cells from younger persons (aged 20-52 years old)	Frontal Lobe	CFH (complement factor H)			Gene Expression Level	None	None	None	210.85	None				2984: Cribbs et al. (2012) "Extensive innate immune gene activation accompanies brain aging, increasing vulnerability to cognitive decline and neurodegeneration: a microarray study." J Neuroinflammation 9:179 (22824372)
DAA42	complement factor H-related 1	molecular	Homo sapiens	male/female	26	106		Brain	CFHR1 (complement factor H-related 1)		equation	Gene Expression Level	0	Microarray	Log	42.0	0.0000757672712417418000000				2742: Lu et al. (2004) "Gene regulation and DNA damage in the ageing human brain." Nature 429(6994):883-891 (15190254)
DAA2157	complement factor H-related 1 increases with age	molecular	Homo sapiens	male/female	20	99	Gene expression showed a significant (p<0.01) increase in the expression of hippocampus CFHR1 from elderly (aged 69-99 years old) compared to cells from younger persons (aged 20-52 years old)	Hippocampus	CFHR1 (complement factor H-related 1)			Gene Expression Level	None	None	None	88.04	None				2984: Cribbs et al. (2012) "Extensive innate immune gene activation accompanies brain aging, increasing vulnerability to cognitive decline and neurodegeneration: a microarray study." J Neuroinflammation 9:179 (22824372)
DAA2158	complement factor H-related 1 increases with age	molecular	Homo sapiens	male/female	20	99	Gene expression showed a significant (p<0.01) increase in the expression of parietal lobe CFHR1 from elderly (aged 69-99 years old) compared to cells from younger persons (aged 20-52 years old)	Parietal Lobe	CFHR1 (complement factor H-related 1)			Gene Expression Level	None	None	None	126.47	None				2984: Cribbs et al. (2012) "Extensive innate immune gene activation accompanies brain aging, increasing vulnerability to cognitive decline and neurodegeneration: a microarray study." J Neuroinflammation 9:179 (22824372)
DAA2159	complement factor H-related 1 increases with age	molecular	Homo sapiens	male/female	20	99	Gene expression showed a significant (p<0.01) increase in the expression of frontal lobe CFHR1 from elderly (aged 69-99 years old) compared to cells from younger persons (aged 20-52 years old)	Frontal Lobe	CFHR1 (complement factor H-related 1)			Gene Expression Level	None	None	None	144.16	None				2984: Cribbs et al. (2012) "Extensive innate immune gene activation accompanies brain aging, increasing vulnerability to cognitive decline and neurodegeneration: a microarray study." J Neuroinflammation 9:179 (22824372)
DAA799	Compliance of parenchyma increases	physiological	Homo sapiens	male/female	-1	-1	Compliance of lung parenchyma (lung dV / transpulmonary dP; reciprocal of resistance) increases with age.	Lung													2746: Britto et al. (2009) "Effects of the aging process on respiratory function." Gerontology 55(5):505-510 (19713688)
DAA1552	component of oligomeric golgi complex 5	molecular	Mus musculus	male/female	6	22		Liver	Cog5 (component of oligomeric golgi complex 5)		equation	Gene Expression Level	20	Microarray	Log2	52.0	0.0005679416684569670000000				1334: Papaconstantinou et al. (2005) "Hepatic gene and protein expression of primary components of the IGF-I axis in long lived Snell dwarf mice." Mech. Ageing Dev. 126(6-7):692-704 (15888324)|2981: NCBI GEO Dataset (2005) "Age effect on livers of long-lived Snell dwarf mutants" (http://www.ncbi.nlm.nih.gov/sites/GDSbrowser?acc=GDS2019)
DAA1605	component of Sp100-rs	molecular	Mus musculus	male/female	2	26		Lung	Csprs (component of Sp100-rs)		equation	Gene Expression Level	20	Microarray	Log2	27.0	0.0002641186784989610000000				2785: Misra et al. (2007) "Global expression profiles from C57BL/6J and DBA/2J mouse lungs to determine aging-related genes." Physiol. Genomics 31(3):429-440 (17726092)
DAA1334	component of Sp100-rs	molecular	Mus musculus	male/female	3	23		Hematological System	Csprs (component of Sp100-rs)		equation	Gene Expression Level	20	Microarray	Log2	68.0	0.0000045009089628612800000				2882: Rossi et al. (2005) "Cell intrinsic alterations underlie hematopoietic stem cell aging." Proc. Natl. Acad. Sci. U.S.A. 102(26):9194-9199 (15967997)
DAA2038	Concentration of cell free DNA increases	molecular	Homo sapiens	female	-1	-1	When comparing nonagenarian women (participants in the Vitality 90+ Study) with young women (aged 22-37 years), the concentration of cell free DNA, a marker of cellular death, was observed to be significantly higher. The quality of the cell free DNA also displayed a marked difference between nonagenarians and controls, appearing more fragmented.	Plasma													2912: Jylhävä et al. (2011) "Aging is associated with quantitative and qualitative changes in circulating cell-free DNA: the Vitality 90+ study." Mech. Ageing Dev. 132(1-2):20-26 (21078336)
DAA914	Concentration of corticosteroid receptors is generally decreased	physiological	Homo sapiens	male/female	-1	-1		Endocrine System													2852: Kalimi (1984) "Glucocorticoid receptors: from development to aging. A review." Mech. Ageing Dev. 24(2):129-138 (6371395)
DAA1748	COP9 (constitutive photomorphogenic) homolog, subunit 5 (Arabidopsis thaliana)	molecular	Mus musculus	male/female	8	24		Muscle	Cops5 (COP9 (constitutive photomorphogenic) homolog, subunit 5 (Arabidopsis thaliana))		equation	Gene Expression Level	20	Microarray	Log2	2.0	0.0005675911134097520000000				2651: Beggs et al. (2004) "Alterations in the TGFbeta signaling pathway in myogenic progenitors with age." Aging Cell 3(6):353-361 (15569352)
DAA1751	copine II	molecular	Mus musculus	male/female	8	24		Muscle	Cpne2 (copine II)		equation	Gene Expression Level	20	Microarray	Log2	42.0	0.0000102208554957934000000				2651: Beggs et al. (2004) "Alterations in the TGFbeta signaling pathway in myogenic progenitors with age." Aging Cell 3(6):353-361 (15569352)
DAA709	Coronary artery disease incidence increases	pathological	Homo sapiens	male/female	-1	-1	One of the major changes observed in the heart is an increase in coronary artery disease with age. The prevalence of coronary artery disease increases markedly with age to at least 50% in men by the end of the sixth decade and is occult in at least 50% of these. Also, in women, coronary atherosclerosis increases with age unit the eight decade (from 30 though 89 years) when the atherocelerosis ten…	Heart, Artery												DAA628	2695: ACKERMAN et al. (1950) "Relationship of various factors to the degree of coronary atherosclerosis in women." Circulation 1(6):1345-1354 (15414552)|2801: Center for Disease Control and Prevention (2006) "Mortality by underlying and multiple cause, ages 18+: US, 1981-2006 (Source: NVSS) (2006 data only)" (http://www.cdc.gov/nchs/hdi.htm)|2843: Tejada et al. (1968) "Distribution of coronary an…
DAA1023	Coronary heart disease (Female)	pathological	Homo sapiens	female	20	75		Heart				Incidence	0			None	None				2879: Center for Disease Control and Prevention (2008) "Chronic conditions, ages 18+: US, 1997-2008 (Source: NHIS)" (http://www.cdc.gov/nchs/hdi.htm)
DAA1022	Coronary heart disease (Male)	pathological	Homo sapiens	male	20	75		Heart				Incidence	0			None	None				2879: Center for Disease Control and Prevention (2008) "Chronic conditions, ages 18+: US, 1997-2008 (Source: NHIS)" (http://www.cdc.gov/nchs/hdi.htm)
DAA740	Cortical plasticity decreases	physiological	Homo sapiens	male/female	-1	-1	Decreased motor-evoked potential in response to paired associative stimulation (rTMS, or repetitive transcranial magnetic stimulation, of cortex and peripheral nerve stimulation) suggests an age-related decline in cortical plasticity.	Brain													2863: Fathi et al. (2010) "Effects of aging on the human motor cortical plasticity studied by paired associative stimulation." Clin Neurophysiol 121(1):90-93 (19910248)
DAA913	Corticosterone secretion in response to ACTH is decreased	physiological	Homo sapiens	male/female	-1	-1	Corticosterone secretion in response to ACTH is decreased with ageing.	Adrenal Gland													2885: Hornsby et al. (1986) "Clonal variation in response to adrenocorticotropin in cultured bovine adrenocortical cells: relationship to senescence." J. Cell. Physiol. 129(3):395-402 (3023404)
DAA916	Cortisol levels increased	physiological	Homo sapiens	male/female	27	80	Significant higher cortisol values at evening- and night-time as well as reduction in the amplitude occurred in old individuals and particular in demented ones, with a significant relationship between circadian mesor and age. Mean levels and nadir values of plasma cortisol were positively related to age and mini mental state examination score individuals (66-92 years, mean age 80.3 vs. 19-43 year…	Plasma													2781: Comijs et al. (2010) "The association between serum cortisol and cognitive decline in older persons." Am J Geriatr Psychiatry 18(1):42-50 (20094017)|2791: Magri et al. (1997) "Changes in endocrine circadian rhythms as markers of physiological and pathological brain aging." Chronobiol. Int. 14(4):385-396 (9262874)
DAA287	creatine kinase, brain	molecular	Homo sapiens	male/female	27	92		Kidney	CKB (creatine kinase, brain)		equation	Gene Expression Level	0	Microarray	Log	-10.0	0.0005937930569530690000000				2993: Rodwell et al. (2004) "A transcriptional profile of aging in the human kidney." PLoS Biol. 2(12):e427 (15562319)
DAA470	creatine kinase, mitochondrial 2 (sarcomeric)	molecular	Homo sapiens	male/female	20	75		Skeletal Muscle	CKMT2 (creatine kinase, mitochondrial 2 (sarcomeric))		equation	Gene Expression Level	0	Microarray	Log	-4.0	0.0000806828035113786000000				2828: Welle et al. (2004) "Skeletal muscle gene expression profiles in 20-29 year old and 65-71 year old women." Exp. Gerontol. 39(3):369-377 (15036396)|2841: Welle et al. (2003) "Gene expression profile of aging in human muscle." Physiol. Genomics 14(2):149-159 (12783983)
DAA1062	Creatinine clearance declines	physiological	Homo sapiens	male/female	-1	-1	Katzung et al. claim a decline in creatinine clearance occurs in roughly two thirds of the population and note that creatinine serum levels do not necessarily change due to decreases in lean muscle mass. Creatinine clearance approximates renal function, so this is evidence of an age-associated decline in the functional capacity of the kidney. For drugs eliminated via the kidney, this decline in r…	Kidney												DAA2047	2699: Katzung et al. (2009) "Chapter 60. Special Aspects of Geriatric Pharmacology" in Basic and Clinical Pharmacology (http://basic-clinical-pharmacology.net/chapter%2060_%20special%20aspects%20of%20geriatric%20pharmacology.htm)|2720: Tobin, J. D. (1981) "Physiological indices of aging" in Aging: A Challenge to Science and Society, vol. 1, Biology286-294
DAA2047	creatinine levels increase	molecular	Homo sapiens	male/female	-1	-1	Serum creatinine levels increase with age, from age 40 in females and age 60 in males.	Plasma													2797: Tiao et al. (2002) "The effect of age on serum creatinine levels in an aging population: relevance to vascular surgery." Cardiovasc Surg 10(5):445-451 (12379401)
DAA1983	Critical decline in fine motor hand movements	physiological	Homo sapiens	male/female	-1	-1	A fine and coarse motor performance decline, evaluated by the times needed to complete motor trials of increasing difficulty, was observed in the elderly compared to young adults. Fine motor performance was better in the dominant hand regardless of age, while no significant difference was observed for coarse motor performance. No gender differences were observed.	Nervous System													2659: Smith et al. (1999) "Critical decline in fine motor hand movements in human aging." Neurology 53(7):1458-1461 (10534251)
DAA1369	crystallin, beta A1	molecular	Mus musculus	male/female	3	23		Hematological System	Cryba1 (crystallin, beta A1)		equation	Gene Expression Level	20	Microarray	Log2	95.0	0.0000482192215086702000000				2882: Rossi et al. (2005) "Cell intrinsic alterations underlie hematopoietic stem cell aging." Proc. Natl. Acad. Sci. U.S.A. 102(26):9194-9199 (15967997)
DAA47	crystallin, beta B3	molecular	Homo sapiens	male/female	26	106		Brain	CRYBB3 (crystallin, beta B3)		equation	Gene Expression Level	0	Microarray	Log	-4.0	0.0002663226639488190000000				2742: Lu et al. (2004) "Gene regulation and DNA damage in the ageing human brain." Nature 429(6994):883-891 (15190254)
DAA48	crystallin, mu	molecular	Homo sapiens	male/female	26	106		Brain	CRYM (crystallin, mu)		equation	Gene Expression Level	0	Microarray	Log	-12.0	0.0005679909290584850000000				2742: Lu et al. (2004) "Gene regulation and DNA damage in the ageing human brain." Nature 429(6994):883-891 (15190254)
DAA316	CTAGE family, member 4	molecular	Homo sapiens	male/female	20	75		Skeletal Muscle	CTAGE4 (CTAGE family, member 4)		equation	Gene Expression Level	0	Microarray	Log	-4.0	0.0004936630126286040000000				2828: Welle et al. (2004) "Skeletal muscle gene expression profiles in 20-29 year old and 65-71 year old women." Exp. Gerontol. 39(3):369-377 (15036396)|2841: Welle et al. (2003) "Gene expression profile of aging in human muscle." Physiol. Genomics 14(2):149-159 (12783983)
DAA1379	CTTNBP2 N-terminal like	molecular	Mus musculus	male/female	3	23		Hematological System	Cttnbp2nl (CTTNBP2 N-terminal like)		equation	Gene Expression Level	20	Microarray	Log2	12.0	0.0009271441175545790000000				2882: Rossi et al. (2005) "Cell intrinsic alterations underlie hematopoietic stem cell aging." Proc. Natl. Acad. Sci. U.S.A. 102(26):9194-9199 (15967997)
DAA1745	C-type lectin domain family 11, member a	molecular	Mus musculus	male/female	8	24		Muscle	Clec11a (C-type lectin domain family 11, member a)		equation	Gene Expression Level	20	Microarray	Log2	-5.0	0.0008257777908998420000000				2651: Beggs et al. (2004) "Alterations in the TGFbeta signaling pathway in myogenic progenitors with age." Aging Cell 3(6):353-361 (15569352)
DAA1693	C-type lectin domain family 1, member b	molecular	Mus musculus	male/female	2	26		Lung	Clec1b (C-type lectin domain family 1, member b)		equation	Gene Expression Level	20	Microarray	Log2	22.0	0.0002636200370807540000000				2785: Misra et al. (2007) "Global expression profiles from C57BL/6J and DBA/2J mouse lungs to determine aging-related genes." Physiol. Genomics 31(3):429-440 (17726092)
DAA2424	C-type lectin domain family 3; member B decreases with age	molecular	Homo sapiens	female	6	73	Comparison of DNA methylation showed a significantly decreased methylation level of CLEC3B in dermal fibroblasts from elderly women (aged 60-73 years old) compared to cells from younger women (aged 6-23 years old)	Dermis	CLEC3B (C-type lectin domain family 3, member B)			DNA Methylation	None	None	None	-18.0	0.0490000000000000000000000				2751: Koch et al. (2011) "Specific age-associated DNA methylation changes in human dermal fibroblasts." PLoS ONE 6(2):e16679 (21347436)
DAA1405	cutA divalent cation tolerance homolog (E. coli)	molecular	Mus musculus	male/female	2	15		Hippocampus	Cuta (cutA divalent cation tolerance homolog (E. coli))		equation	Gene Expression Level	20	Microarray	Log2	-2.0	0.0000428652937516919000000				2706: Verbitsky et al. (2004) "Altered hippocampal transcript profile accompanies an age-related spatial memory deficit in mice." Learn. Mem. 11(3):253-260 (15169854)
DAA51	cut-like homeobox 2	molecular	Homo sapiens	male/female	26	106		Brain	CUX2 (cut-like homeobox 2)		equation	Gene Expression Level	0	Microarray	Log	-19.0	0.0004134903966731100000000				2742: Lu et al. (2004) "Gene regulation and DNA damage in the ageing human brain." Nature 429(6994):883-891 (15190254)
DAA1531	cyclin-dependent kinase 18	molecular	Mus musculus	male/female	6	22		Liver	Cdk18 (cyclin-dependent kinase 18)		equation	Gene Expression Level	20	Microarray	Log2	-7.0	0.0003058892971630430000000				1334: Papaconstantinou et al. (2005) "Hepatic gene and protein expression of primary components of the IGF-I axis in long lived Snell dwarf mice." Mech. Ageing Dev. 126(6-7):692-704 (15888324)|2981: NCBI GEO Dataset (2005) "Age effect on livers of long-lived Snell dwarf mutants" (http://www.ncbi.nlm.nih.gov/sites/GDSbrowser?acc=GDS2019)
DAA41	cyclin-dependent kinase 5	molecular	Homo sapiens	male/female	26	106		Brain	CDK5 (cyclin-dependent kinase 5)		equation	Gene Expression Level	0	Microarray	Log	-7.0	0.0000471657113008881000000				2742: Lu et al. (2004) "Gene regulation and DNA damage in the ageing human brain." Nature 429(6994):883-891 (15190254)
DAA2423	cyclin-dependent kinase 5; regulatory subunit 1 decreases with age	molecular	Homo sapiens	female	6	73	Comparison of DNA methylation showed a significantly decreased methylation level of CDK5R1 in dermal fibroblasts from elderly women (aged 60-73 years old) compared to cells from younger women (aged 6-23 years old)	Dermis	CDK5R1 (cyclin-dependent kinase 5, regulatory subunit 1 (p35))			DNA Methylation	None	None	None	-17.2	0.0010000000000000000000000				2751: Koch et al. (2011) "Specific age-associated DNA methylation changes in human dermal fibroblasts." PLoS ONE 6(2):e16679 (21347436)
DAA1742	cyclin-dependent kinase inhibitor 1A (P21)	molecular	Mus musculus	male/female	8	24		Muscle	Cdkn1a (cyclin-dependent kinase inhibitor 1A (P21))		equation	Gene Expression Level	20	Microarray	Log2	14.0	0.0001450700102106740000000				2651: Beggs et al. (2004) "Alterations in the TGFbeta signaling pathway in myogenic progenitors with age." Aging Cell 3(6):353-361 (15569352)
DAA444	cyclin-dependent kinase inhibitor 1A (p21, Cip1)	molecular	Homo sapiens	male/female	20	75		Skeletal Muscle	CDKN1A (cyclin-dependent kinase inhibitor 1A (p21, Cip1))		equation	Gene Expression Level	0	Microarray	Log	50.0	3.92369813037324000E-8				2828: Welle et al. (2004) "Skeletal muscle gene expression profiles in 20-29 year old and 65-71 year old women." Exp. Gerontol. 39(3):369-377 (15036396)|2841: Welle et al. (2003) "Gene expression profile of aging in human muscle." Physiol. Genomics 14(2):149-159 (12783983)
DAA2063	cyclin-dependent kinase inhibitor 1C (p57, Kip2) decreases with age	molecular	Homo sapiens	female	-1	-1	Gene expression showed a significant (p<E-3) decrease in the expression of CDKN1C in oocytes donated from older women (aged 37-39 years - both inclusive) compared to oocytes from younger women (aged 25-35 years)	Ovary	CDKN1C (cyclin-dependent kinase inhibitor 1C (p57, Kip2))			Gene Expression Level	None	None	None	-69.33	0.0023900000000000000000000				2714: Grøndahl et al. (2010) "Gene expression profiles of single human mature oocytes in relation to age." Hum. Reprod. 25(4):957-968 (20147335)
DAA2433	cyclin-dependent kinase inhibitor 2B isoform 2 decreases with age	molecular	Homo sapiens	male/female	21	85	Comparison of DNA methylation showed a significantly decreased methylation level of CDKN2B in bone marrow mesenchymal stem cells obtained from elderly donors (aged 53-85 years old) compared to cells from younger donors (aged 21-50 years old)	Mesenchymal Stem Cell	CDKN2B (cyclin-dependent kinase inhibitor 2B (p15, inhibits CDK4))			DNA Methylation	None	None	None	-16.7	None				2751: Koch et al. (2011) "Specific age-associated DNA methylation changes in human dermal fibroblasts." PLoS ONE 6(2):e16679 (21347436)
DAA2384	cyclin-dependent kinase inhibitor 2B isoform 2 increases with age	molecular	Homo sapiens	female	6	73	Comparison of DNA methylation showed a significantly increased methylation level of CDKN2B in dermal fibroblasts from elderly women (aged 60-73 years old) compared to cells from younger women (aged 6-23 years old)	Dermis	CDKN2B (cyclin-dependent kinase inhibitor 2B (p15, inhibits CDK4))			DNA Methylation	None	None	None	26.0	0.0010000000000000000000000				2751: Koch et al. (2011) "Specific age-associated DNA methylation changes in human dermal fibroblasts." PLoS ONE 6(2):e16679 (21347436)
DAA1532	cyclin F	molecular	Mus musculus	male/female	6	22		Liver	Ccnf (cyclin F)		equation	Gene Expression Level	20	Microarray	Log2	-3.0	0.0003752812670063600000000				1334: Papaconstantinou et al. (2005) "Hepatic gene and protein expression of primary components of the IGF-I axis in long lived Snell dwarf mice." Mech. Ageing Dev. 126(6-7):692-704 (15888324)|2981: NCBI GEO Dataset (2005) "Age effect on livers of long-lived Snell dwarf mutants" (http://www.ncbi.nlm.nih.gov/sites/GDSbrowser?acc=GDS2019)
DAA1072	CYFIP2 A to I mRNA editing decreases	molecular	Homo sapiens	male/female	-1	-1	mRNA editing of CYFIP2, a p53 inducible protein thought to be involved in synaptic maintenance, decreases with age. No changes with age in mRNA editing were observed for GABRA3.	Frontal Lobe	CYFIP2 (cytoplasmic FMR1 interacting protein 2)		percentage	mRNA Editing	0			0.0	0E-25				2900: Nicholas et al. (2010) "Age-related gene-specific changes of A-to-I mRNA editing in the human brain." Mech. Ageing Dev. 131(6):445-447 (20538013)
DAA38	cystathionine-beta-synthase	molecular	Homo sapiens	male/female	26	106		Brain	CBS (cystathionine-beta-synthase)		equation	Gene Expression Level	0	Microarray	Log	18.0	0.0003578135025644940000000				2742: Lu et al. (2004) "Gene regulation and DNA damage in the ageing human brain." Nature 429(6994):883-891 (15190254)
DAA1855	cysteine and glycine-rich protein 1	molecular	Mus musculus	male/female	5	25		Skeletal Muscle	Csrp1 (cysteine and glycine-rich protein 1)		equation	Gene Expression Level	20	Microarray	Log2	14.0	0.0007676268959584150000000				2648: NCBI GEO Dataset (2006) "Caloric restriction effect on aged skeletal muscle" (http://www.ncbi.nlm.nih.gov/sites/GDSbrowser?acc=GDS2612)|2835: Edwards et al. (2007) "Gene expression profiling of aging reveals activation of a p53-mediated transcriptional program." BMC Genomics 8:80 (17381838)
DAA1663	cysteine and histidine-rich domain (CHORD)-containing, zinc-binding protein 1	molecular	Mus musculus	male/female	2	26		Lung	Chordc1 (cysteine and histidine-rich domain (CHORD)-containing, zinc-binding protein 1)		equation	Gene Expression Level	20	Microarray	Log2	-8.0	0.0000752209248469865000000				2785: Misra et al. (2007) "Global expression profiles from C57BL/6J and DBA/2J mouse lungs to determine aging-related genes." Physiol. Genomics 31(3):429-440 (17726092)
DAA570	cysteine rich transmembrane BMP regulator 1 (chordin-like)	molecular	Homo sapiens	male/female	22	73		Skeletal Muscle	CRIM1 (cysteine rich transmembrane BMP regulator 1 (chordin-like))		equation	Gene Expression Level	0	Microarray	Log	9.0	0.0004922453482088780000000				2823: Welle et al. (2002) "Computational method for reducing variance with Affymetrix microarrays." BMC Bioinformatics 3:23 (12204100)
DAA403	cysteine rich transmembrane BMP regulator 1 (chordin-like)	molecular	Homo sapiens	male/female	20	75		Skeletal Muscle	CRIM1 (cysteine rich transmembrane BMP regulator 1 (chordin-like))		equation	Gene Expression Level	0	Microarray	Log	6.0	0.0005987239530063810000000				2828: Welle et al. (2004) "Skeletal muscle gene expression profiles in 20-29 year old and 65-71 year old women." Exp. Gerontol. 39(3):369-377 (15036396)|2841: Welle et al. (2003) "Gene expression profile of aging in human muscle." Physiol. Genomics 14(2):149-159 (12783983)
DAA1361	cysteinyl leukotriene receptor 2	molecular	Mus musculus	male/female	3	23		Hematological System	Cysltr2 (cysteinyl leukotriene receptor 2)		equation	Gene Expression Level	20	Microarray	Log2	17.0	0.0004839287341285660000000				2882: Rossi et al. (2005) "Cell intrinsic alterations underlie hematopoietic stem cell aging." Proc. Natl. Acad. Sci. U.S.A. 102(26):9194-9199 (15967997)
DAA482	cytochrome c-1	molecular	Homo sapiens	male/female	20	75		Skeletal Muscle	CYC1 (cytochrome c-1)		equation	Gene Expression Level	0	Microarray	Log	-2.0	0.0007784528904955860000000				2828: Welle et al. (2004) "Skeletal muscle gene expression profiles in 20-29 year old and 65-71 year old women." Exp. Gerontol. 39(3):369-377 (15036396)|2841: Welle et al. (2003) "Gene expression profile of aging in human muscle." Physiol. Genomics 14(2):149-159 (12783983)
DAA415	cytochrome c oxidase subunit IV isoform 1	molecular	Homo sapiens	male/female	20	75		Skeletal Muscle	COX4I1 (cytochrome c oxidase subunit IV isoform 1)		equation	Gene Expression Level	0	Microarray	Log	-2.0	0.0001873305098762940000000				2828: Welle et al. (2004) "Skeletal muscle gene expression profiles in 20-29 year old and 65-71 year old women." Exp. Gerontol. 39(3):369-377 (15036396)|2841: Welle et al. (2003) "Gene expression profile of aging in human muscle." Physiol. Genomics 14(2):149-159 (12783983)
DAA1579	cytochrome c oxidase, subunit VI a, polypeptide 1	molecular	Mus musculus	male/female	2	26		Lung	Cox6a1 (cytochrome c oxidase, subunit VI a, polypeptide 1)		equation	Gene Expression Level	20	Microarray	Log2	1.0	0.0002365307157826620000000				2785: Misra et al. (2007) "Global expression profiles from C57BL/6J and DBA/2J mouse lungs to determine aging-related genes." Physiol. Genomics 31(3):429-440 (17726092)
DAA569	cytochrome c oxidase subunit VIIb	molecular	Homo sapiens	male/female	22	73		Skeletal Muscle	COX7B (cytochrome c oxidase subunit VIIb)		equation	Gene Expression Level	0	Microarray	Log	-4.0	0.0003338622298193390000000				2823: Welle et al. (2002) "Computational method for reducing variance with Affymetrix microarrays." BMC Bioinformatics 3:23 (12204100)
DAA1750	cytochrome c oxidase, subunit VIIIb	molecular	Mus musculus	male/female	8	24		Muscle	Cox8b (cytochrome c oxidase, subunit VIIIb)		equation	Gene Expression Level	20	Microarray	Log2	-2.0	0.0008000132058089700000000				2651: Beggs et al. (2004) "Alterations in the TGFbeta signaling pathway in myogenic progenitors with age." Aging Cell 3(6):353-361 (15569352)
DAA329	cytochrome c, somatic	molecular	Homo sapiens	male/female	20	75		Skeletal Muscle	CYCS (cytochrome c, somatic)		equation	Gene Expression Level	0	Microarray	Log	-3.0	0.0000588341571443717000000				2828: Welle et al. (2004) "Skeletal muscle gene expression profiles in 20-29 year old and 65-71 year old women." Exp. Gerontol. 39(3):369-377 (15036396)|2841: Welle et al. (2003) "Gene expression profile of aging in human muscle." Physiol. Genomics 14(2):149-159 (12783983)
DAA1548	cytochrome P450, family 2, subfamily c, polypeptide 39	molecular	Mus musculus	male/female	6	22		Liver	Cyp2c39 (cytochrome P450, family 2, subfamily c, polypeptide 39)		equation	Gene Expression Level	20	Microarray	Log2	-8.0	0.0005222487403202120000000				1334: Papaconstantinou et al. (2005) "Hepatic gene and protein expression of primary components of the IGF-I axis in long lived Snell dwarf mice." Mech. Ageing Dev. 126(6-7):692-704 (15888324)|2981: NCBI GEO Dataset (2005) "Age effect on livers of long-lived Snell dwarf mutants" (http://www.ncbi.nlm.nih.gov/sites/GDSbrowser?acc=GDS2019)
DAA52	cytochrome P450, family 2, subfamily J, polypeptide 2	molecular	Homo sapiens	male/female	26	106		Brain	CYP2J2 (cytochrome P450, family 2, subfamily J, polypeptide 2)		equation	Gene Expression Level	0	Microarray	Log	9.0	0.0002193856627476740000000				2742: Lu et al. (2004) "Gene regulation and DNA damage in the ageing human brain." Nature 429(6994):883-891 (15190254)
DAA489	cytochrome P450, family 4, subfamily X, polypeptide 1	molecular	Homo sapiens	male/female	20	75		Skeletal Muscle	CYP4X1 (cytochrome P450, family 4, subfamily X, polypeptide 1)		equation	Gene Expression Level	0	Microarray	Log	12.0	0.0003044966255660350000000				2828: Welle et al. (2004) "Skeletal muscle gene expression profiles in 20-29 year old and 65-71 year old women." Exp. Gerontol. 39(3):369-377 (15036396)|2841: Welle et al. (2003) "Gene expression profile of aging in human muscle." Physiol. Genomics 14(2):149-159 (12783983)
DAA1373	cytochrome P450, family 7, subfamily a, polypeptide 1	molecular	Mus musculus	male/female	3	23		Hematological System	Cyp7a1 (cytochrome P450, family 7, subfamily a, polypeptide 1)		equation	Gene Expression Level	20	Microarray	Log2	35.0	0.0004510950223310220000000				2882: Rossi et al. (2005) "Cell intrinsic alterations underlie hematopoietic stem cell aging." Proc. Natl. Acad. Sci. U.S.A. 102(26):9194-9199 (15967997)
DAA1904	cytokine receptor-like factor 3	molecular	Mus musculus	male/female	5	30		Anatomical System	Crlf3 (cytokine receptor-like factor 3)		equation	Gene Expression Level	20	Microarray	Log2	3.0	0.0008086693837086200000000				2926: Lee et al. (2000) "Gene-expression profile of the ageing brain in mice." Nat. Genet. 25(3):294-297 (10888876)
DAA949	Cytomegalovirus infection incidence increases	pathological	Homo sapiens	male/female	-1	-1	Incidence of cytomegalovirus infection increases with age and may accelerate the ageing of the immune system.	Immune System												DAA950	2718: Weiskopf et al. (2009) "The aging of the immune system." Transpl. Int. 22(11):1041-1050 (19624493)
DAA273	cytoplasmic FMR1 interacting protein 2	molecular	Homo sapiens	male/female	27	92		Kidney	CYFIP2 (cytoplasmic FMR1 interacting protein 2)		equation	Gene Expression Level	0	Microarray	Log	-11.0	0.0005607238289485880000000				2993: Rodwell et al. (2004) "A transcriptional profile of aging in the human kidney." PLoS Biol. 2(12):e427 (15562319)
DAA1544	cytoplasmic polyadenylation element binding protein 1	molecular	Mus musculus	male/female	6	22		Liver	Cpeb1 (cytoplasmic polyadenylation element binding protein 1)		equation	Gene Expression Level	20	Microarray	Log2	-53.0	0.0003303182049058890000000				1334: Papaconstantinou et al. (2005) "Hepatic gene and protein expression of primary components of the IGF-I axis in long lived Snell dwarf mice." Mech. Ageing Dev. 126(6-7):692-704 (15888324)|2981: NCBI GEO Dataset (2005) "Age effect on livers of long-lived Snell dwarf mutants" (http://www.ncbi.nlm.nih.gov/sites/GDSbrowser?acc=GDS2019)
DAA1744	cytoskeleton associated protein 2	molecular	Mus musculus	male/female	8	24		Muscle	Ckap2 (cytoskeleton associated protein 2)		equation	Gene Expression Level	20	Microarray	Log2	-4.0	0.0006836372827132180000000				2651: Beggs et al. (2004) "Alterations in the TGFbeta signaling pathway in myogenic progenitors with age." Aging Cell 3(6):353-361 (15569352)
DAA986	Cytotoxicity and interleukin-2 response of natural killer cells decreases	physiological	Homo sapiens	male/female	-1	-1	Borrego et al. observed a decrease in the cytotoxicity and interferon gamma production of natural killer cells with age. An age-associated decrease in natural killer cells' cytotoxic and proliferative response to interleukin-2 was also observed by Solana et al.	Natural Killer Cell													2694: Borrego et al. (1999) "NK phenotypic markers and IL2 response in NK cells from elderly people." Exp. Gerontol. 34(2):253-265 (10363791)|2718: Weiskopf et al. (2009) "The aging of the immune system." Transpl. Int. 22(11):1041-1050 (19624493)|2939: Solana et al. (1999) "Natural killer cells in healthy aging." Exp. Gerontol. 34(3):435-443 (10433398)
DAA1402	cytotoxic T lymphocyte-associated protein 2 alpha	molecular	Mus musculus	male/female	2	15		Hippocampus	Ctla2a (cytotoxic T lymphocyte-associated protein 2 alpha)		equation	Gene Expression Level	20	Microarray	Log2	13.0	0.0001190450874369490000000				2706: Verbitsky et al. (2004) "Altered hippocampal transcript profile accompanies an age-related spatial memory deficit in mice." Learn. Mem. 11(3):253-260 (15169854)
DAA1895	dCTP pyrophosphatase 1	molecular	Mus musculus	male/female	5	30		Anatomical System	Dctpp1 (dCTP pyrophosphatase 1)		equation	Gene Expression Level	20	Microarray	Log2	-7.0	0.0003641389250500640000000				2926: Lee et al. (2000) "Gene-expression profile of the ageing brain in mice." Nat. Genet. 25(3):294-297 (10888876)
DAA572	D-dopachrome tautomerase	molecular	Homo sapiens	male/female	22	73		Skeletal Muscle	DDT (D-dopachrome tautomerase)		equation	Gene Expression Level	0	Microarray	Log	-3.0	0.0002215968773228970000000				2823: Welle et al. (2002) "Computational method for reducing variance with Affymetrix microarrays." BMC Bioinformatics 3:23 (12204100)
DAA56	DEAD (Asp-Glu-Ala-As) box polypeptide 19B	molecular	Homo sapiens	male/female	26	106		Brain	DDX19B (DEAD (Asp-Glu-Ala-As) box polypeptide 19B)		equation	Gene Expression Level	0	Microarray	Log	-9.0	0.0008568847843360690000000				2742: Lu et al. (2004) "Gene regulation and DNA damage in the ageing human brain." Nature 429(6994):883-891 (15190254)
DAA293	DEAD (Asp-Glu-Ala-Asp) box polypeptide 24	molecular	Homo sapiens	male/female	20	75		Skeletal Muscle	DDX24 (DEAD (Asp-Glu-Ala-Asp) box polypeptide 24)		equation	Gene Expression Level	0	Microarray	Log	3.0	0.0002142055329930500000000				2828: Welle et al. (2004) "Skeletal muscle gene expression profiles in 20-29 year old and 65-71 year old women." Exp. Gerontol. 39(3):369-377 (15036396)|2841: Welle et al. (2003) "Gene expression profile of aging in human muscle." Physiol. Genomics 14(2):149-159 (12783983)
DAA57	DEAD (Asp-Glu-Ala-Asp) box polypeptide 39	molecular	Homo sapiens	male/female	26	106		Brain	DDX39 (DEAD (Asp-Glu-Ala-Asp) box polypeptide 39)		equation	Gene Expression Level	0	Microarray	Log	8.0	0.0000541979323934928000000				2742: Lu et al. (2004) "Gene regulation and DNA damage in the ageing human brain." Nature 429(6994):883-891 (15190254)
DAA1754	DEAD (Asp-Glu-Ala-Asp) box polypeptide 3, Y-linked	molecular	Mus musculus	male/female	8	24		Muscle	Ddx3y (DEAD (Asp-Glu-Ala-Asp) box polypeptide 3, Y-linked)		equation	Gene Expression Level	20	Microarray	Log2	8.0	0.0007328165186766570000000				2651: Beggs et al. (2004) "Alterations in the TGFbeta signaling pathway in myogenic progenitors with age." Aging Cell 3(6):353-361 (15569352)
DAA382	DEAD (Asp-Glu-Ala-Asp) box polypeptide 42	molecular	Homo sapiens	male/female	20	75		Skeletal Muscle	DDX42 (DEAD (Asp-Glu-Ala-Asp) box polypeptide 42)		equation	Gene Expression Level	0	Microarray	Log	3.0	0.0004599388607494680000000				2828: Welle et al. (2004) "Skeletal muscle gene expression profiles in 20-29 year old and 65-71 year old women." Exp. Gerontol. 39(3):369-377 (15036396)|2841: Welle et al. (2003) "Gene expression profile of aging in human muscle." Physiol. Genomics 14(2):149-159 (12783983)
DAA406	DEAD (Asp-Glu-Ala-Asp) box polypeptide 59	molecular	Homo sapiens	male/female	20	75		Skeletal Muscle	DDX59 (DEAD (Asp-Glu-Ala-Asp) box polypeptide 59)		equation	Gene Expression Level	0	Microarray	Log	3.0	0.0000638717196600037000000				2828: Welle et al. (2004) "Skeletal muscle gene expression profiles in 20-29 year old and 65-71 year old women." Exp. Gerontol. 39(3):369-377 (15036396)|2841: Welle et al. (2003) "Gene expression profile of aging in human muscle." Physiol. Genomics 14(2):149-159 (12783983)
DAA1376	DEAH (Asp-Glu-Ala-His) box polypeptide 40	molecular	Mus musculus	male/female	3	23		Hematological System	Dhx40 (DEAH (Asp-Glu-Ala-His) box polypeptide 40)		equation	Gene Expression Level	20	Microarray	Log2	12.0	0.0001533101335306910000000				2882: Rossi et al. (2005) "Cell intrinsic alterations underlie hematopoietic stem cell aging." Proc. Natl. Acad. Sci. U.S.A. 102(26):9194-9199 (15967997)
DAA1860	death associated protein 3	molecular	Mus musculus	male/female	5	25		Skeletal Muscle	Dap3 (death associated protein 3)		equation	Gene Expression Level	20	Microarray	Log2	-3.0	0.0008635245711191560000000				2648: NCBI GEO Dataset (2006) "Caloric restriction effect on aged skeletal muscle" (http://www.ncbi.nlm.nih.gov/sites/GDSbrowser?acc=GDS2612)|2835: Edwards et al. (2007) "Gene expression profiling of aging reveals activation of a p53-mediated transcriptional program." BMC Genomics 8:80 (17381838)
DAA1000	Decline in epidermis keratinocyte turnover	physiological	Homo sapiens	male/female	-1	-1	With ageing there is a decline in epidermis keratinocyte turnover.	Epidermis													2918: Kligman, A. M., G. L. Grove and A. K. Balin. (1985) "Aging of human skin" in Handbook of the Biology of Aging, 2nd ed820-841
DAA924	Decline in ovarian estrogen production	physiological	Homo sapiens	male/female	-1	-1	With ageing there is a decline in ovarian estrogen production.	Ovary												DAA923	2979: Arking, R. (2006) "Biology of Aging: Observations and Principles" 190-191
DAA806	Decline in respiratory muscle fibers	physiological	Homo sapiens	male/female	-1	-1	The number of respiratory muscle fibers declines with age. Fiber size of respiratory muscles also decreases with age.	Respiratory System, Muscle												DAA810	2746: Britto et al. (2009) "Effects of the aging process on respiratory function." Gerontology 55(5):505-510 (19713688)
DAA1229	Declining T-lymphocyte production in the thymus	physiological	Homo sapiens	male/female	-1	-1	Ageing is accompanied by declining T-lymphocyte production in the thymus. Consequently, the number of naive T cells exiting the thymus is also decreased with age.	Thymus		Cellular										DAA952	2718: Weiskopf et al. (2009) "The aging of the immune system." Transpl. Int. 22(11):1041-1050 (19624493)|2822: Fagnoni et al. (2000) "Shortage of circulating naive CD8(+) T cells provides new insights on immunodeficiency in aging." Blood 95(9):2860-2868 (10779432)|2954: Zediak et al. (2007) "Multiple prethymic defects underlie age-related loss of T progenitor competence." Blood 110(4):1161-1167 (…
DAA2050	Decreased ability to maintain body temperature when exposed to cold	physiological	Homo sapiens	male/female	-1	-1	Although conflicting studies exist, several cross-sectional studies report that with age there is a decrease in the ability to maintain body temperature when exposed to cold environments. This change is much less pronounced in older women (which are often able to maintain body temperatures as well as younger women), than in men.	Whole Body													2665: Horvath and Rochelle (1977) "Hypothermia in the aged." Environ. Health Perspect. 20:127-130 (598344)|2686: Fox et al. (1973) "Body temperatures in the elderly: a national study of physiological, social, and environmental conditions." Br Med J 1(5847):200-206 (4686555)|2777: Collins et al. (1977) "Accidental hypothermia and impaired temperature homoeostasis in the elderly." Br Med J 1(6057):…
DAA1002	Decreased ability to modulate heat loss	physiological	Homo sapiens	male/female	-1	-1	With ageing there is a decreased ability to modulate heat loss.	Integument System													2890: Arking, R. (2006) "Biology of Aging: Observations and Principles" 143
DAA1006	Decreased amounts of collagen IV and VII, and abnormal elastin in dermis	physiological	Homo sapiens	male/female	-1	-1	Ageing changes in relative amounts may be associated with wrinkles.	Dermis												DAA1003	2932: Contet-Audonneau et al. (1999) "A histological study of human wrinkle structures: comparison between sun-exposed areas of the face, with or without wrinkles, and sun-protected areas." Br. J. Dermatol. 140(6):1038-1047 (10354068)
DAA1004	Decreased/disorganized fibril network of dermis	physiological	Homo sapiens	male/female	-1	-1	With ageing there is a decreased/disorganized fibril network of dermis.	Dermis												DAA1003	2932: Contet-Audonneau et al. (1999) "A histological study of human wrinkle structures: comparison between sun-exposed areas of the face, with or without wrinkles, and sun-protected areas." Br. J. Dermatol. 140(6):1038-1047 (10354068)
DAA991	Decreased function of epithelial barriers	physiological	Homo sapiens	male/female	-1	-1	Decrease epithelial barrier function with age is associated with increased pathogenic invasion of mucosal tissues.	Lung, Oral Cavity, Pharynx, Oesophagus, Stomach, Intestine, Epidermis													2718: Weiskopf et al. (2009) "The aging of the immune system." Transpl. Int. 22(11):1041-1050 (19624493)
DAA1231	decreased NF-KappaB induction in T cells	molecular	Homo sapiens	male/female	21	85	Following 20 min of TNF-alpha treatment, levels of induced NF-KappaB were lower in T cells from elderly donors (65-85 years) than those from young donors (21-30 years).	T Cell													2964: Ponnappan et al. (1999) "Decreased proteasome-mediated degradation in T cells from the elderly: A role in immune senescence." Cell. Immunol. 192(2):167-174 (10087185)
DAA1232	decreased proteasomal activity in T cells	molecular	Homo sapiens	male/female	22	85	Aging (21-30 years vs. 65-85 years) is accompanied by lowered proteasome activity, in both untreated or TNF-treated T cells.	T Cell													2964: Ponnappan et al. (1999) "Decreased proteasome-mediated degradation in T cells from the elderly: A role in immune senescence." Cell. Immunol. 192(2):167-174 (10087185)
DAA796	Decrease in alveoli elasticity and recoil forces	physiological	Homo sapiens	male/female	-1	-1	Decrease in alveoli elasticity and recoil forces with age.	Alveolus													2948: Arking, R. (2006) "Biology of Aging: Observations and Principles" 164
DAA829	Decrease in amplitude of peristaltic pressure wave in upper esophogeal sphincter	physiological	Homo sapiens	male/female	-1	-1	With age there is a decrease in amplitude of peristaltic pressure wave in upper esophogeal sphincter.	Oesophagus													2780: Shaker et al. (1993) "Effect of aging and bolus variables on pharyngeal and upper esophageal sphincter motor function." Am. J. Physiol. 264(3 Pt 1):G427-G432 (8460698)|2821: Bitar (2003) "Aging and neural control of the GI tract: V. Aging and gastrointestinal smooth muscle: from signal transduction to contractile proteins." Am. J. Physiol. Gastrointest. Liver Physiol. 284(1):G1-G7 (12488230)
DAA1995	Decrease in collagen in the venous intima	physiological	Homo sapiens	male/female	-1	-1	The collagen level of the vena caval intima decreases on aging, by 42% in fifty years. This results in increased distensibility of the venous intima.	Venous Intima			percentage	Protein level	None			42.0	None				2971: Johnson et al. (1986) "Arterial intimal embrittlement. A possible factor in atherogenesis." Atherosclerosis 59(2):161-171 (3964342)
DAA992	Decrease in dermal papillae density	physiological	Homo sapiens	male/female	-1	-1	Decrease in dermal papillae density (dermis extensions into epidermis) with age.	Epidermis, Dermis												DAA993	2723: Kaminer and Gilchrest (1995) "The many faces of acne." J. Am. Acad. Dermatol. 32(5 Pt 3):S6-14 (7738229)|2881: Fossel, M. (2004) "Cells, Aging, and Human Disease. " in Cells, Aging, and Human Disease. |2918: Kligman, A. M., G. L. Grove and A. K. Balin. (1985) "Aging of human skin" in Handbook of the Biology of Aging, 2nd ed820-841
DAA921	Decrease in melatonin concentration and loss of circadian rhythm for secretion	physiological	Homo sapiens	male	-1	-1	Melatonin secretion increases significantly between approximately 2100h and 0900h. In the young, melatonin levels increase from 10-20pg/mL to 80-120pg/mL. In the elderly, this peak is dramatically flattened, reaching 60pg/mL in individuals 51-60 years of age and 30pg/mL in those 60 or over. By age 70, nighttime melatonin levels are similar to daytime levels.	Plasma, Pineal Gland													2653: Karasek (2007) "Does melatonin play a role in aging processes?" J. Physiol. Pharmacol. 58 Suppl 6:105-113 (18212404)
DAA2037	Decrease in mitochondrial content and oxidative metabolism in cells	physiological	Mus musculus	male/female	-1	-1	Proteomic comparison between primary-cultured neural progenitor cells from the young adult and aged mouse forebrain showed that there are changes in proteins necessary for cellular metabolism. The study showed that mitochondrial quantity and oxygen consumption rates decrease with age. A 45% decrease in JC1+ mitochondria/cell was observed in aged neural progenitor cells, compared with young adult …	Brain													2795: Stoll et al. (2011) "Aging neural progenitor cells have decreased mitochondrial content and lower oxidative metabolism." J. Biol. Chem. 286(44):38592-38601 (21900249)
DAA832	Decrease in number of acinar cells	physiological	Homo sapiens	male	17	90	Age and acinar atrophy were positively correlated in the parotid gland, with a linear decrease in acinar proportional volume of 30% between the ages of 17 and 90 years. Ductal irregularities were also observed with advancing age.	Salivary Gland													2656: Scott et al. (1987) "A quantitative study of histological changes in the human parotid gland occurring with adult age." J. Oral Pathol. 16(10):505-510 (3127564)
DAA1988	Decrease in the 24-hour integrated concentration of GH	physiological	Homo sapiens	male/female	-1	-1	The level of 24-h integrated concentration of growth hormone (GH) is strongly effected by age. The integrated concentration of GH has the highest mean for children and it declines with increasing age after the second decade of life.	Plasma	GH1 (growth hormone 1)												2876: Zadik et al. (1985) "The influence of age on the 24-hour integrated concentration of growth hormone in normal individuals." J. Clin. Endocrinol. Metab. 60(3):513-516 (3972964)
DAA802	Decreases in intevertebral spaces	physiological	Homo sapiens	male/female	-1	-1	Decreases in intevertebral spaces occur with age and affect lung dynamic compliance.	Spine												DAA800	2746: Britto et al. (2009) "Effects of the aging process on respiratory function." Gerontology 55(5):505-510 (19713688)
DAA272	dedicator of cytokinesis 11	molecular	Homo sapiens	male/female	27	92		Kidney	DOCK11 (dedicator of cytokinesis 11)		equation	Gene Expression Level	0	Microarray	Log	24.0	0.0008333660395132520000000				2993: Rodwell et al. (2004) "A transcriptional profile of aging in the human kidney." PLoS Biol. 2(12):e427 (15562319)
DAA256	defensin, beta 1	molecular	Homo sapiens	male/female	27	92		Kidney	DEFB1 (defensin, beta 1)		equation	Gene Expression Level	0	Microarray	Log	-8.0	0.0004068070084128600000000				2993: Rodwell et al. (2004) "A transcriptional profile of aging in the human kidney." PLoS Biol. 2(12):e427 (15562319)
DAA852	Deficiencies in generating secondary peristaltic contractions	physiological	Homo sapiens	male/female	-1	-1	With ageing, deficiencies in generating secondary peristaltic contractions are observed.	Oropharynx, Oesophagus													2956: Orr and Chen (2002) "Aging and neural control of the GI tract: IV. Clinical and physiological aspects of gastrointestinal motility and aging." Am. J. Physiol. Gastrointest. Liver Physiol. 283(6):G1226-G1231 (12433662)
DAA922	Deficits in homeostatic equilibrium controlled by endocrine system	physiological	Homo sapiens	male/female	-1	-1	Age-related deficits in homeostatic equilibrium controlled by endocrine system, decreased capacity to adapt to temperature changes, infection, hypoxia, traumatic injury, exercise are observed.	Endocrine System													2771: (2007) "Physiological Basis of Aging and Geriatrics, Fourth Edition" 150
DAA739	Degeneration of dopamine neurons and receptors	physiological	Homo sapiens	male/female	-1	-1	Dopamine system function deteriorates with age, including the degeneration of dopamine neurons and receptors.	Brain													2863: Fathi et al. (2010) "Effects of aging on the human motor cortical plasticity studied by paired associative stimulation." Clin Neurophysiol 121(1):90-93 (19910248)
DAA878	Degradation of ubiquinated proteins is impaired	physiological	Homo sapiens	male/female	-1	-1		Whole Body		Cellular										DAA876	2800: Martinez-Vicente et al. (2005) "Protein degradation and aging." Exp. Gerontol. 40(8-9):622-633 (16125351)
DAA864	Degradation rate of long-lived proteins decreases	physiological	Homo sapiens	male/female	-1	-1		Whole Body		Cellular											2800: Martinez-Vicente et al. (2005) "Protein degradation and aging." Exp. Gerontol. 40(8-9):622-633 (16125351)
DAA2388	dehydrogenase/reductase (SDR family) member 3 decreases with age	molecular	Homo sapiens	female	6	73	Comparison of DNA methylation showed a significantly decreased methylation level of DHRS3 in dermal fibroblasts from elderly women (aged 60-73 years old) compared to cells from younger women (aged 6-23 years old)	Dermis	DHRS3 (dehydrogenase/reductase (SDR family) member 3)			DNA Methylation	None	None	None	-15.8	0.0060000000000000000000000				2751: Koch et al. (2011) "Specific age-associated DNA methylation changes in human dermal fibroblasts." PLoS ONE 6(2):e16679 (21347436)
DAA2437	dehydrogenase/reductase (SDR family) member 3 decreases with age	molecular	Homo sapiens	male/female	21	85	Comparison of DNA methylation showed a significantly decreased methylation level of DHRS3 in bone marrow mesenchymal stem cells obtained from elderly donors (aged 53-85 years old) compared to cells from younger donors (aged 21-50 years old)	Mesenchymal Stem Cell	DHRS3 (dehydrogenase/reductase (SDR family) member 3)			DNA Methylation	None	None	None	-18.6	None				2751: Koch et al. (2011) "Specific age-associated DNA methylation changes in human dermal fibroblasts." PLoS ONE 6(2):e16679 (21347436)
DAA1282	deleted in malignant brain tumors 1	molecular	Mus musculus	male/female	4	15		Cochlea	Dmbt1 (deleted in malignant brain tumors 1)		equation	Gene Expression Level	20	Microarray	Log2	1.0	0.0000776251296489975000000				2666: Someya et al. (2007) "Caloric restriction suppresses apoptotic cell death in the mammalian cochlea and leads to prevention of presbycusis." Neurobiol. Aging 28(10):1613-1622 (16890326)
DAA1518	demethyl-Q 7	molecular	Mus musculus	male/female	6	22		Liver	Coq7 (demethyl-Q 7)		equation	Gene Expression Level	20	Microarray	Log2	10.0	0.0000869950982565323000000				1334: Papaconstantinou et al. (2005) "Hepatic gene and protein expression of primary components of the IGF-I axis in long lived Snell dwarf mice." Mech. Ageing Dev. 126(6-7):692-704 (15888324)|2981: NCBI GEO Dataset (2005) "Age effect on livers of long-lived Snell dwarf mutants" (http://www.ncbi.nlm.nih.gov/sites/GDSbrowser?acc=GDS2019)
DAA726	Demyelination	physiological	Homo sapiens	male/female	20	79	Demyelination and decreased myelin attenuation are the main changes in white matter during human brain aging.	White Matter													2769: Wang et al. (2010) "Normal aging in the basal ganglia evaluated by eigenvalues of diffusion tensor imaging." AJNR Am J Neuroradiol 31(3):516-520 (19892817)
DAA54	dendrin	molecular	Homo sapiens	male/female	26	106		Brain	DDN (dendrin)		equation	Gene Expression Level	0	Microarray	Log	-9.0	0.0004346405239787380000000				2742: Lu et al. (2004) "Gene regulation and DNA damage in the ageing human brain." Nature 429(6994):883-891 (15190254)
DAA717	Dendrite regression, reduction in dendrite length	physiological	Homo sapiens	male/female	-1	-1	There is an age-related regression in the dendritic arbors and the dendritic spines of pyramidal neurons located in the prefronatal, superior temporal and precentral cortices. The basal dendritic branching patterns of pyramidal cells in preferental cortex had a decrease in total dendritic length, total number of dendritic segments, and terminal dendritic length with age. Pyramidal cells from area…	Brain													2749: Dickstein et al. (2007) "Changes in the structural complexity of the aged brain." Aging Cell 6(3):275-284 (17465981)|2813: de Brabander et al. (1998) "Layer-specific dendritic regression of pyramidal cells with ageing in the human prefrontal cortex." Eur. J. Neurosci. 10(4):1261-1269 (9749780)|2820: Scheibel et al. (1975) "Progressive dendritic changes in aging human cortex." Exp. Neurol. 4…
DAA825	Dental wear and tear	physiological	Homo sapiens	male/female	-1	-1	Because human teeth are not naturally replaced in adults, increasing wear and tear is observed with age.	Tooth													2691: Bartlett and Dugmore (2008) "Pathological or physiological erosion--is there a relationship to age?" Clin Oral Investig 12 Suppl 1:S27-S31 (18228061)
DAA1910	deoxyuridine triphosphatase	molecular	Mus musculus	male/female	5	30		Anatomical System	Dut (deoxyuridine triphosphatase)		equation	Gene Expression Level	20	Microarray	Log2	-25.0	0.0003935665621866620000000				2926: Lee et al. (2000) "Gene-expression profile of the ageing brain in mice." Nat. Genet. 25(3):294-297 (10888876)
DAA2588	Depletion of hair follicle melanocytes	physiological	Homo sapiens	male/female	-1	-1	A depletion of hair follicle melanocytes is associated with hair greying, and may explain hair whitening with age.	Hair Follicle												DAA2587	2996: Commo et al. (2004) "Human hair greying is linked to a specific depletion of hair follicle melanocytes affecting both the bulb and the outer root sheath." Br. J. Dermatol. 150(3):435-443 (15030325)|2997: Tobin and Paus (2001) "Graying: gerontobiology of the hair follicle pigmentary unit." Exp. Gerontol. 36(1):29-54 (11162910)
DAA764	Depolarization of mitochondria	physiological	Homo sapiens	male/female	-1	-1	Mitochondria play an important role in cellular calcium dynamics, and mitochondrial depolarization impairs mitochondrial sequestering of calcium.	Brain		Mitochondria										DAA763	2672: Toescu and Verkhratsky (2007) "The importance of being subtle: small changes in calcium homeostasis control cognitive decline in normal aging." Aging Cell 6(3):267-273 (17517038)
DAA1009	Dermal collagen atrophies	physiological	Homo sapiens	male/female	-1	-1	Dermal collagen atrophies tend to occur with ageing.	Dermis												DAA1003	2932: Contet-Audonneau et al. (1999) "A histological study of human wrinkle structures: comparison between sun-exposed areas of the face, with or without wrinkles, and sun-protected areas." Br. J. Dermatol. 140(6):1038-1047 (10354068)
DAA122	destrin-2 pseudogene	molecular	Homo sapiens	male/female	26	106		Brain	destrin-2 pseudogene		equation	Gene Expression Level	0	Microarray	Log	-15.0	0.0007332872077741630000000				2742: Lu et al. (2004) "Gene regulation and DNA damage in the ageing human brain." Nature 429(6994):883-891 (15190254)
DAA1950	D-glucose absorption decreased	physiological	Mus musculus	male/female	-1	-1		Endocrine System													2994: Meier and Sturm (2009) "The intestinal epithelial barrier: does it become impaired with age?" Dig Dis 27(3):240-245 (19786747)
DAA910	DHEA levels decrease	physiological	Homo sapiens	male/female	-1	-1	Levels of dehydroepiandrosterone (DHEA) decline with age. In individuals over 60 levels are about one-third than at age. Blood levels are undetectable at ~65 years of age.	Plasma													2921: (2007) "Physiological Basis of Aging and Geriatrics, Fourth Edition" |2989: MIGEON et al. (1957) "Dehydroepiandrosterone and androsterone levels in human plasma: effect of age and sex; day-to-day and diurnal variations." J. Clin. Endocrinol. Metab. 17(9):1051-1062 (13463066)
DAA911	DHEA secretion in response to ACTH is decreased	physiological	Homo sapiens	male/female	-1	-1		Adrenal Gland													2771: (2007) "Physiological Basis of Aging and Geriatrics, Fourth Edition" 150
DAA1033	Diabetes (Female)	pathological	Homo sapiens	female	20	75		Whole Body				Incidence	0			None	None				2879: Center for Disease Control and Prevention (2008) "Chronic conditions, ages 18+: US, 1997-2008 (Source: NHIS)" (http://www.cdc.gov/nchs/hdi.htm)
DAA1032	Diabetes (Male)	pathological	Homo sapiens	male	20	75		Whole Body				Incidence	0			None	None				2879: Center for Disease Control and Prevention (2008) "Chronic conditions, ages 18+: US, 1997-2008 (Source: NHIS)" (http://www.cdc.gov/nchs/hdi.htm)
DAA613	Diabetes mellitus	pathological	Homo sapiens	male/female	18	85		Pancreas				Morbidity	0			None	None				2801: Center for Disease Control and Prevention (2006) "Mortality by underlying and multiple cause, ages 18+: US, 1981-2006 (Source: NVSS) (2006 data only)" (http://www.cdc.gov/nchs/hdi.htm)
DAA58	diacylglycerol kinase, beta 90kDa	molecular	Homo sapiens	male/female	26	106		Brain	DGKB (diacylglycerol kinase, beta 90kDa)		equation	Gene Expression Level	0	Microarray	Log	-7.0	0.0006540529110838800000000				2742: Lu et al. (2004) "Gene regulation and DNA damage in the ageing human brain." Nature 429(6994):883-891 (15190254)
DAA685	Diastolic blood pressure changes	physiological	Homo sapiens	male	-1	-1	Chobanian et al. found that diastolic blood pressure tends to increase until about 50 years of age, then levels off for a decade and may remain constant or even decline later in life. There is also significant individual variability. Decreases in diastolic blood pressure are thought to result from decreases in elasticity of the arterial vasculature (particularly the aorta).	Cardiovascular System													2658: Miall and Lovell (1967) "Relation between change of blood pressure and age." Br Med J 2(5553):660-664 (6024522)|2670: Chobanian et al. (2003) "Seventh report of the Joint National Committee on Prevention, Detection, Evaluation, and Treatment of High Blood Pressure." Hypertension 42(6):1206-1252 (14656957)|2724: Shock, N. W. et al (1984) "Normal Human Aging: The Baltimore Longitudinal Study …
DAA1985	Diastolic dysfunction with aging	physiological	Homo sapiens	male/female	43	78	Increasing age is associated with echocardiographic indices of diastolic dysfunction, with higher mitral Doppler flow velocity A wave, lower mitral E/A wave ratio, longer mitral valve deceleration time and lower early diastolic peak velocity of the mitral septal annulus, e'. Diastolic dysfunction of aging was found to be independent of myocardial structure but was associated with plasma advanced …	Cardiovascular System													2810: Campbell et al. (2012) "Diastolic dysfunction of aging is independent of myocardial structure but associated with plasma advanced glycation end-product levels." PLoS ONE 7(11):e49813 (23189164)
DAA2419	dickkopf homolog 1 precursor increases with age	molecular	Homo sapiens	female	6	73	Comparison of DNA methylation showed a significantly increased methylation level of DKK1 in dermal fibroblasts from elderly women (aged 60-73 years old) compared to cells from younger women (aged 6-23 years old)	Dermis	DKK1 (dickkopf 1 homolog (Xenopus laevis))			DNA Methylation	None	None	None	16.2	0.0300000000000000000000000				2751: Koch et al. (2011) "Specific age-associated DNA methylation changes in human dermal fibroblasts." PLoS ONE 6(2):e16679 (21347436)
DAA1109	Dickkopf-like 1	molecular	Homo sapiens	male/female	0	102		Cerebellum	DKKL1 (dickkopf-like 1)		percentage	DNA Methylation	0			0.0	0.0000012000000000000000000				2842: Hernandez et al. (2011) "Distinct DNA methylation changes highly correlated with chronological age in the human brain." Hum. Mol. Genet. 20(6):1164-1172 (21216877)
DAA1111	Dickkopf-like 1	molecular	Homo sapiens	male/female	0	102		Pons	DKKL1 (dickkopf-like 1)		percentage	DNA Methylation	0			0.0	6.2000000000E-15				2842: Hernandez et al. (2011) "Distinct DNA methylation changes highly correlated with chronological age in the human brain." Hum. Mol. Genet. 20(6):1164-1172 (21216877)
DAA1112	Dickkopf-like 1	molecular	Homo sapiens	male/female	0	102		Temporal Lobe	DKKL1 (dickkopf-like 1)		percentage	DNA Methylation	0			0.0	2.400000000E-16				2842: Hernandez et al. (2011) "Distinct DNA methylation changes highly correlated with chronological age in the human brain." Hum. Mol. Genet. 20(6):1164-1172 (21216877)
DAA1110	Dickkopf-like 1	molecular	Homo sapiens	male/female	0	102		Frontal Lobe	DKKL1 (dickkopf-like 1)		percentage	DNA Methylation	0			0.0	1.7000000000000E-12				2842: Hernandez et al. (2011) "Distinct DNA methylation changes highly correlated with chronological age in the human brain." Hum. Mol. Genet. 20(6):1164-1172 (21216877)
DAA881	Dietary protein required to induce renal sclerotic lesions decreases	physiological	Homo sapiens	male/female	-1	-1	The amount of dietary protein required to induce renal sclerotic lesions decreases with age.	Renal Vasculature													2807: McLachlan (1978) "The ageing kidney." Lancet 2(8081):143-145 (78337)
DAA368	dihydrolipoamide S-acetyltransferase	molecular	Homo sapiens	male/female	20	75		Skeletal Muscle	DLAT (dihydrolipoamide S-acetyltransferase)		equation	Gene Expression Level	0	Microarray	Log	-6.0	0.0005660406423954570000000				2828: Welle et al. (2004) "Skeletal muscle gene expression profiles in 20-29 year old and 65-71 year old women." Exp. Gerontol. 39(3):369-377 (15036396)|2841: Welle et al. (2003) "Gene expression profile of aging in human muscle." Physiol. Genomics 14(2):149-159 (12783983)
DAA64	dihydropyrimidinase-like 3	molecular	Homo sapiens	male/female	26	106		Brain	DPYSL3 (dihydropyrimidinase-like 3)		equation	Gene Expression Level	0	Microarray	Log	12.0	0.0004340557130973590000000				2742: Lu et al. (2004) "Gene regulation and DNA damage in the ageing human brain." Nature 429(6994):883-891 (15190254)
DAA1753	dimethylarginine dimethylaminohydrolase 2	molecular	Mus musculus	male/female	8	24		Muscle	Ddah2 (dimethylarginine dimethylaminohydrolase 2)		equation	Gene Expression Level	20	Microarray	Log2	-3.0	0.0001321931073285320000000				2651: Beggs et al. (2004) "Alterations in the TGFbeta signaling pathway in myogenic progenitors with age." Aging Cell 3(6):353-361 (15569352)
DAA1407	dimethylarginine dimethylaminohydrolase 2	molecular	Mus musculus	male/female	2	15		Hippocampus	Ddah2 (dimethylarginine dimethylaminohydrolase 2)		equation	Gene Expression Level	20	Microarray	Log2	-3.0	0.0007450120283677000000000				2706: Verbitsky et al. (2004) "Altered hippocampal transcript profile accompanies an age-related spatial memory deficit in mice." Learn. Mem. 11(3):253-260 (15169854)
DAA983	Diminished superoxide production in response to Fc	physiological	Homo sapiens	male/female	-1	-1	Superoxide production in response to Fc gamma receptor is diminished in the elderly.	Neutrophil													2718: Weiskopf et al. (2009) "The aging of the immune system." Transpl. Int. 22(11):1041-1050 (19624493)|2967: Fülöp et al. (1985) "Age-dependent alterations of Fc gamma receptor-mediated effector functions of human polymorphonuclear leucocytes." Clin. Exp. Immunol. 61(2):425-432 (2994926)
DAA830	Diminishing of glandular secretions	physiological	Homo sapiens	male/female	-1	-1	With age there is a diminishing of glandular secretions, regionally specific.	Alimentary System													2655: Whitbourne, S. K. (1985) "The Aging Body: Physiological Changes and Psychological Consequences"
DAA2021	Diminution in the resting cardiac output	physiological	Homo sapiens	male/female	20	90	With increasing age, a significant diminution in the resting cardiac output could be observed. Subjects for these experiments were carefully screened to exclude any individuals with clinical signs of heart disease. Although a part of the diminution in output can be ascribed to a slight reduction in heart rate with age, and a small proportion can be attributed to a reduction in body size, there re…	Heart													2811: SHOCK (1956) "Some physiological aspects of aging in man." Bull N Y Acad Med 32(4):268-283 (13304552)
DAA1848	DIP2 disco-interacting protein 2 homolog B (Drosophila)	molecular	Mus musculus	male/female	5	25		Skeletal Muscle	Dip2b (DIP2 disco-interacting protein 2 homolog B (Drosophila))		equation	Gene Expression Level	20	Microarray	Log2	-1.0	0.0009085061167065320000000				2648: NCBI GEO Dataset (2006) "Caloric restriction effect on aged skeletal muscle" (http://www.ncbi.nlm.nih.gov/sites/GDSbrowser?acc=GDS2612)|2835: Edwards et al. (2007) "Gene expression profiling of aging reveals activation of a p53-mediated transcriptional program." BMC Genomics 8:80 (17381838)
DAA1081	Dipeptidyl-peptidase 8	molecular	Homo sapiens	male/female	0	102		Cerebellum	DPP8 (dipeptidyl-peptidase 8)		percentage	DNA Methylation	0			0.0	2.700000000000000E-10				2842: Hernandez et al. (2011) "Distinct DNA methylation changes highly correlated with chronological age in the human brain." Hum. Mol. Genet. 20(6):1164-1172 (21216877)
DAA1083	Dipeptidyl-peptidase 8	molecular	Homo sapiens	male/female	0	102		Pons	DPP8 (dipeptidyl-peptidase 8)		percentage	DNA Methylation	0			0.0	9.00000000000000000E-8				2842: Hernandez et al. (2011) "Distinct DNA methylation changes highly correlated with chronological age in the human brain." Hum. Mol. Genet. 20(6):1164-1172 (21216877)
DAA1084	Dipeptidyl-peptidase 8	molecular	Homo sapiens	male/female	0	102		Temporal Lobe	DPP8 (dipeptidyl-peptidase 8)		percentage	DNA Methylation	0			0.0	5.40000000000E-14				2842: Hernandez et al. (2011) "Distinct DNA methylation changes highly correlated with chronological age in the human brain." Hum. Mol. Genet. 20(6):1164-1172 (21216877)
DAA1082	Dipeptidyl-peptidase 8	molecular	Homo sapiens	male/female	0	102		Frontal Lobe	DPP8 (dipeptidyl-peptidase 8)		percentage	DNA Methylation	0			0.0	5.400000000E-16				2842: Hernandez et al. (2011) "Distinct DNA methylation changes highly correlated with chronological age in the human brain." Hum. Mol. Genet. 20(6):1164-1172 (21216877)
DAA55	discoidin domain receptor tyrosine kinase 1	molecular	Homo sapiens	male/female	26	106		Brain	DDR1 (discoidin domain receptor tyrosine kinase 1)		equation	Gene Expression Level	0	Microarray	Log	9.0	0.0004972962570730150000000				2742: Lu et al. (2004) "Gene regulation and DNA damage in the ageing human brain." Nature 429(6994):883-891 (15190254)
DAA971	Discrepancies in literature regarding functional changes	physiological	Homo sapiens	male/female	-1	-1	Putative functional changes include decreased activity: oxidative/respiratory burst (defensive superoxide production), phagocytic capacity, bactericidal activity (Weiskopf); systemic cell number and number of bone marrow precursor cells preserved; functional properties such as chemotaxis and adhesion activity apparently preserved (Weiskopf), but other reviews claim these results are inconsistent …	Neutrophil													2718: Weiskopf et al. (2009) "The aging of the immune system." Transpl. Int. 22(11):1041-1050 (19624493)
DAA61	discs, large (Drosophila) homolog-associated protein 1	molecular	Homo sapiens	male/female	26	106		Brain	DLGAP1 (discs, large (Drosophila) homolog-associated protein 1)		equation	Gene Expression Level	0	Microarray	Log	-11.0	0.0001224158088490180000000				2742: Lu et al. (2004) "Gene regulation and DNA damage in the ageing human brain." Nature 429(6994):883-891 (15190254)
DAA300	discs, large homolog 5 (Drosophila)	molecular	Homo sapiens	male/female	20	75		Skeletal Muscle	DLG5 (discs, large homolog 5 (Drosophila))		equation	Gene Expression Level	0	Microarray	Log	4.0	0.0009265850616069010000000				2828: Welle et al. (2004) "Skeletal muscle gene expression profiles in 20-29 year old and 65-71 year old women." Exp. Gerontol. 39(3):369-377 (15036396)|2841: Welle et al. (2003) "Gene expression profile of aging in human muscle." Physiol. Genomics 14(2):149-159 (12783983)
DAA617	Diseases of heart	pathological	Homo sapiens	male/female	18	85		Heart				Morbidity	0			None	None				2801: Center for Disease Control and Prevention (2006) "Mortality by underlying and multiple cause, ages 18+: US, 1981-2006 (Source: NVSS) (2006 data only)" (http://www.cdc.gov/nchs/hdi.htm)
DAA571	dishevelled associated activator of morphogenesis 2	molecular	Homo sapiens	male/female	22	73		Skeletal Muscle	DAAM2 (dishevelled associated activator of morphogenesis 2)		equation	Gene Expression Level	0	Microarray	Log	-8.0	0.0002735561664984560000000				2823: Welle et al. (2002) "Computational method for reducing variance with Affymetrix microarrays." BMC Bioinformatics 3:23 (12204100)
DAA503	dishevelled associated activator of morphogenesis 2	molecular	Homo sapiens	male/female	20	75		Skeletal Muscle	DAAM2 (dishevelled associated activator of morphogenesis 2)		equation	Gene Expression Level	0	Microarray	Log	-5.0	0.0007480197114744410000000				2828: Welle et al. (2004) "Skeletal muscle gene expression profiles in 20-29 year old and 65-71 year old women." Exp. Gerontol. 39(3):369-377 (15036396)|2841: Welle et al. (2003) "Gene expression profile of aging in human muscle." Physiol. Genomics 14(2):149-159 (12783983)
DAA1318	DMRT-like family C1a	molecular	Mus musculus	male/female	3	23		Hematological System	Dmrtc1a (DMRT-like family C1a)		equation	Gene Expression Level	20	Microarray	Log2	13.0	0.0009984445440959290000000				2882: Rossi et al. (2005) "Cell intrinsic alterations underlie hematopoietic stem cell aging." Proc. Natl. Acad. Sci. U.S.A. 102(26):9194-9199 (15967997)
DAA2027	DNA damage acummulates in hematopoietic stem and progenitor cells	physiological	Homo sapiens	male/female	-1	-1	With age there is an accumulation of DNA damage (assessed as an increase of endogenous γH2AX-foci levels with advancing donor age) and a reduction in the ability to repair DNA damage (assessed as the double strand break repair capacity as a response to ionizing irradiation) in hematopoietic stem and progenitor cells.	Hematopoietic Stem Cells													2992: Rübe et al. (2011) "Accumulation of DNA damage in hematopoietic stem and progenitor cells during human aging." PLoS ONE 6(3):e17487 (21408175)
DAA1997	DNA damage increases with age	molecular	Homo sapiens	male/female	0	77	Analysis of human pelvic skin samples obtained from patients aged between 15-77 and newborn babies (0-1 year old) previously scheduled for an unrelated surgical procedure showed a strong correlation between DNA damage and age in both males and females.	Skin													2933: Massudi et al. (2012) "Age-associated changes in oxidative stress and NAD+ metabolism in human tissue." PLoS ONE 7(7):e42357 (22848760)
DAA1252	DNA-damage inducible protein 2	molecular	Mus musculus	male/female	5	22		Brain	Ddi2 (DNA-damage inducible protein 2)		equation	Gene Expression Level	20	Microarray	Log2	-3.0	0.0006550928318832630000000				2765: Godbout et al. (2005) "Exaggerated neuroinflammation and sickness behavior in aged mice following activation of the peripheral innate immune system." FASEB J. 19(10):1329-1331 (15919760)|2833: NCBI GEO Dataset (2005) "Age effect on lipopolysaccharide-induced neuroinflammation and sickness behavior" (http://www.ncbi.nlm.nih.gov/sites/GDSbrowser?acc=GDS1311)
DAA1378	DNA-damage regulated autophagy modulator 1	molecular	Mus musculus	male/female	3	23		Hematological System	Dram1 (DNA-damage regulated autophagy modulator 1)		equation	Gene Expression Level	20	Microarray	Log2	-12.0	0.0005529003997100930000000				2882: Rossi et al. (2005) "Cell intrinsic alterations underlie hematopoietic stem cell aging." Proc. Natl. Acad. Sci. U.S.A. 102(26):9194-9199 (15967997)
DAA1698	DnaJ (Hsp40) homolog, subfamily A, member 1	molecular	Mus musculus	male/female	2	26		Lung	Dnaja1 (DnaJ (Hsp40) homolog, subfamily A, member 1)		equation	Gene Expression Level	20	Microarray	Log2	-6.0	0.0003050043936664770000000				2785: Misra et al. (2007) "Global expression profiles from C57BL/6J and DBA/2J mouse lungs to determine aging-related genes." Physiol. Genomics 31(3):429-440 (17726092)
DAA62	DnaJ (Hsp40) homolog, subfamily A, member 1	molecular	Homo sapiens	male/female	26	106		Brain	DNAJA1 (DnaJ (Hsp40) homolog, subfamily A, member 1)		equation	Gene Expression Level	0	Microarray	Log	-9.0	0.0008218658068651130000000				2742: Lu et al. (2004) "Gene regulation and DNA damage in the ageing human brain." Nature 429(6994):883-891 (15190254)
DAA1581	DnaJ (Hsp40) homolog, subfamily B, member 1	molecular	Mus musculus	male/female	2	26		Lung	Dnajb1 (DnaJ (Hsp40) homolog, subfamily B, member 1)		equation	Gene Expression Level	20	Microarray	Log2	-10.0	0.0009899860635935640000000				2785: Misra et al. (2007) "Global expression profiles from C57BL/6J and DBA/2J mouse lungs to determine aging-related genes." Physiol. Genomics 31(3):429-440 (17726092)
DAA545	DnaJ (Hsp40) homolog, subfamily C, member 1	molecular	Homo sapiens	male/female	20	75		Skeletal Muscle	DNAJC1 (DnaJ (Hsp40) homolog, subfamily C, member 1)		equation	Gene Expression Level	0	Microarray	Log	5.0	0.0004161480988292920000000				2828: Welle et al. (2004) "Skeletal muscle gene expression profiles in 20-29 year old and 65-71 year old women." Exp. Gerontol. 39(3):369-377 (15036396)|2841: Welle et al. (2003) "Gene expression profile of aging in human muscle." Physiol. Genomics 14(2):149-159 (12783983)
DAA460	DnaJ (Hsp40) homolog, subfamily C, member 15	molecular	Homo sapiens	male/female	20	75		Skeletal Muscle	DNAJC15 (DnaJ (Hsp40) homolog, subfamily C, member 15)		equation	Gene Expression Level	0	Microarray	Log	-3.0	0.0006330986474591990000000				2828: Welle et al. (2004) "Skeletal muscle gene expression profiles in 20-29 year old and 65-71 year old women." Exp. Gerontol. 39(3):369-377 (15036396)|2841: Welle et al. (2003) "Gene expression profile of aging in human muscle." Physiol. Genomics 14(2):149-159 (12783983)
DAA1353	DNA segment, Chr 1, ERATO Doi 705, expressed	molecular	Mus musculus	male/female	3	23		Hematological System	D1Ertd705e (DNA segment, Chr 1, ERATO Doi 705, expressed)		equation	Gene Expression Level	20	Microarray	Log2	61.0	0.0005907964397162290000000				2882: Rossi et al. (2005) "Cell intrinsic alterations underlie hematopoietic stem cell aging." Proc. Natl. Acad. Sci. U.S.A. 102(26):9194-9199 (15967997)
DAA1676	DNA segment, Chr 4, Brigham & Women's Genetics 0951 expressed	molecular	Mus musculus	male/female	2	26		Lung	D4Bwg0951e (DNA segment, Chr 4, Brigham & Women's Genetics 0951 expressed)		equation	Gene Expression Level	20	Microarray	Log2	-5.0	0.0001430455587193300000000				2785: Misra et al. (2007) "Global expression profiles from C57BL/6J and DBA/2J mouse lungs to determine aging-related genes." Physiol. Genomics 31(3):429-440 (17726092)
DAA1649	DNA segment, human D4S114	molecular	Mus musculus	male/female	2	26		Lung	D0H4S114 (DNA segment, human D4S114)		equation	Gene Expression Level	20	Microarray	Log2	-12.0	0.0003263473961246040000000				2785: Misra et al. (2007) "Global expression profiles from C57BL/6J and DBA/2J mouse lungs to determine aging-related genes." Physiol. Genomics 31(3):429-440 (17726092)
DAA1406	DNA segment, human D4S114	molecular	Mus musculus	male/female	2	15		Hippocampus	D0H4S114 (DNA segment, human D4S114)		equation	Gene Expression Level	20	Microarray	Log2	-5.0	0.0007021024929453100000000				2706: Verbitsky et al. (2004) "Altered hippocampal transcript profile accompanies an age-related spatial memory deficit in mice." Learn. Mem. 11(3):253-260 (15169854)
DAA1968	Dnmt3a mRNA expression decrease	molecular	Mus musculus	male	2	22	Dnmt3a mRNA content in heart of mice decrease from age 2 to 22 month.	Heart	Dnmt3a (DNA methyltransferase 3A)												2715: Dzitoyeva et al. (2009) "5-Lipoxygenase DNA methylation and mRNA content in the brain and heart of young and old mice." Neural Plast. 2009:209596 (20052386)
DAA1862	docking protein 1	molecular	Mus musculus	male/female	5	25		Skeletal Muscle	Dok1 (docking protein 1)		equation	Gene Expression Level	20	Microarray	Log2	-12.0	0.0002944631597901310000000				2648: NCBI GEO Dataset (2006) "Caloric restriction effect on aged skeletal muscle" (http://www.ncbi.nlm.nih.gov/sites/GDSbrowser?acc=GDS2612)|2835: Edwards et al. (2007) "Gene expression profiling of aging reveals activation of a p53-mediated transcriptional program." BMC Genomics 8:80 (17381838)
DAA577	dopey family member 1	molecular	Homo sapiens	male/female	22	73		Skeletal Muscle	DOPEY1 (dopey family member 1)		equation	Gene Expression Level	0	Microarray	Log	9.0	0.0007975035057424950000000				2823: Welle et al. (2002) "Computational method for reducing variance with Affymetrix microarrays." BMC Bioinformatics 3:23 (12204100)
DAA546	doublesex and mab-3 related transcription factor 2	molecular	Homo sapiens	male/female	20	75		Skeletal Muscle	DMRT2 (doublesex and mab-3 related transcription factor 2)		equation	Gene Expression Level	0	Microarray	Log	-12.0	0.0001299275615511950000000				2828: Welle et al. (2004) "Skeletal muscle gene expression profiles in 20-29 year old and 65-71 year old women." Exp. Gerontol. 39(3):369-377 (15036396)|2841: Welle et al. (2003) "Gene expression profile of aging in human muscle." Physiol. Genomics 14(2):149-159 (12783983)
DAA762	Down regulation of calcium clearance from nerve cells	physiological	Homo sapiens	male	-1	-1	Several studies have found calcium clearance processes to be downregulated with age, leading to substantially prolonged calcium signalling in affected neurons. This downregulation is caused by reduced activity of plasma membrane calcium removal systems like membrane calcium pumping. One of several changes occurring in calcium homeostasis in aged neurons.	Brain		Cellular										DAA763	2672: Toescu and Verkhratsky (2007) "The importance of being subtle: small changes in calcium homeostasis control cognitive decline in normal aging." Aging Cell 6(3):267-273 (17517038)
DAA445	DPH5 homolog (S. cerevisiae)	molecular	Homo sapiens	male/female	20	75		Skeletal Muscle	DPH5 (DPH5 homolog (S. cerevisiae))		equation	Gene Expression Level	0	Microarray	Log	-2.0	0.0008547783457165130000000				2828: Welle et al. (2004) "Skeletal muscle gene expression profiles in 20-29 year old and 65-71 year old women." Exp. Gerontol. 39(3):369-377 (15036396)|2841: Welle et al. (2003) "Gene expression profile of aging in human muscle." Physiol. Genomics 14(2):149-159 (12783983)
DAA490	dual specificity phosphatase 13	molecular	Homo sapiens	male/female	20	75		Skeletal Muscle	DUSP13 (dual specificity phosphatase 13)		equation	Gene Expression Level	0	Microarray	Log	-3.0	0.0000550002537271976000000				2828: Welle et al. (2004) "Skeletal muscle gene expression profiles in 20-29 year old and 65-71 year old women." Exp. Gerontol. 39(3):369-377 (15036396)|2841: Welle et al. (2003) "Gene expression profile of aging in human muscle." Physiol. Genomics 14(2):149-159 (12783983)
DAA1365	dual specificity phosphatase 22	molecular	Mus musculus	male/female	3	23		Hematological System	Dusp22 (dual specificity phosphatase 22)		equation	Gene Expression Level	20	Microarray	Log2	-18.0	0.0000857711739344833000000				2882: Rossi et al. (2005) "Cell intrinsic alterations underlie hematopoietic stem cell aging." Proc. Natl. Acad. Sci. U.S.A. 102(26):9194-9199 (15967997)
DAA65	dual specificity phosphatase 3	molecular	Homo sapiens	male/female	26	106		Brain	DUSP3 (dual specificity phosphatase 3)		equation	Gene Expression Level	0	Microarray	Log	-6.0	0.0007161512311893360000000				2742: Lu et al. (2004) "Gene regulation and DNA damage in the ageing human brain." Nature 429(6994):883-891 (15190254)
DAA521	dual specificity phosphatase 3	molecular	Homo sapiens	male/female	20	75		Skeletal Muscle	DUSP3 (dual specificity phosphatase 3)		equation	Gene Expression Level	0	Microarray	Log	-3.0	0.0008387733537171340000000				2828: Welle et al. (2004) "Skeletal muscle gene expression profiles in 20-29 year old and 65-71 year old women." Exp. Gerontol. 39(3):369-377 (15036396)|2841: Welle et al. (2003) "Gene expression profile of aging in human muscle." Physiol. Genomics 14(2):149-159 (12783983)
DAA1408	dual specificity phosphatase 6	molecular	Mus musculus	male/female	2	15		Hippocampus	Dusp6 (dual specificity phosphatase 6)		equation	Gene Expression Level	20	Microarray	Log2	-3.0	0.0007353936343986780000000				2706: Verbitsky et al. (2004) "Altered hippocampal transcript profile accompanies an age-related spatial memory deficit in mice." Learn. Mem. 11(3):253-260 (15169854)
DAA835	D-xylose absorption decreases	physiological	Homo sapiens	male/female	-1	-1	D-xylose absorption decreases with age. Changes in renal function may confound these observations, however.	Alimentary System													2994: Meier and Sturm (2009) "The intestinal epithelial barrier: does it become impaired with age?" Dig Dis 27(3):240-245 (19786747)
DAA53	dynactin 1 (p150, glued homolog, Drosophila)	molecular	Homo sapiens	male/female	26	106		Brain	DCTN1 (dynactin 1 (p150, glued homolog, Drosophila))		equation	Gene Expression Level	0	Microarray	Log	-9.0	0.0000443949701924534000000				2742: Lu et al. (2004) "Gene regulation and DNA damage in the ageing human brain." Nature 429(6994):883-891 (15190254)
DAA1861	dynactin 2	molecular	Mus musculus	male/female	5	25		Skeletal Muscle	Dctn2 (dynactin 2)		equation	Gene Expression Level	20	Microarray	Log2	9.0	0.0000382059308618431000000				2648: NCBI GEO Dataset (2006) "Caloric restriction effect on aged skeletal muscle" (http://www.ncbi.nlm.nih.gov/sites/GDSbrowser?acc=GDS2612)|2835: Edwards et al. (2007) "Gene expression profiling of aging reveals activation of a p53-mediated transcriptional program." BMC Genomics 8:80 (17381838)
DAA800	Dynamic compliance decreases	physiological	Homo sapiens	male/female	-1	-1	Lung dynamic compliance decreases with age. Dynamic compliance is measured during rhythmic breathing, varies with breathing rate; static compliance is measured via small incremental increases in pressure with time allowed for re-equilibration.	Lung													2746: Britto et al. (2009) "Effects of the aging process on respiratory function." Gerontology 55(5):505-510 (19713688)
DAA824	Dynamic hyperinflation	physiological	Homo sapiens	male/female	-1	-1		Lung												DAA821	2972: Sharma et al. (2009) "The aging immune system and its relationship to the development of chronic obstructive pulmonary disease." Proc Am Thorac Soc 6(7):573-580 (19934352)
DAA63	dynamin 1-like	molecular	Homo sapiens	male/female	26	106		Brain	DNM1L (dynamin 1-like)		equation	Gene Expression Level	0	Microarray	Log	-14.0	0.0004807827658026240000000				2742: Lu et al. (2004) "Gene regulation and DNA damage in the ageing human brain." Nature 429(6994):883-891 (15190254)
DAA1299	dynamin 3	molecular	Mus musculus	male/female	3	23		Hematological System	Dnm3 (dynamin 3)		equation	Gene Expression Level	20	Microarray	Log2	18.0	0.0004453644917478910000000				2882: Rossi et al. (2005) "Cell intrinsic alterations underlie hematopoietic stem cell aging." Proc. Natl. Acad. Sci. U.S.A. 102(26):9194-9199 (15967997)
DAA850	Dysphagia incidence increases	physiological	Homo sapiens	male/female	-1	-1	Difficulty swallowing (dysphagia) is more common in older individuals.	Oropharynx, Oesophagus													2956: Orr and Chen (2002) "Aging and neural control of the GI tract: IV. Clinical and physiological aspects of gastrointestinal motility and aging." Am. J. Physiol. Gastrointest. Liver Physiol. 283(6):G1226-G1231 (12433662)
DAA377	dystrophin	molecular	Homo sapiens	male/female	20	75		Skeletal Muscle	DMD (dystrophin)		equation	Gene Expression Level	0	Microarray	Log	3.0	0.0006770068184199520000000				2828: Welle et al. (2004) "Skeletal muscle gene expression profiles in 20-29 year old and 65-71 year old women." Exp. Gerontol. 39(3):369-377 (15036396)|2841: Welle et al. (2003) "Gene expression profile of aging in human muscle." Physiol. Genomics 14(2):149-159 (12783983)
DAA2066	E1A binding protein p300 decreases with age	molecular	Homo sapiens	female	-1	-1	Gene expression showed a significant (p<E-3) decrease in the expression of EP300 in oocytes donated from older women (aged 37-39 years - both inclusive) compared to oocytes from younger women (aged 25-35 years)	Ovary	EP300 (E1A binding protein p300)			Gene Expression Level	None	None	None	-69.23	0.0040800000000000000000000				2714: Grøndahl et al. (2010) "Gene expression profiles of single human mature oocytes in relation to age." Hum. Reprod. 25(4):957-968 (20147335)
DAA749	Earlier circadian temperature phase	physiological	Homo sapiens	male/female	-1	-1	With age, the minimum body temperature in the circadian cycle occurs earlier in the day.	Whole Body												DAA752	2685: Baehr et al. (2000) "Individual differences in the phase and amplitude of the human circadian temperature rhythm: with an emphasis on morningness-eveningness." J Sleep Res 9(2):117-127 (10849238)
DAA752	Earlier sleep and wake time	psychological	Homo sapiens	male/female	-1	-1	Aged individuals tend to have earlier circadian temperature phases and therefore tend to have earlier sleep and wake times than those of a younger age. They also tend to have a greater preference for performing tasks during the morning period in comparison to younger individuals.	Brain												DAA748	2685: Baehr et al. (2000) "Individual differences in the phase and amplitude of the human circadian temperature rhythm: with an emphasis on morningness-eveningness." J Sleep Res 9(2):117-127 (10849238)
DAA2064	echinoderm microtubule associated protein like 1 decreases with age	molecular	Homo sapiens	female	-1	-1	Gene expression showed a significant (p<E-3) decrease in the expression of EML1 in oocytes donated from older women (aged 37-39 years - both inclusive) compared to oocytes from younger women (aged 25-35 years)	Ovary	EML1 (echinoderm microtubule associated protein like 1)			Gene Expression Level	None	None	None	-87.79	0.0021500000000000000000000				2714: Grøndahl et al. (2010) "Gene expression profiles of single human mature oocytes in relation to age." Hum. Reprod. 25(4):957-968 (20147335)
DAA567	ECSIT homolog (Drosophila)	molecular	Homo sapiens	male/female	20	75		Skeletal Muscle	ECSIT (ECSIT homolog (Drosophila))		equation	Gene Expression Level	0	Microarray	Log	-5.0	0.0000309853267740662000000				2828: Welle et al. (2004) "Skeletal muscle gene expression profiles in 20-29 year old and 65-71 year old women." Exp. Gerontol. 39(3):369-377 (15036396)|2841: Welle et al. (2003) "Gene expression profile of aging in human muscle." Physiol. Genomics 14(2):149-159 (12783983)
DAA75	ectodermal-neural cortex (with BTB-like domain)	molecular	Homo sapiens	male/female	26	106		Brain	ENC1 (ectodermal-neural cortex (with BTB-like domain))		equation	Gene Expression Level	0	Microarray	Log	-5.0	0.0003308050023428310000000				2742: Lu et al. (2004) "Gene regulation and DNA damage in the ageing human brain." Nature 429(6994):883-891 (15190254)
DAA1522	ectonucleoside triphosphate diphosphohydrolase 2	molecular	Mus musculus	male/female	6	22		Liver	Entpd2 (ectonucleoside triphosphate diphosphohydrolase 2)		equation	Gene Expression Level	20	Microarray	Log2	23.0	0.0000226748359475357000000				1334: Papaconstantinou et al. (2005) "Hepatic gene and protein expression of primary components of the IGF-I axis in long lived Snell dwarf mice." Mech. Ageing Dev. 126(6-7):692-704 (15888324)|2981: NCBI GEO Dataset (2005) "Age effect on livers of long-lived Snell dwarf mutants" (http://www.ncbi.nlm.nih.gov/sites/GDSbrowser?acc=GDS2019)
DAA1757	ectonucleoside triphosphate diphosphohydrolase 7	molecular	Mus musculus	male/female	8	24		Muscle	Entpd7 (ectonucleoside triphosphate diphosphohydrolase 7)		equation	Gene Expression Level	20	Microarray	Log2	-9.0	0.0008303586545609530000000				2651: Beggs et al. (2004) "Alterations in the TGFbeta signaling pathway in myogenic progenitors with age." Aging Cell 3(6):353-361 (15569352)
DAA1035	Edentulism (Tooth Loss) (Female)	pathological	Homo sapiens	female	18	85		Tooth				Incidence	0			None	None				2909: Center for Disease Control and Prevention (2008) "Edentulism (loss of all natural teeth), ages 18+: US, 1997-2008 (Source: NHIS)" (http://www.cdc.gov/nchs/hdi.htm)
DAA1034	Edentulism (Tooth Loss) (Male)	pathological	Homo sapiens	male	18	85		Tooth				Incidence	0			None	None				2909: Center for Disease Control and Prevention (2008) "Edentulism (loss of all natural teeth), ages 18+: US, 1997-2008 (Source: NHIS)" (http://www.cdc.gov/nchs/hdi.htm)
DAA744	EEG alterations during auditory test	physiological	Homo sapiens	male/female	-1	-1	Auditory test: auditory oddball task, which evaluates attention. Decrease in both evoked and whole power with age. Along with increased task-related electroencephalography (EEG) synchrony with age and decreased task-related EEG power during auditory attention test, Mueller et al. interpret this as reflecting a significant shift in perceptual representation of auditory events.	Brain													2734: Mueller et al. (2008) "Electrophysiological correlates of selective attention: a lifespan comparison." BMC Neurosci 9:18 (18237433)|2815: (2007) "Physiological Basis of Aging and Geriatrics, Fourth Edition" 92
DAA1065	efflux pump activity decreases	molecular	Homo sapiens	male/female	-1	-1	Permeability glycoprotein (P-gp) activity is decreased in health elderly subjects vs. younger controls. P-gp is an ABC (ATP-binding cassette) transporter involved in transporting compounds out of cells. This decrease in P-gp activity could be related to medications, inflammation and toxins in the brain parenchyma that may contribute to delirium.	Blood Brain Barrier													2864: Zeevi et al. (2010) "The blood-brain barrier: geriatric relevance of a critical brain-body interface." J Am Geriatr Soc 58(9):1749-1757 (20863334)
DAA500	EF-hand calcium binding domain 7	molecular	Homo sapiens	male/female	20	75		Skeletal Muscle	EFCAB7 (EF-hand calcium binding domain 7)		equation	Gene Expression Level	0	Microarray	Log	12.0	0.0006108107067447840000000				2828: Welle et al. (2004) "Skeletal muscle gene expression profiles in 20-29 year old and 65-71 year old women." Exp. Gerontol. 39(3):369-377 (15036396)|2841: Welle et al. (2003) "Gene expression profile of aging in human muscle." Physiol. Genomics 14(2):149-159 (12783983)
DAA258	EF-hand domain family, member D1	molecular	Homo sapiens	male/female	27	92		Kidney	EFHD1 (EF-hand domain family, member D1)		equation	Gene Expression Level	0	Microarray	Log	-9.0	0.0005917020016066370000000				2993: Rodwell et al. (2004) "A transcriptional profile of aging in the human kidney." PLoS Biol. 2(12):e427 (15562319)
DAA68	EGF-containing fibulin-like extracellular matrix protein 1	molecular	Homo sapiens	male/female	26	106		Brain	EFEMP1 (EGF-containing fibulin-like extracellular matrix protein 1)		equation	Gene Expression Level	0	Microarray	Log	34.0	0.0004012901393878260000000				2742: Lu et al. (2004) "Gene regulation and DNA damage in the ageing human brain." Nature 429(6994):883-891 (15190254)
DAA548	EGF-containing fibulin-like extracellular matrix protein 2	molecular	Homo sapiens	male/female	20	75		Skeletal Muscle	EFEMP2 (EGF-containing fibulin-like extracellular matrix protein 2)		equation	Gene Expression Level	0	Microarray	Log	-3.0	0.0004277845691773400000000				2828: Welle et al. (2004) "Skeletal muscle gene expression profiles in 20-29 year old and 65-71 year old women." Exp. Gerontol. 39(3):369-377 (15036396)|2841: Welle et al. (2003) "Gene expression profile of aging in human muscle." Physiol. Genomics 14(2):149-159 (12783983)
DAA69	EGF-containing fibulin-like extracellular matrix protein 2	molecular	Homo sapiens	male/female	26	106		Brain	EFEMP2 (EGF-containing fibulin-like extracellular matrix protein 2)		equation	Gene Expression Level	0	Microarray	Log	10.0	0.0000043416081517508200000				2742: Lu et al. (2004) "Gene regulation and DNA damage in the ageing human brain." Nature 429(6994):883-891 (15190254)
DAA71	EH-domain containing 1	molecular	Homo sapiens	male/female	26	106		Brain	EHD1 (EH-domain containing 1)		equation	Gene Expression Level	0	Microarray	Log	4.0	0.0008489415054254230000000				2742: Lu et al. (2004) "Gene regulation and DNA damage in the ageing human brain." Nature 429(6994):883-891 (15190254)
DAA1320	EH-domain containing 3	molecular	Mus musculus	male/female	3	23		Hematological System	Ehd3 (EH-domain containing 3)		equation	Gene Expression Level	20	Microarray	Log2	33.0	0.0001270223384633150000000				2882: Rossi et al. (2005) "Cell intrinsic alterations underlie hematopoietic stem cell aging." Proc. Natl. Acad. Sci. U.S.A. 102(26):9194-9199 (15967997)
DAA690	Elastic and smooth muscle layers increase in size	physiological	Homo sapiens	male/female	-1	-1	Elastic and smooth muscle layers of the intima increase in size with age. The size increase is up to ~40% in the aorta, and there is heterogeneity in which layer regions increase in size in different parts of arterial tree.	Arterial Intima												DAA691	2745: O'Rourke (2007) "Arterial aging: pathophysiological principles." Vasc Med 12(4):329-341 (18048471)|2960: (1987) "Atherogenesis and Aging"
DAA803	Elastic fiber number in the lungs decreases	physiological	Homo sapiens	male/female	-1	-1	The number of elastic fibers in the lungs decreases with age.	Lung													2746: Britto et al. (2009) "Effects of the aging process on respiratory function." Gerontology 55(5):505-510 (19713688)
DAA691	Elastic fibers become fragmented, redistributed, and thinned	physiological	Homo sapiens	male/female	-1	-1	Endothelial cells of the intimal layer become more irregular in size and shape with age. The elastic and smooth-muscle layers of the intimal increase dramatically with age. In the thoracic aorta, this thickening is due to an increase in the elastic layer, while in the abdominal aorta it is due to the proliferation of smooth muscle. The thickening in the elastic layer of the bood vessels results f…	Artery													2770: Arking, R. (2006) "Biology of Aging: Observations and Principles" 157
DAA997	Elastin fibers lost from upper layers of dermis	physiological	Homo sapiens	male/female	-1	-1	With ageing elastin fibers are lost from upper layers of dermis and elastin fibers are interrupted and degenerate.	Dermis												DAA1003	2674: Kligman et al. (1985) "The anatomy and pathogenesis of wrinkles." Br. J. Dermatol. 113(1):37-42 (4015970)|2757: Robert et al. (1988) "Ageing of the skin: study of elastic fiber network modifications by computerized image analysis." Gerontology 34(5-6):291-296 (2464530)|2932: Contet-Audonneau et al. (1999) "A histological study of human wrinkle structures: comparison between sun-exposed area…
DAA73	ELAV (embryonic lethal, abnormal vision, Drosophila)-like 1 (Hu antigen R)	molecular	Homo sapiens	male/female	26	106		Brain	ELAVL1 (ELAV (embryonic lethal, abnormal vision, Drosophila)-like 1 (Hu antigen R))		equation	Gene Expression Level	0	Microarray	Log	-69.0	0.0002325633308343400000000				2742: Lu et al. (2004) "Gene regulation and DNA damage in the ageing human brain." Nature 429(6994):883-891 (15190254)
DAA74	ELAV (embryonic lethal, abnormal vision, Drosophila)-like 2 (Hu antigen B)	molecular	Homo sapiens	male/female	26	106		Brain	ELAVL2 (ELAV (embryonic lethal, abnormal vision, Drosophila)-like 2 (Hu antigen B))		equation	Gene Expression Level	0	Microarray	Log	-10.0	0.0001887707223058540000000				2742: Lu et al. (2004) "Gene regulation and DNA damage in the ageing human brain." Nature 429(6994):883-891 (15190254)
DAA1755	elongation factor RNA polymerase II 2	molecular	Mus musculus	male/female	8	24		Muscle	Ell2 (elongation factor RNA polymerase II 2)		equation	Gene Expression Level	20	Microarray	Log2	7.0	0.0007012952937831770000000				2651: Beggs et al. (2004) "Alterations in the TGFbeta signaling pathway in myogenic progenitors with age." Aging Cell 3(6):353-361 (15569352)
DAA2108	elongation protein 3 homolog (S. cerevisiae) decreases with age	molecular	Homo sapiens	female	-1	-1	Gene expression showed a significant (p<E-3) decrease in the expression of ELP3 in oocytes donated from older women (aged 37-39 years - both inclusive) compared to oocytes from younger women (aged 25-35 years)	Ovary	ELP3 (elongator acetyltransferase complex subunit 3)			Gene Expression Level	None	None	None	-54.13	0.0012100000000000000000000				2714: Grøndahl et al. (2010) "Gene expression profiles of single human mature oocytes in relation to age." Hum. Reprod. 25(4):957-968 (20147335)
DAA634	Emphysema	pathological	Homo sapiens	male/female	18	85		Lung				Morbidity	0			None	None				2801: Center for Disease Control and Prevention (2006) "Mortality by underlying and multiple cause, ages 18+: US, 1981-2006 (Source: NVSS) (2006 data only)" (http://www.cdc.gov/nchs/hdi.htm)
DAA820	Emphysema incidence increases	pathological	Homo sapiens	male/female	-1	-1		Lung													2726: Spence, A. P. (1988) "Biology of Human Aging"
DAA2065	empty spiracles homeobox 1 increases with age	molecular	Homo sapiens	female	-1	-1	Gene expression showed a significant (p<E-3) increase in the expression of EMX1 in oocytes donated from older women (aged 37-39 years - both inclusive) compared to oocytes from younger women (aged 25-35 years)	Ovary	EMX1 (empty spiracles homeobox 1)			Gene Expression Level	None	None	None	80.0	0.0023100000000000000000000				2714: Grøndahl et al. (2010) "Gene expression profiles of single human mature oocytes in relation to age." Hum. Reprod. 25(4):957-968 (20147335)
DAA906	Endocrine glands generally lose weight	physiological	Homo sapiens	male/female	-1	-1	Endocrine glands generally lose weight with age.	Endocrine System													2808: Finch, C. E. (1985) "Handbook of the Biology of Aging (Handbooks of Aging, Vol 1)"
DAA479	endomucin	molecular	Homo sapiens	male/female	20	75		Skeletal Muscle	EMCN (endomucin)		equation	Gene Expression Level	0	Microarray	Log	-6.0	0.0002119283453115400000000				2828: Welle et al. (2004) "Skeletal muscle gene expression profiles in 20-29 year old and 65-71 year old women." Exp. Gerontol. 39(3):369-377 (15036396)|2841: Welle et al. (2003) "Gene expression profile of aging in human muscle." Physiol. Genomics 14(2):149-159 (12783983)
DAA77	endosulfine alpha	molecular	Homo sapiens	male/female	26	106		Brain	ENSA (endosulfine alpha)		equation	Gene Expression Level	0	Microarray	Log	-9.0	0.0006709335821389610000000				2742: Lu et al. (2004) "Gene regulation and DNA damage in the ageing human brain." Nature 429(6994):883-891 (15190254)
DAA689	Endothelial cells more irregular in size and shape	physiological	Homo sapiens	male/female	-1	-1	The endothelial cells of intimal layer are more irregular in size and shape with age.	Arterial Intima		Cellular										DAA691	2770: Arking, R. (2006) "Biology of Aging: Observations and Principles" 157
DAA1756	engrailed 1	molecular	Mus musculus	male/female	8	24		Muscle	En1 (engrailed 1)		equation	Gene Expression Level	20	Microarray	Log2	8.0	0.0002653215124409170000000				2651: Beggs et al. (2004) "Alterations in the TGFbeta signaling pathway in myogenic progenitors with age." Aging Cell 3(6):353-361 (15569352)
DAA2415	engrailed homolog 1 increases with age	molecular	Homo sapiens	female	6	73	Comparison of DNA methylation showed a significantly increased methylation level of EN1 in dermal fibroblasts from elderly women (aged 60-73 years old) compared to cells from younger women (aged 6-23 years old)	Dermis	EN1 (engrailed homeobox 1)			DNA Methylation	None	None	None	18.8	0.0190000000000000000000000				2751: Koch et al. (2011) "Specific age-associated DNA methylation changes in human dermal fibroblasts." PLoS ONE 6(2):e16679 (21347436)
DAA1558	enhancer of polycomb homolog 1 (Drosophila)	molecular	Mus musculus	male/female	6	22		Liver	Epc1 (enhancer of polycomb homolog 1 (Drosophila))		equation	Gene Expression Level	20	Microarray	Log2	2.0	0.0000792987863472435000000				1334: Papaconstantinou et al. (2005) "Hepatic gene and protein expression of primary components of the IGF-I axis in long lived Snell dwarf mice." Mech. Ageing Dev. 126(6-7):692-704 (15888324)|2981: NCBI GEO Dataset (2005) "Age effect on livers of long-lived Snell dwarf mutants" (http://www.ncbi.nlm.nih.gov/sites/GDSbrowser?acc=GDS2019)
DAA76	enolase 3 (beta, muscle)	molecular	Homo sapiens	male/female	26	106		Brain	ENO3 (enolase 3 (beta, muscle))		equation	Gene Expression Level	0	Microarray	Log	-38.0	0.0005765563669532530000000				2742: Lu et al. (2004) "Gene regulation and DNA damage in the ageing human brain." Nature 429(6994):883-891 (15190254)
DAA858	Enteric neuron loss	physiological	Homo sapiens	male	-1	-1	Neurons appear to be lost from the enteric nervous system with age in an organ-dependent manner.	Alimentary System													2671: Wade (2002) "Aging and neural control of the GI tract. I. Age-related changes in the enteric nervous system." Am. J. Physiol. Gastrointest. Liver Physiol. 283(3):G489-G495 (12181159)
DAA1253	eosinophil-associated, ribonuclease A family, member 5	molecular	Mus musculus	male/female	5	22		Brain	Ear5 (eosinophil-associated, ribonuclease A family, member 5)		equation	Gene Expression Level	20	Microarray	Log2	3385.0	0.0007385694201799990000000				2765: Godbout et al. (2005) "Exaggerated neuroinflammation and sickness behavior in aged mice following activation of the peripheral innate immune system." FASEB J. 19(10):1329-1331 (15919760)|2833: NCBI GEO Dataset (2005) "Age effect on lipopolysaccharide-induced neuroinflammation and sickness behavior" (http://www.ncbi.nlm.nih.gov/sites/GDSbrowser?acc=GDS1311)
DAA271	epidermal growth factor (beta-urogastrone)	molecular	Homo sapiens	male/female	27	92		Kidney	EGF (epidermal growth factor (beta-urogastrone))		equation	Gene Expression Level	0	Microarray	Log	-25.0	0.0000156021552149309000000				2993: Rodwell et al. (2004) "A transcriptional profile of aging in the human kidney." PLoS Biol. 2(12):e427 (15562319)
DAA993	Epidermis held less tightly to dermis	physiological	Homo sapiens	male/female	-1	-1	Epidermis held less tightly to dermis with age, which is associated with the looser feeling of ageing skin.	Epidermis													2918: Kligman, A. M., G. L. Grove and A. K. Balin. (1985) "Aging of human skin" in Handbook of the Biology of Aging, 2nd ed820-841
DAA775	Episodic memory, perceptual speed, fluency, and intelligence decline	psychological	Homo sapiens	male/female	-1	-1	From the Berlin Study of Aging. Longitudinal and cross-sectional analyses were performed and compared. Statistical significant does not appear to have been achieved for these measures.	Brain												DAA753	2930: Singer et al. (2003) "The fate of cognition in very old age: six-year longitudinal findings in the Berlin Aging Study (BASE)." Psychol Aging 18(2):318-331 (12825779)
DAA1254	EPS8-like 1	molecular	Mus musculus	male/female	5	22		Brain	Eps8l1 (EPS8-like 1)		equation	Gene Expression Level	20	Microarray	Log2	152.0	0.0000032077016039412100000				2765: Godbout et al. (2005) "Exaggerated neuroinflammation and sickness behavior in aged mice following activation of the peripheral innate immune system." FASEB J. 19(10):1329-1331 (15919760)|2833: NCBI GEO Dataset (2005) "Age effect on lipopolysaccharide-induced neuroinflammation and sickness behavior" (http://www.ncbi.nlm.nih.gov/sites/GDSbrowser?acc=GDS1311)
DAA1306	Epstein-Barr virus induced gene 3	molecular	Mus musculus	male/female	3	23		Hematological System	Ebi3 (Epstein-Barr virus induced gene 3)		equation	Gene Expression Level	20	Microarray	Log2	-27.0	0.0001916826087659720000000				2882: Rossi et al. (2005) "Cell intrinsic alterations underlie hematopoietic stem cell aging." Proc. Natl. Acad. Sci. U.S.A. 102(26):9194-9199 (15967997)
DAA1865	Era (G-protein)-like 1 (E. coli)	molecular	Mus musculus	male/female	5	25		Skeletal Muscle	Eral1 (Era (G-protein)-like 1 (E. coli))		equation	Gene Expression Level	20	Microarray	Log2	-2.0	0.0005604227949548440000000				2648: NCBI GEO Dataset (2006) "Caloric restriction effect on aged skeletal muscle" (http://www.ncbi.nlm.nih.gov/sites/GDSbrowser?acc=GDS2612)|2835: Edwards et al. (2007) "Gene expression profiling of aging reveals activation of a p53-mediated transcriptional program." BMC Genomics 8:80 (17381838)
DAA1230	E-rosette-forming cells decrease	physiological	Homo sapiens	male/female	5	75	E-rosette-forming cells continuously decrease with age and were progressively replaced by an increasing proportion of 'null' lymphooid cells.	Thymus		Cellular											2965: Singh and Singh (1979) "Age-related changes in human thymus." Clin. Exp. Immunol. 37(3):507-511 (509782)
DAA2067	erythrocyte membrane protein band 4.1 (elliptocytosis 1, RH-linked) decreases with age	molecular	Homo sapiens	female	-1	-1	Gene expression showed a significant (p<E-3) decrease in the expression of EPB41 in oocytes donated from older women (aged 37-39 years - both inclusive) compared to oocytes from younger women (aged 25-35 years)	Ovary	EPB41 (erythrocyte membrane protein band 4.1 (elliptocytosis 1, RH-linked))			Gene Expression Level	None	None	None	-42.2	0.0031200000000000000000000				2714: Grøndahl et al. (2010) "Gene expression profiles of single human mature oocytes in relation to age." Hum. Reprod. 25(4):957-968 (20147335)
DAA362	erythrocyte membrane protein band 4.1-like 2	molecular	Homo sapiens	male/female	20	75		Skeletal Muscle	EPB41L2 (erythrocyte membrane protein band 4.1-like 2)		equation	Gene Expression Level	0	Microarray	Log	-3.0	0.0004509475036563910000000				2828: Welle et al. (2004) "Skeletal muscle gene expression profiles in 20-29 year old and 65-71 year old women." Exp. Gerontol. 39(3):369-377 (15036396)|2841: Welle et al. (2003) "Gene expression profile of aging in human muscle." Physiol. Genomics 14(2):149-159 (12783983)
DAA1758	erythrocyte protein band 4.1-like 3	molecular	Mus musculus	male/female	8	24		Muscle	Epb4.1l3 (erythrocyte protein band 4.1-like 3)		equation	Gene Expression Level	20	Microarray	Log2	4.0	0.0006444018610820480000000				2651: Beggs et al. (2004) "Alterations in the TGFbeta signaling pathway in myogenic progenitors with age." Aging Cell 3(6):353-361 (15569352)
DAA853	Esophageal acid contact time increased	physiological	Homo sapiens	male/female	-1	-1	Esophageal acid contact time increased with age.	Oesophagus													2956: Orr and Chen (2002) "Aging and neural control of the GI tract: IV. Clinical and physiological aspects of gastrointestinal motility and aging." Am. J. Physiol. Gastrointest. Liver Physiol. 283(6):G1226-G1231 (12433662)
DAA626	Essential (primary) hypertension and hypertensive renal disease	pathological	Homo sapiens	male/female	18	85		Heart, Kidney				Morbidity	0			None	None				2801: Center for Disease Control and Prevention (2006) "Mortality by underlying and multiple cause, ages 18+: US, 1981-2006 (Source: NVSS) (2006 data only)" (http://www.cdc.gov/nchs/hdi.htm)
DAA573	estrogen receptor 2 (ER beta)	molecular	Homo sapiens	male/female	22	73		Skeletal Muscle	ESR2 (estrogen receptor 2 (ER beta))		equation	Gene Expression Level	0	Microarray	Log	5.0	0.0002256485841216360000000				2823: Welle et al. (2002) "Computational method for reducing variance with Affymetrix microarrays." BMC Bioinformatics 3:23 (12204100)
DAA376	estrogen-related receptor alpha	molecular	Homo sapiens	male/female	20	75		Skeletal Muscle	ESRRA (estrogen-related receptor alpha)		equation	Gene Expression Level	0	Microarray	Log	-5.0	0.0000758214507796834000000				2828: Welle et al. (2004) "Skeletal muscle gene expression profiles in 20-29 year old and 65-71 year old women." Exp. Gerontol. 39(3):369-377 (15036396)|2841: Welle et al. (2003) "Gene expression profile of aging in human muscle." Physiol. Genomics 14(2):149-159 (12783983)
DAA1305	ets variant gene 1	molecular	Mus musculus	male/female	3	23		Hematological System	Etv1 (ets variant gene 1)		equation	Gene Expression Level	20	Microarray	Log2	-35.0	0.0001126830214785850000000				2882: Rossi et al. (2005) "Cell intrinsic alterations underlie hematopoietic stem cell aging." Proc. Natl. Acad. Sci. U.S.A. 102(26):9194-9199 (15967997)
DAA1863	eukaryotic translation initiation factor 2, subunit 1 alpha	molecular	Mus musculus	male/female	5	25		Skeletal Muscle	Eif2s1 (eukaryotic translation initiation factor 2, subunit 1 alpha)		equation	Gene Expression Level	20	Microarray	Log2	-3.0	0.0003330819612341560000000				2648: NCBI GEO Dataset (2006) "Caloric restriction effect on aged skeletal muscle" (http://www.ncbi.nlm.nih.gov/sites/GDSbrowser?acc=GDS2612)|2835: Edwards et al. (2007) "Gene expression profiling of aging reveals activation of a p53-mediated transcriptional program." BMC Genomics 8:80 (17381838)
DAA1864	eukaryotic translation initiation factor 4A2	molecular	Mus musculus	male/female	5	25		Skeletal Muscle	Eif4a2 (eukaryotic translation initiation factor 4A2)		equation	Gene Expression Level	20	Microarray	Log2	5.0	0.0007516774533823550000000				2648: NCBI GEO Dataset (2006) "Caloric restriction effect on aged skeletal muscle" (http://www.ncbi.nlm.nih.gov/sites/GDSbrowser?acc=GDS2612)|2835: Edwards et al. (2007) "Gene expression profiling of aging reveals activation of a p53-mediated transcriptional program." BMC Genomics 8:80 (17381838)
DAA72	eukaryotic translation initiation factor 4A, isoform 2	molecular	Homo sapiens	male/female	26	106		Brain	EIF4A2 (eukaryotic translation initiation factor 4A, isoform 2)		equation	Gene Expression Level	0	Microarray	Log	-3.0	0.0008739402184081660000000				2742: Lu et al. (2004) "Gene regulation and DNA damage in the ageing human brain." Nature 429(6994):883-891 (15190254)
DAA532	eukaryotic translation initiation factor 4H	molecular	Homo sapiens	male/female	20	75		Skeletal Muscle	EIF4H (eukaryotic translation initiation factor 4H)		equation	Gene Expression Level	0	Microarray	Log	2.0	0.0000124239349729802000000				2828: Welle et al. (2004) "Skeletal muscle gene expression profiles in 20-29 year old and 65-71 year old women." Exp. Gerontol. 39(3):369-377 (15036396)|2841: Welle et al. (2003) "Gene expression profile of aging in human muscle." Physiol. Genomics 14(2):149-159 (12783983)
DAA1866	eukaryotic translation termination factor 1	molecular	Mus musculus	male/female	5	25		Skeletal Muscle	Etf1 (eukaryotic translation termination factor 1)		equation	Gene Expression Level	20	Microarray	Log2	2.0	0.0002168011675043560000000				2648: NCBI GEO Dataset (2006) "Caloric restriction effect on aged skeletal muscle" (http://www.ncbi.nlm.nih.gov/sites/GDSbrowser?acc=GDS2612)|2835: Edwards et al. (2007) "Gene expression profiling of aging reveals activation of a p53-mediated transcriptional program." BMC Genomics 8:80 (17381838)
DAA2585	Exocrine pancreatic function unchanged	physiological	Homo sapiens	male/female	-1	-1	Pancreatic function has not been widely studied in context of human ageing, but one study found no evidence of significant age-related changes in exocrine pancreatic function.	Pancreas													2999: Gullo et al. (1986) "Aging and exocrine pancreatic function." J Am Geriatr Soc 34(11):790-792 (3771978)
DAA1316	exocyst complex component 6B	molecular	Mus musculus	male/female	3	23		Hematological System	Exoc6b (exocyst complex component 6B)		equation	Gene Expression Level	20	Microarray	Log2	11.0	0.0001940020321287370000000				2882: Rossi et al. (2005) "Cell intrinsic alterations underlie hematopoietic stem cell aging." Proc. Natl. Acad. Sci. U.S.A. 102(26):9194-9199 (15967997)
DAA564	exosome component 10	molecular	Homo sapiens	male/female	20	75		Skeletal Muscle	EXOSC10 (exosome component 10)		equation	Gene Expression Level	0	Microarray	Log	7.0	0.0000702782375879743000000				2828: Welle et al. (2004) "Skeletal muscle gene expression profiles in 20-29 year old and 65-71 year old women." Exp. Gerontol. 39(3):369-377 (15036396)|2841: Welle et al. (2003) "Gene expression profile of aging in human muscle." Physiol. Genomics 14(2):149-159 (12783983)
DAA1801	exosome component 7	molecular	Mus musculus	male/female	8	24		Muscle	Exosc7 (exosome component 7)		equation	Gene Expression Level	20	Microarray	Log2	-7.0	0.0001950497088172440000000				2651: Beggs et al. (2004) "Alterations in the TGFbeta signaling pathway in myogenic progenitors with age." Aging Cell 3(6):353-361 (15569352)
DAA1641	exostoses (multiple) 1	molecular	Mus musculus	male/female	2	26		Lung	Ext1 (exostoses (multiple) 1)		equation	Gene Expression Level	20	Microarray	Log2	-3.0	0.0000238246466589240000000				2785: Misra et al. (2007) "Global expression profiles from C57BL/6J and DBA/2J mouse lungs to determine aging-related genes." Physiol. Genomics 31(3):429-440 (17726092)
DAA1759	exostoses (multiple)-like 1	molecular	Mus musculus	male/female	8	24		Muscle	Extl1 (exostoses (multiple)-like 1)		equation	Gene Expression Level	20	Microarray	Log2	-7.0	0.0003780405439787170000000				2651: Beggs et al. (2004) "Alterations in the TGFbeta signaling pathway in myogenic progenitors with age." Aging Cell 3(6):353-361 (15569352)
DAA963	Expansion into effector cells is reduced	physiological	Homo sapiens	male/female	-1	-1	Expansion into effector cells is reduced with age.	Naïve T Cell													2718: Weiskopf et al. (2009) "The aging of the immune system." Transpl. Int. 22(11):1041-1050 (19624493)|2806: Kohler et al. (2005) "Post-thymic in vivo proliferation of naive CD4+ T cells constrains the TCR repertoire in healthy human adults." Eur. J. Immunol. 35(6):1987-1994 (15909312)
DAA1939	Exploratory behavior is decreased	psychological	Mus musculus	male/female	-1	-1	Exploratory behavior is decreased with age as evidenced by decreased area explored and decreased rearing (standing up on hind legs) in the open field arena test, and decreased initial locomotion using an ActiMot detection apparatus. Measuring locomotion over 90 minutes, the investigators found that the difference in locomotion became insignificant after ~45 min as the mice became used to their su…	Brain													2689: Fahlström et al. (2011) "Behavioral changes in aging female C57BL/6 mice." Neurobiol. Aging 32(10):1868-1880 (20005598)
DAA554	exportin 6	molecular	Homo sapiens	male/female	20	75		Skeletal Muscle	XPO6 (exportin 6)		equation	Gene Expression Level	0	Microarray	Log	3.0	0.0006142724970413620000000				2828: Welle et al. (2004) "Skeletal muscle gene expression profiles in 20-29 year old and 65-71 year old women." Exp. Gerontol. 39(3):369-377 (15036396)|2841: Welle et al. (2003) "Gene expression profile of aging in human muscle." Physiol. Genomics 14(2):149-159 (12783983)
DAA1697	expressed sequence AI317395	molecular	Mus musculus	male/female	2	26		Lung	AI317395 (expressed sequence AI317395)		equation	Gene Expression Level	20	Microarray	Log2	6.0	0.0007006928980771100000000				2785: Misra et al. (2007) "Global expression profiles from C57BL/6J and DBA/2J mouse lungs to determine aging-related genes." Physiol. Genomics 31(3):429-440 (17726092)
DAA1598	expressed sequence AI447881	molecular	Mus musculus	male/female	2	26		Lung	AI447881 (expressed sequence AI447881)		equation	Gene Expression Level	20	Microarray	Log2	6.0	0.0008923576266490200000000				2785: Misra et al. (2007) "Global expression profiles from C57BL/6J and DBA/2J mouse lungs to determine aging-related genes." Physiol. Genomics 31(3):429-440 (17726092)
DAA1844	expressed sequence AI596487	molecular	Mus musculus	male/female	5	25		Skeletal Muscle	AI596487 (expressed sequence AI596487)		equation	Gene Expression Level	20	Microarray	Log2	-1.0	0.0006665971365876970000000				2648: NCBI GEO Dataset (2006) "Caloric restriction effect on aged skeletal muscle" (http://www.ncbi.nlm.nih.gov/sites/GDSbrowser?acc=GDS2612)|2835: Edwards et al. (2007) "Gene expression profiling of aging reveals activation of a p53-mediated transcriptional program." BMC Genomics 8:80 (17381838)
DAA1395	expressed sequence AU020206	molecular	Mus musculus	male/female	2	15		Hippocampus	AU020206 (expressed sequence AU020206)		equation	Gene Expression Level	20	Microarray	Log2	10.0	0.0001447536462614120000000				2706: Verbitsky et al. (2004) "Altered hippocampal transcript profile accompanies an age-related spatial memory deficit in mice." Learn. Mem. 11(3):253-260 (15169854)
DAA1887	expressed sequence C78197	molecular	Mus musculus	male/female	5	25		Skeletal Muscle	C78197 (expressed sequence C78197)		equation	Gene Expression Level	20	Microarray	Log2	16.0	0.0003148083017737640000000				2648: NCBI GEO Dataset (2006) "Caloric restriction effect on aged skeletal muscle" (http://www.ncbi.nlm.nih.gov/sites/GDSbrowser?acc=GDS2612)|2835: Edwards et al. (2007) "Gene expression profiling of aging reveals activation of a p53-mediated transcriptional program." BMC Genomics 8:80 (17381838)
DAA1739	expressed sequence C78339	molecular	Mus musculus	male/female	8	24		Muscle	C78339 (expressed sequence C78339)		equation	Gene Expression Level	20	Microarray	Log2	4.0	0.0001038989464803190000000				2651: Beggs et al. (2004) "Alterations in the TGFbeta signaling pathway in myogenic progenitors with age." Aging Cell 3(6):353-361 (15569352)
DAA982	expression of CD16 receptor diminished	molecular	Homo sapiens	male/female	-1	-1	CD16 is a receptor for the Fc part of immunoglobulin G (IgG). Its expression was reduced in neutrophils from elderly donors.	Neutrophil	FCGR3A (Fc fragment of IgG, low affinity IIIa, receptor (CD16a))											DAA980,DAA983	2850: Butcher et al. (2001) "Senescence in innate immune responses: reduced neutrophil phagocytic capacity and CD16 expression in elderly humans." J. Leukoc. Biol. 70(6):881-886 (11739550)
DAA2034	Expression of WRN decreases	molecular	Homo sapiens	male/female	22	100	In a study comparing young (22-37 years old), middle-aged (60-69 years old) and long-lived (90-100) individuals, it was shown that the expression of WRN mRNA steadily decreases with age. The level of WRN mRNA in the old was approximately half of the level found in the young. Notably, the mean levels of the WRN mRNA were similar in men and women.	Blood, Immune System	WRN (Werner syndrome, RecQ helicase-like)		percentage	Gene Expression Level	None			-52.0	None				2799: Polosak et al. (2011) "Aging is accompanied by a progressive decrease of expression of the WRN gene in human blood mononuclear cells." J. Gerontol. A Biol. Sci. Med. Sci. 66(1):19-25 (20855428)
DAA66	extracellular matrix protein 2, female organ and adipocyte specific	molecular	Homo sapiens	male/female	26	106		Brain	ECM2 (extracellular matrix protein 2, female organ and adipocyte specific)		equation	Gene Expression Level	0	Microarray	Log	13.0	0.0009223429870035930000000				2742: Lu et al. (2004) "Gene regulation and DNA damage in the ageing human brain." Nature 429(6994):883-891 (15190254)
DAA2028	Eye lenses become much stiffer	physiological	Homo sapiens	male/female	-1	-1	With age, the eye lenses become much stiffer. It is estimated that during the lifetime, stiffness of the nucleus increases almost one thousand fold.	Lens													2759: Weeber et al. (2005) "Dynamic mechanical properties of human lenses." Exp. Eye Res. 80(3):425-434 (15721624)|2990: Heys et al. (2004) "Massive increase in the stiffness of the human lens nucleus with age: the basis for presbyopia?" Mol. Vis. 10:956-963 (15616482)
DAA710	Facets of heart physiology altered during exercise	physiological	Homo sapiens	male/female	-1	-1	Rodeheffer et al. note that with exercise ST segment shifts in electrocardiograms, a decline in ejection fraction, and wall abnormalities are observed in older age groups.	Heart												DAA706	2925: Rodeheffer et al. (1984) "Exercise cardiac output is maintained with advancing age in healthy human subjects: cardiac dilatation and increased stroke volume compensate for a diminished heart rate." Circulation 69(2):203-213 (6690093)
DAA1628	FAD-dependent oxidoreductase domain containing 2	molecular	Mus musculus	male/female	2	26		Lung	Foxred2 (FAD-dependent oxidoreductase domain containing 2)		equation	Gene Expression Level	20	Microarray	Log2	89.0	0.0006456425100719420000000				2785: Misra et al. (2007) "Global expression profiles from C57BL/6J and DBA/2J mouse lungs to determine aging-related genes." Physiol. Genomics 31(3):429-440 (17726092)
DAA1569	family with sequence similarity 114, member A1	molecular	Mus musculus	male/female	2	26		Lung	Fam114a1 (family with sequence similarity 114, member A1)		equation	Gene Expression Level	20	Microarray	Log2	-3.0	0.0004565978203829190000000				2785: Misra et al. (2007) "Global expression profiles from C57BL/6J and DBA/2J mouse lungs to determine aging-related genes." Physiol. Genomics 31(3):429-440 (17726092)
DAA137	family with sequence similarity 131, member A	molecular	Homo sapiens	male/female	26	106		Brain	FAM131A (family with sequence similarity 131, member A)		equation	Gene Expression Level	0	Microarray	Log	-10.0	0.0006078935137013300000000				2742: Lu et al. (2004) "Gene regulation and DNA damage in the ageing human brain." Nature 429(6994):883-891 (15190254)
DAA1894	family with sequence similarity 132, member A	molecular	Mus musculus	male/female	5	30		Anatomical System	Fam132a (family with sequence similarity 132, member A)		equation	Gene Expression Level	20	Microarray	Log2	-7.0	0.0006120731020313420000000				2926: Lee et al. (2000) "Gene-expression profile of the ageing brain in mice." Nat. Genet. 25(3):294-297 (10888876)
DAA1842	family with sequence similarity 13, member B	molecular	Mus musculus	male/female	5	25		Skeletal Muscle	Fam13b (family with sequence similarity 13, member B)		equation	Gene Expression Level	20	Microarray	Log2	4.0	0.0003382921577088390000000				2648: NCBI GEO Dataset (2006) "Caloric restriction effect on aged skeletal muscle" (http://www.ncbi.nlm.nih.gov/sites/GDSbrowser?acc=GDS2612)|2835: Edwards et al. (2007) "Gene expression profiling of aging reveals activation of a p53-mediated transcriptional program." BMC Genomics 8:80 (17381838)
DAA304	family with sequence similarity 162, member A	molecular	Homo sapiens	male/female	20	75		Skeletal Muscle	FAM162A (family with sequence similarity 162, member A)		equation	Gene Expression Level	0	Microarray	Log	-3.0	0.0000981216970760445000000				2828: Welle et al. (2004) "Skeletal muscle gene expression profiles in 20-29 year old and 65-71 year old women." Exp. Gerontol. 39(3):369-377 (15036396)|2841: Welle et al. (2003) "Gene expression profile of aging in human muscle." Physiol. Genomics 14(2):149-159 (12783983)
DAA1565	family with sequence similarity 162, member B	molecular	Mus musculus	male/female	2	26		Lung	Fam162b (family with sequence similarity 162, member B)		equation	Gene Expression Level	20	Microarray	Log2	-14.0	0.0001310501551968370000000				2785: Misra et al. (2007) "Global expression profiles from C57BL/6J and DBA/2J mouse lungs to determine aging-related genes." Physiol. Genomics 31(3):429-440 (17726092)
DAA558	family with sequence similarity 174, member B	molecular	Homo sapiens	male/female	20	75		Skeletal Muscle	FAM174B (family with sequence similarity 174, member B)		equation	Gene Expression Level	0	Microarray	Log	9.0	0.0007538492491394100000000				2828: Welle et al. (2004) "Skeletal muscle gene expression profiles in 20-29 year old and 65-71 year old women." Exp. Gerontol. 39(3):369-377 (15036396)|2841: Welle et al. (2003) "Gene expression profile of aging in human muscle." Physiol. Genomics 14(2):149-159 (12783983)
DAA1238	family with sequence similarity 176, member B	molecular	Mus musculus	male/female	5	22		Brain	Fam176b (family with sequence similarity 176, member B)		equation	Gene Expression Level	20	Microarray	Log2	-9.0	0.0002094280108858880000000				2765: Godbout et al. (2005) "Exaggerated neuroinflammation and sickness behavior in aged mice following activation of the peripheral innate immune system." FASEB J. 19(10):1329-1331 (15919760)|2833: NCBI GEO Dataset (2005) "Age effect on lipopolysaccharide-induced neuroinflammation and sickness behavior" (http://www.ncbi.nlm.nih.gov/sites/GDSbrowser?acc=GDS1311)
DAA1731	family with sequence similarity 19, member A5	molecular	Mus musculus	male/female	8	24		Muscle	Fam19a5 (family with sequence similarity 19, member A5)		equation	Gene Expression Level	20	Microarray	Log2	9.0	0.0002188559128971950000000				2651: Beggs et al. (2004) "Alterations in the TGFbeta signaling pathway in myogenic progenitors with age." Aging Cell 3(6):353-361 (15569352)
DAA2134	family with sequence similarity 33, member A; similar to Spindle and kinetochore-associated protein 2 decreases with age	molecular	Homo sapiens	female	-1	-1	Gene expression showed a significant (p<E-3) decrease in the expression of SKA2P1 in oocytes donated from older women (aged 37-39 years - both inclusive) compared to oocytes from younger women (aged 25-35 years)	Ovary	SKA2P1 (spindle and kinetochore associated complex subunit 2 pseudogene 1)			Gene Expression Level	None	None	None	-36.71	0.0056400000000000000000000				2714: Grøndahl et al. (2010) "Gene expression profiles of single human mature oocytes in relation to age." Hum. Reprod. 25(4):957-968 (20147335)
DAA80	family with sequence similarity 49, member A	molecular	Homo sapiens	male/female	26	106		Brain	FAM49A (family with sequence similarity 49, member A)		equation	Gene Expression Level	0	Microarray	Log	-16.0	0.0000039075741256429100000				2742: Lu et al. (2004) "Gene regulation and DNA damage in the ageing human brain." Nature 429(6994):883-891 (15190254)
DAA1843	family with sequence similarity 83, member H	molecular	Mus musculus	male/female	5	25		Skeletal Muscle	Fam83h (family with sequence similarity 83, member H)		equation	Gene Expression Level	20	Microarray	Log2	-3.0	0.0006850971681053810000000				2648: NCBI GEO Dataset (2006) "Caloric restriction effect on aged skeletal muscle" (http://www.ncbi.nlm.nih.gov/sites/GDSbrowser?acc=GDS2612)|2835: Edwards et al. (2007) "Gene expression profiling of aging reveals activation of a p53-mediated transcriptional program." BMC Genomics 8:80 (17381838)
DAA434	family with sequence similarity 96, member A	molecular	Homo sapiens	male/female	20	75		Skeletal Muscle	FAM96A (family with sequence similarity 96, member A)		equation	Gene Expression Level	0	Microarray	Log	-4.0	0.0007755079155696650000000				2828: Welle et al. (2004) "Skeletal muscle gene expression profiles in 20-29 year old and 65-71 year old women." Exp. Gerontol. 39(3):369-377 (15036396)|2841: Welle et al. (2003) "Gene expression profile of aging in human muscle." Physiol. Genomics 14(2):149-159 (12783983)
DAA1729	farnesyl diphosphate synthetase	molecular	Mus musculus	male/female	8	24		Muscle	Fdps (farnesyl diphosphate synthetase)		equation	Gene Expression Level	20	Microarray	Log2	-7.0	0.0006052139727013150000000				2651: Beggs et al. (2004) "Alterations in the TGFbeta signaling pathway in myogenic progenitors with age." Aging Cell 3(6):353-361 (15569352)
DAA374	Fas-activated serine/threonine kinase	molecular	Homo sapiens	male/female	20	75		Skeletal Muscle	FASTK (Fas-activated serine/threonine kinase)		equation	Gene Expression Level	0	Microarray	Log	-2.0	0.0003284951123679820000000				2828: Welle et al. (2004) "Skeletal muscle gene expression profiles in 20-29 year old and 65-71 year old women." Exp. Gerontol. 39(3):369-377 (15036396)|2841: Welle et al. (2003) "Gene expression profile of aging in human muscle." Physiol. Genomics 14(2):149-159 (12783983)
DAA574	fasciculation and elongation protein zeta 2 (zygin II)	molecular	Homo sapiens	male/female	22	73		Skeletal Muscle	FEZ2 (fasciculation and elongation protein zeta 2 (zygin II))		equation	Gene Expression Level	0	Microarray	Log	5.0	0.0003643914354258760000000				2823: Welle et al. (2002) "Computational method for reducing variance with Affymetrix microarrays." BMC Bioinformatics 3:23 (12204100)
DAA1286	fatty acid binding protein 4, adipocyte	molecular	Mus musculus	male/female	2	24		Visual Apparatus	Fabp4 (fatty acid binding protein 4, adipocyte)		equation	Gene Expression Level	20	Microarray	Log2	188.0	0.0004803552872171470000000				2708: Ida et al. (2003) "Age-related changes in the transcriptional profile of mouse RPE/choroid." Physiol. Genomics 15(3):258-262 (14519767)
DAA1287	fatty acid binding protein 5, epidermal	molecular	Mus musculus	male/female	2	24		Visual Apparatus	Fabp5 (fatty acid binding protein 5, epidermal)		equation	Gene Expression Level	20	Microarray	Log2	259.0	0.0006479705969209280000000				2708: Ida et al. (2003) "Age-related changes in the transcriptional profile of mouse RPE/choroid." Physiol. Genomics 15(3):258-262 (14519767)
DAA78	fatty acid desaturase 1	molecular	Homo sapiens	male/female	26	106		Brain	FADS1 (fatty acid desaturase 1)		equation	Gene Expression Level	0	Microarray	Log	7.0	0.0000591984244295908000000				2742: Lu et al. (2004) "Gene regulation and DNA damage in the ageing human brain." Nature 429(6994):883-891 (15190254)
DAA1690	FBJ osteosarcoma oncogene B	molecular	Mus musculus	male/female	2	26		Lung	Fosb (FBJ osteosarcoma oncogene B)		equation	Gene Expression Level	20	Microarray	Log2	-13.0	0.0001398972975832470000000				2785: Misra et al. (2007) "Global expression profiles from C57BL/6J and DBA/2J mouse lungs to determine aging-related genes." Physiol. Genomics 31(3):429-440 (17726092)
DAA2123	F-box and leucine-rich repeat protein 16 decreases with age	molecular	Homo sapiens	female	-1	-1	Gene expression showed a significant (p<E-3) decrease in the expression of FBXL16 in oocytes donated from older women (aged 37-39 years - both inclusive) compared to oocytes from younger women (aged 25-35 years)	Ovary	FBXL16 (F-box and leucine-rich repeat protein 16)			Gene Expression Level	None	None	None	-51.69	0.0075900000000000000000000				2714: Grøndahl et al. (2010) "Gene expression profiles of single human mature oocytes in relation to age." Hum. Reprod. 25(4):957-968 (20147335)
DAA1319	F-box and WD-40 domain protein 4	molecular	Mus musculus	male/female	3	23		Hematological System	Fbxw4 (F-box and WD-40 domain protein 4)		equation	Gene Expression Level	20	Microarray	Log2	-12.0	0.0002273525554970090000000				2882: Rossi et al. (2005) "Cell intrinsic alterations underlie hematopoietic stem cell aging." Proc. Natl. Acad. Sci. U.S.A. 102(26):9194-9199 (15967997)
DAA308	F-box and WD repeat domain containing 12	molecular	Homo sapiens	male/female	20	75		Skeletal Muscle	FBXW12 (F-box and WD repeat domain containing 12)		equation	Gene Expression Level	0	Microarray	Log	9.0	0.0000555585831371754000000				2828: Welle et al. (2004) "Skeletal muscle gene expression profiles in 20-29 year old and 65-71 year old women." Exp. Gerontol. 39(3):369-377 (15036396)|2841: Welle et al. (2003) "Gene expression profile of aging in human muscle." Physiol. Genomics 14(2):149-159 (12783983)
DAA427	F-box protein 31	molecular	Homo sapiens	male/female	20	75		Skeletal Muscle	FBXO31 (F-box protein 31)		equation	Gene Expression Level	0	Microarray	Log	7.0	0.0000396962413320136000000				2828: Welle et al. (2004) "Skeletal muscle gene expression profiles in 20-29 year old and 65-71 year old women." Exp. Gerontol. 39(3):369-377 (15036396)|2841: Welle et al. (2003) "Gene expression profile of aging in human muscle." Physiol. Genomics 14(2):149-159 (12783983)
DAA2269	Fc fragment of IgE, high affinity I, receptor for; gamma polypeptide increases with age	molecular	Homo sapiens	male/female	20	99	Gene expression showed a significant (p<0.01) increase in the expression of temporal lobe FCER1G from elderly (aged 69-99 years old) compared to cells from younger persons (aged 20-52 years old)	Temporal Lobe	FCER1G (Fc fragment of IgE, high affinity I, receptor for; gamma polypeptide)			Gene Expression Level	None	None	None	144.23	None				2984: Cribbs et al. (2012) "Extensive innate immune gene activation accompanies brain aging, increasing vulnerability to cognitive decline and neurodegeneration: a microarray study." J Neuroinflammation 9:179 (22824372)
DAA2274	Fc fragment of IgE, high affinity I, receptor for; gamma polypeptide increases with age	molecular	Homo sapiens	male/female	20	99	Gene expression showed a significant (p<0.01) increase in the expression of hippocampus FCER1G from elderly (aged 69-99 years old) compared to cells from younger persons (aged 20-52 years old)	Hippocampus	FCER1G (Fc fragment of IgE, high affinity I, receptor for; gamma polypeptide)			Gene Expression Level	None	None	None	342.83	None				2984: Cribbs et al. (2012) "Extensive innate immune gene activation accompanies brain aging, increasing vulnerability to cognitive decline and neurodegeneration: a microarray study." J Neuroinflammation 9:179 (22824372)
DAA2281	Fc fragment of IgE, high affinity I, receptor for; gamma polypeptide increases with age	molecular	Homo sapiens	male/female	20	99	Gene expression showed a significant (p<0.01) increase in the expression of parietal lobe FCER1G from elderly (aged 69-99 years old) compared to cells from younger persons (aged 20-52 years old)	Parietal Lobe	FCER1G (Fc fragment of IgE, high affinity I, receptor for; gamma polypeptide)			Gene Expression Level	None	None	None	187.24	None				2984: Cribbs et al. (2012) "Extensive innate immune gene activation accompanies brain aging, increasing vulnerability to cognitive decline and neurodegeneration: a microarray study." J Neuroinflammation 9:179 (22824372)
DAA2289	Fc fragment of IgE, high affinity I, receptor for; gamma polypeptide increases with age	molecular	Homo sapiens	male/female	20	99	Gene expression showed a significant (p<0.01) increase in the expression of frontal lobe FCER1G from elderly (aged 69-99 years old) compared to cells from younger persons (aged 20-52 years old)	Frontal Lobe	FCER1G (Fc fragment of IgE, high affinity I, receptor for; gamma polypeptide)			Gene Expression Level	None	None	None	105.27	None				2984: Cribbs et al. (2012) "Extensive innate immune gene activation accompanies brain aging, increasing vulnerability to cognitive decline and neurodegeneration: a microarray study." J Neuroinflammation 9:179 (22824372)
DAA2270	Fc fragment of IgE, high affinity I, receptor for; gamma polypeptide increases with age	molecular	Homo sapiens	male/female	20	99	Gene expression showed a significant (p<0.01) increase in the expression of temporal lobe FCER1G from elderly (aged 69-99 years old) compared to cells from younger persons (aged 20-52 years old)	Temporal Lobe	FCER1G (Fc fragment of IgE, high affinity I, receptor for; gamma polypeptide)			Gene Expression Level	None	None	None	98.14	None				2984: Cribbs et al. (2012) "Extensive innate immune gene activation accompanies brain aging, increasing vulnerability to cognitive decline and neurodegeneration: a microarray study." J Neuroinflammation 9:179 (22824372)
DAA2275	Fc fragment of IgE, high affinity I, receptor for; gamma polypeptide increases with age	molecular	Homo sapiens	male/female	20	99	Gene expression showed a significant (p<0.01) increase in the expression of hippocampus FCER1G from elderly (aged 69-99 years old) compared to cells from younger persons (aged 20-52 years old)	Hippocampus	FCER1G (Fc fragment of IgE, high affinity I, receptor for; gamma polypeptide)			Gene Expression Level	None	None	None	222.59	None				2984: Cribbs et al. (2012) "Extensive innate immune gene activation accompanies brain aging, increasing vulnerability to cognitive decline and neurodegeneration: a microarray study." J Neuroinflammation 9:179 (22824372)
DAA2282	Fc fragment of IgE, high affinity I, receptor for; gamma polypeptide increases with age	molecular	Homo sapiens	male/female	20	99	Gene expression showed a significant (p<0.01) increase in the expression of parietal lobe FCER1G from elderly (aged 69-99 years old) compared to cells from younger persons (aged 20-52 years old)	Parietal Lobe	FCER1G (Fc fragment of IgE, high affinity I, receptor for; gamma polypeptide)			Gene Expression Level	None	None	None	177.42	None				2984: Cribbs et al. (2012) "Extensive innate immune gene activation accompanies brain aging, increasing vulnerability to cognitive decline and neurodegeneration: a microarray study." J Neuroinflammation 9:179 (22824372)
DAA2290	Fc fragment of IgE, high affinity I, receptor for; gamma polypeptide increases with age	molecular	Homo sapiens	male/female	20	99	Gene expression showed a significant (p<0.01) increase in the expression of frontal lobe FCER1G from elderly (aged 69-99 years old) compared to cells from younger persons (aged 20-52 years old)	Frontal Lobe	FCER1G (Fc fragment of IgE, high affinity I, receptor for; gamma polypeptide)			Gene Expression Level	None	None	None	111.38	None				2984: Cribbs et al. (2012) "Extensive innate immune gene activation accompanies brain aging, increasing vulnerability to cognitive decline and neurodegeneration: a microarray study." J Neuroinflammation 9:179 (22824372)
DAA2276	Fc fragment of IgG binding protein increases with age	molecular	Homo sapiens	male/female	20	99	Gene expression showed a significant (p<0.01) increase in the expression of hippocampus FCGBP from elderly (aged 69-99 years old) compared to cells from younger persons (aged 20-52 years old)	Hippocampus	FCGBP (Fc fragment of IgG binding protein)			Gene Expression Level	None	None	None	138.31	None				2984: Cribbs et al. (2012) "Extensive innate immune gene activation accompanies brain aging, increasing vulnerability to cognitive decline and neurodegeneration: a microarray study." J Neuroinflammation 9:179 (22824372)
DAA2283	Fc fragment of IgG binding protein increases with age	molecular	Homo sapiens	male/female	20	99	Gene expression showed a significant (p<0.01) increase in the expression of parietal lobe FCGBP from elderly (aged 69-99 years old) compared to cells from younger persons (aged 20-52 years old)	Parietal Lobe	FCGBP (Fc fragment of IgG binding protein)			Gene Expression Level	None	None	None	290.6	None				2984: Cribbs et al. (2012) "Extensive innate immune gene activation accompanies brain aging, increasing vulnerability to cognitive decline and neurodegeneration: a microarray study." J Neuroinflammation 9:179 (22824372)
DAA2291	Fc fragment of IgG binding protein increases with age	molecular	Homo sapiens	male/female	20	99	Gene expression showed a significant (p<0.01) increase in the expression of frontal lobe FCGBP from elderly (aged 69-99 years old) compared to cells from younger persons (aged 20-52 years old)	Frontal Lobe	FCGBP (Fc fragment of IgG binding protein)			Gene Expression Level	None	None	None	212.37	None				2984: Cribbs et al. (2012) "Extensive innate immune gene activation accompanies brain aging, increasing vulnerability to cognitive decline and neurodegeneration: a microarray study." J Neuroinflammation 9:179 (22824372)
DAA2138	Fc fragment of IgG, high affinity Ia, receptor (CD64) increases with age	molecular	Homo sapiens	male/female	20	99	Gene expression showed a significant (p<0.01) increase in the expression of temporal lobe FCGR1A from elderly (aged 69-99 years old) compared to cells from younger persons (aged 20-52 years old)	Temporal Lobe	FCGR1A (Fc fragment of IgG, high affinity Ia, receptor (CD64))			Gene Expression Level	None	None	None	150.96	None				2984: Cribbs et al. (2012) "Extensive innate immune gene activation accompanies brain aging, increasing vulnerability to cognitive decline and neurodegeneration: a microarray study." J Neuroinflammation 9:179 (22824372)
DAA2140	Fc fragment of IgG, high affinity Ia, receptor (CD64) increases with age	molecular	Homo sapiens	male/female	20	99	Gene expression showed a significant (p<0.01) increase in the expression of hippocampus FCGR1A from elderly (aged 69-99 years old) compared to cells from younger persons (aged 20-52 years old)	Hippocampus	FCGR1A (Fc fragment of IgG, high affinity Ia, receptor (CD64))			Gene Expression Level	None	None	None	423.11	None				2984: Cribbs et al. (2012) "Extensive innate immune gene activation accompanies brain aging, increasing vulnerability to cognitive decline and neurodegeneration: a microarray study." J Neuroinflammation 9:179 (22824372)
DAA2144	Fc fragment of IgG, high affinity Ia, receptor (CD64) increases with age	molecular	Homo sapiens	male/female	20	99	Gene expression showed a significant (p<0.01) increase in the expression of frontal lobe FCGR1A from elderly (aged 69-99 years old) compared to cells from younger persons (aged 20-52 years old)	Frontal Lobe	FCGR1A (Fc fragment of IgG, high affinity Ia, receptor (CD64))			Gene Expression Level	None	None	None	157.35	None				2984: Cribbs et al. (2012) "Extensive innate immune gene activation accompanies brain aging, increasing vulnerability to cognitive decline and neurodegeneration: a microarray study." J Neuroinflammation 9:179 (22824372)
DAA2142	Fc fragment of IgG, high affinity Ia, receptor (CD64) increases with age	molecular	Homo sapiens	male/female	20	99	Gene expression showed a significant (p<0.01) increase in the expression of parietal lobe FCGR1A from elderly (aged 69-99 years old) compared to cells from younger persons (aged 20-52 years old)	Parietal Lobe	FCGR1A (Fc fragment of IgG, high affinity Ia, receptor (CD64))			Gene Expression Level	None	None	None	207.57	None				2984: Cribbs et al. (2012) "Extensive innate immune gene activation accompanies brain aging, increasing vulnerability to cognitive decline and neurodegeneration: a microarray study." J Neuroinflammation 9:179 (22824372)
DAA2139	Fc fragment of IgG, high affinity Ib, receptor (CD64) increases with age	molecular	Homo sapiens	male/female	20	99	Gene expression showed a significant (p<0.01) increase in the expression of temporal lobe FCGR1B from elderly (aged 69-99 years old) compared to cells from younger persons (aged 20-52 years old)	Temporal Lobe	FCGR1B (Fc fragment of IgG, high affinity Ib, receptor (CD64))			Gene Expression Level	None	None	None	166.0	None				2984: Cribbs et al. (2012) "Extensive innate immune gene activation accompanies brain aging, increasing vulnerability to cognitive decline and neurodegeneration: a microarray study." J Neuroinflammation 9:179 (22824372)
DAA2141	Fc fragment of IgG, high affinity Ib, receptor (CD64) increases with age	molecular	Homo sapiens	male/female	20	99	Gene expression showed a significant (p<0.01) increase in the expression of hippocampus FCGR1B from elderly (aged 69-99 years old) compared to cells from younger persons (aged 20-52 years old)	Hippocampus	FCGR1B (Fc fragment of IgG, high affinity Ib, receptor (CD64))			Gene Expression Level	None	None	None	434.19	None				2984: Cribbs et al. (2012) "Extensive innate immune gene activation accompanies brain aging, increasing vulnerability to cognitive decline and neurodegeneration: a microarray study." J Neuroinflammation 9:179 (22824372)
DAA2143	Fc fragment of IgG, high affinity Ib, receptor (CD64) increases with age	molecular	Homo sapiens	male/female	20	99	Gene expression showed a significant (p<0.01) increase in the expression of parietal lobe FCGR1B from elderly (aged 69-99 years old) compared to cells from younger persons (aged 20-52 years old)	Parietal Lobe	FCGR1B (Fc fragment of IgG, high affinity Ib, receptor (CD64))			Gene Expression Level	None	None	None	225.53	None				2984: Cribbs et al. (2012) "Extensive innate immune gene activation accompanies brain aging, increasing vulnerability to cognitive decline and neurodegeneration: a microarray study." J Neuroinflammation 9:179 (22824372)
DAA2145	Fc fragment of IgG, high affinity Ib, receptor (CD64) increases with age	molecular	Homo sapiens	male/female	20	99	Gene expression showed a significant (p<0.01) increase in the expression of frontal lobe FCGR1B from elderly (aged 69-99 years old) compared to cells from younger persons (aged 20-52 years old)	Frontal Lobe	FCGR1B (Fc fragment of IgG, high affinity Ib, receptor (CD64))			Gene Expression Level	None	None	None	170.41	None				2984: Cribbs et al. (2012) "Extensive innate immune gene activation accompanies brain aging, increasing vulnerability to cognitive decline and neurodegeneration: a microarray study." J Neuroinflammation 9:179 (22824372)
DAA2271	Fc fragment of IgG, low affinity IIa, receptor (CD32) increases with age	molecular	Homo sapiens	male/female	20	99	Gene expression showed a significant (p<0.01) increase in the expression of temporal lobe FCGR2A from elderly (aged 69-99 years old) compared to cells from younger persons (aged 20-52 years old)	Temporal Lobe	FCGR2A (Fc fragment of IgG, low affinity IIa, receptor (CD32))			Gene Expression Level	None	None	None	124.01	None				2984: Cribbs et al. (2012) "Extensive innate immune gene activation accompanies brain aging, increasing vulnerability to cognitive decline and neurodegeneration: a microarray study." J Neuroinflammation 9:179 (22824372)
DAA2277	Fc fragment of IgG, low affinity IIa, receptor (CD32) increases with age	molecular	Homo sapiens	male/female	20	99	Gene expression showed a significant (p<0.01) increase in the expression of hippocampus FCGR2A from elderly (aged 69-99 years old) compared to cells from younger persons (aged 20-52 years old)	Hippocampus	FCGR2A (Fc fragment of IgG, low affinity IIa, receptor (CD32))			Gene Expression Level	None	None	None	316.44	None				2984: Cribbs et al. (2012) "Extensive innate immune gene activation accompanies brain aging, increasing vulnerability to cognitive decline and neurodegeneration: a microarray study." J Neuroinflammation 9:179 (22824372)
DAA2284	Fc fragment of IgG, low affinity IIa, receptor (CD32) increases with age	molecular	Homo sapiens	male/female	20	99	Gene expression showed a significant (p<0.01) increase in the expression of parietal lobe FCGR2A from elderly (aged 69-99 years old) compared to cells from younger persons (aged 20-52 years old)	Parietal Lobe	FCGR2A (Fc fragment of IgG, low affinity IIa, receptor (CD32))			Gene Expression Level	None	None	None	141.5	None				2984: Cribbs et al. (2012) "Extensive innate immune gene activation accompanies brain aging, increasing vulnerability to cognitive decline and neurodegeneration: a microarray study." J Neuroinflammation 9:179 (22824372)
DAA2292	Fc fragment of IgG, low affinity IIa, receptor (CD32) increases with age	molecular	Homo sapiens	male/female	20	99	Gene expression showed a significant (p<0.01) increase in the expression of frontal lobe FCGR2A from elderly (aged 69-99 years old) compared to cells from younger persons (aged 20-52 years old)	Frontal Lobe	FCGR2A (Fc fragment of IgG, low affinity IIa, receptor (CD32))			Gene Expression Level	None	None	None	104.3	None				2984: Cribbs et al. (2012) "Extensive innate immune gene activation accompanies brain aging, increasing vulnerability to cognitive decline and neurodegeneration: a microarray study." J Neuroinflammation 9:179 (22824372)
DAA2160	Fc fragment of IgG, low affinity IIIb, receptor (CD16b) increases with age	molecular	Homo sapiens	male/female	20	99	Gene expression showed a significant (p<0.01) increase in the expression of hippocampus FCGR3B from elderly (aged 69-99 years old) compared to cells from younger persons (aged 20-52 years old)	Hippocampus	FCGR3B (Fc fragment of IgG, low affinity IIIb, receptor (CD16b))			Gene Expression Level	None	None	None	647.0	None				2984: Cribbs et al. (2012) "Extensive innate immune gene activation accompanies brain aging, increasing vulnerability to cognitive decline and neurodegeneration: a microarray study." J Neuroinflammation 9:179 (22824372)
DAA2161	Fc fragment of IgG, low affinity IIIb, receptor (CD16b) increases with age	molecular	Homo sapiens	male/female	20	99	Gene expression showed a significant (p<0.01) increase in the expression of parietal lobe FCGR3B from elderly (aged 69-99 years old) compared to cells from younger persons (aged 20-52 years old)	Parietal Lobe	FCGR3B (Fc fragment of IgG, low affinity IIIb, receptor (CD16b))			Gene Expression Level	None	None	None	404.56	None				2984: Cribbs et al. (2012) "Extensive innate immune gene activation accompanies brain aging, increasing vulnerability to cognitive decline and neurodegeneration: a microarray study." J Neuroinflammation 9:179 (22824372)
DAA2162	Fc fragment of IgG, low affinity IIIb, receptor (CD16b) increases with age	molecular	Homo sapiens	male/female	20	99	Gene expression showed a significant (p<0.01) increase in the expression of frontal lobe FCGR3B from elderly (aged 69-99 years old) compared to cells from younger persons (aged 20-52 years old)	Frontal Lobe	FCGR3B (Fc fragment of IgG, low affinity IIIb, receptor (CD16b))			Gene Expression Level	None	None	None	261.05	None				2984: Cribbs et al. (2012) "Extensive innate immune gene activation accompanies brain aging, increasing vulnerability to cognitive decline and neurodegeneration: a microarray study." J Neuroinflammation 9:179 (22824372)
DAA2278	Fc fragment of IgG, low affinity IIIb, receptor (CD16b) increases with age	molecular	Homo sapiens	male/female	20	99	Gene expression showed a significant (p<0.01) increase in the expression of hippocampus FCGR3B from elderly (aged 69-99 years old) compared to cells from younger persons (aged 20-52 years old)	Hippocampus	FCGR3B (Fc fragment of IgG, low affinity IIIb, receptor (CD16b))			Gene Expression Level	None	None	None	80.84	None				2984: Cribbs et al. (2012) "Extensive innate immune gene activation accompanies brain aging, increasing vulnerability to cognitive decline and neurodegeneration: a microarray study." J Neuroinflammation 9:179 (22824372)
DAA2285	Fc fragment of IgG, low affinity IIIb, receptor (CD16b) increases with age	molecular	Homo sapiens	male/female	20	99	Gene expression showed a significant (p<0.01) increase in the expression of parietal lobe FCGR3B from elderly (aged 69-99 years old) compared to cells from younger persons (aged 20-52 years old)	Parietal Lobe	FCGR3B (Fc fragment of IgG, low affinity IIIb, receptor (CD16b))			Gene Expression Level	None	None	None	131.12	None				2984: Cribbs et al. (2012) "Extensive innate immune gene activation accompanies brain aging, increasing vulnerability to cognitive decline and neurodegeneration: a microarray study." J Neuroinflammation 9:179 (22824372)
DAA2293	Fc fragment of IgG, low affinity IIIb, receptor (CD16b) increases with age	molecular	Homo sapiens	male/female	20	99	Gene expression showed a significant (p<0.01) increase in the expression of frontal lobe FCGR3B from elderly (aged 69-99 years old) compared to cells from younger persons (aged 20-52 years old)	Frontal Lobe	FCGR3B (Fc fragment of IgG, low affinity IIIb, receptor (CD16b))			Gene Expression Level	None	None	None	52.13	None				2984: Cribbs et al. (2012) "Extensive innate immune gene activation accompanies brain aging, increasing vulnerability to cognitive decline and neurodegeneration: a microarray study." J Neuroinflammation 9:179 (22824372)
DAA2286	Fc fragment of IgG, receptor, transporter, alpha increases with age	molecular	Homo sapiens	male/female	20	99	Gene expression showed a significant (p<0.01) increase in the expression of parietal lobe FCGRT from elderly (aged 69-99 years old) compared to cells from younger persons (aged 20-52 years old)	Parietal Lobe	FCGRT (Fc fragment of IgG, receptor, transporter, alpha)			Gene Expression Level	None	None	None	76.72	None				2984: Cribbs et al. (2012) "Extensive innate immune gene activation accompanies brain aging, increasing vulnerability to cognitive decline and neurodegeneration: a microarray study." J Neuroinflammation 9:179 (22824372)
DAA2294	Fc fragment of IgG, receptor, transporter, alpha increases with age	molecular	Homo sapiens	male/female	20	99	Gene expression showed a significant (p<0.01) increase in the expression of frontal lobe FCGRT from elderly (aged 69-99 years old) compared to cells from younger persons (aged 20-52 years old)	Frontal Lobe	FCGRT (Fc fragment of IgG, receptor, transporter, alpha)			Gene Expression Level	None	None	None	89.34	None				2984: Cribbs et al. (2012) "Extensive innate immune gene activation accompanies brain aging, increasing vulnerability to cognitive decline and neurodegeneration: a microarray study." J Neuroinflammation 9:179 (22824372)
DAA171	FERM and PDZ domain containing 4	molecular	Homo sapiens	male/female	26	106		Brain	FRMPD4 (FERM and PDZ domain containing 4)		equation	Gene Expression Level	0	Microarray	Log	-22.0	0.0005304717070393860000000				2742: Lu et al. (2004) "Gene regulation and DNA damage in the ageing human brain." Nature 429(6994):883-891 (15190254)
DAA356	FERM domain containing 3	molecular	Homo sapiens	male/female	20	75		Skeletal Muscle	FRMD3 (FERM domain containing 3)		equation	Gene Expression Level	0	Microarray	Log	-3.0	0.0000241579305559187000000				2828: Welle et al. (2004) "Skeletal muscle gene expression profiles in 20-29 year old and 65-71 year old women." Exp. Gerontol. 39(3):369-377 (15036396)|2841: Welle et al. (2003) "Gene expression profile of aging in human muscle." Physiol. Genomics 14(2):149-159 (12783983)
DAA1671	fermitin family homolog 3 (Drosophila)	molecular	Mus musculus	male/female	2	26		Lung	Fermt3 (fermitin family homolog 3 (Drosophila))		equation	Gene Expression Level	20	Microarray	Log2	14.0	0.0001912442750033830000000				2785: Misra et al. (2007) "Global expression profiles from C57BL/6J and DBA/2J mouse lungs to determine aging-related genes." Physiol. Genomics 31(3):429-440 (17726092)
DAA553	ferredoxin 1	molecular	Homo sapiens	male/female	20	75		Skeletal Muscle	FDX1 (ferredoxin 1)		equation	Gene Expression Level	0	Microarray	Log	-6.0	0.0006633896526275250000000				2828: Welle et al. (2004) "Skeletal muscle gene expression profiles in 20-29 year old and 65-71 year old women." Exp. Gerontol. 39(3):369-377 (15036396)|2841: Welle et al. (2003) "Gene expression profile of aging in human muscle." Physiol. Genomics 14(2):149-159 (12783983)
DAA952	Fewer CD4+ and CD8+ cells	physiological	Homo sapiens	male	-1	-1	Thymic involution leads to significant reduction in the number of circulating T cells in elderly individuals. Fagnoni et al. assessed T cell count in 120 healthy individuals (age range 18-105 years) and found almost complete depletion of CD8+ T cells in the oldest subjects.	T Cell												DAA964	2822: Fagnoni et al. (2000) "Shortage of circulating naive CD8(+) T cells provides new insights on immunodeficiency in aging." Blood 95(9):2860-2868 (10779432)|2972: Sharma et al. (2009) "The aging immune system and its relationship to the development of chronic obstructive pulmonary disease." Proc Am Thorac Soc 6(7):573-580 (19934352)
DAA1073	Fewer cells and higher apoptosis	physiological	Homo sapiens	male/female	-1	-1	Colony forming unit-fibroblast assay yielded fewer cells with bone-marrow samples from older donors. Ogawa et al. also found low cellularity in individuals over 80 years of age and higher apoptosis.	Bone Marrow		Cellular											2862: Stolzing et al. (2008) "Age-related changes in human bone marrow-derived mesenchymal stem cells: consequences for cell therapies." Mech. Ageing Dev. 129(3):163-173 (18241911)|2963: Ogawa et al. (2000) "Age-related changes of human bone marrow: a histometric estimation of proliferative cells, apoptotic cells, T cells, B cells and macrophages." Mech. Ageing Dev. 117(1-3):57-68 (10958923)
DAA1839	FGGY carbohydrate kinase domain containing	molecular	Mus musculus	male/female	5	25		Skeletal Muscle	Fggy (FGGY carbohydrate kinase domain containing)		equation	Gene Expression Level	20	Microarray	Log2	17.0	0.0000444431718183660000000				2648: NCBI GEO Dataset (2006) "Caloric restriction effect on aged skeletal muscle" (http://www.ncbi.nlm.nih.gov/sites/GDSbrowser?acc=GDS2612)|2835: Edwards et al. (2007) "Gene expression profiling of aging reveals activation of a p53-mediated transcriptional program." BMC Genomics 8:80 (17381838)
DAA1760	fibrillin 2	molecular	Mus musculus	male/female	8	24		Muscle	Fbn2 (fibrillin 2)		equation	Gene Expression Level	20	Microarray	Log2	-31.0	0.0000069893104331763700000				2651: Beggs et al. (2004) "Alterations in the TGFbeta signaling pathway in myogenic progenitors with age." Aging Cell 3(6):353-361 (15569352)
DAA662	Fibril types in cartilage matrix are altered	physiological	Homo sapiens	male	-1	-1	The types of fibril present in the cartilage matrix are altered with ageing.	Cartilage													2764: Tonna, E. A. (1977) "Aging of skeletal-dental systems and supporting tissues" in Handbook of the Biology of Aging470-495
DAA82	fibroblast growth factor 12	molecular	Homo sapiens	male/female	26	106		Brain	FGF12 (fibroblast growth factor 12)		equation	Gene Expression Level	0	Microarray	Log	-29.0	7.858404622653120000E-7				2742: Lu et al. (2004) "Gene regulation and DNA damage in the ageing human brain." Nature 429(6994):883-891 (15190254)
DAA1634	fibroblast growth factor 13	molecular	Mus musculus	male/female	2	26		Lung	Fgf13 (fibroblast growth factor 13)		equation	Gene Expression Level	20	Microarray	Log2	28.0	0.0007068533024613970000000				2785: Misra et al. (2007) "Global expression profiles from C57BL/6J and DBA/2J mouse lungs to determine aging-related genes." Physiol. Genomics 31(3):429-440 (17726092)
DAA83	fibroblast growth factor 13	molecular	Homo sapiens	male/female	26	106		Brain	FGF13 (fibroblast growth factor 13)		equation	Gene Expression Level	0	Microarray	Log	-28.0	0.0001452720931461680000000				2742: Lu et al. (2004) "Gene regulation and DNA damage in the ageing human brain." Nature 429(6994):883-891 (15190254)
DAA81	fibroblast growth factor 1 (acidic)	molecular	Homo sapiens	male/female	26	106		Brain	FGF1 (fibroblast growth factor 1 (acidic))		equation	Gene Expression Level	0	Microarray	Log	20.0	0.0001685172897273330000000				2742: Lu et al. (2004) "Gene regulation and DNA damage in the ageing human brain." Nature 429(6994):883-891 (15190254)
DAA84	fibroblast growth factor 2 (basic)	molecular	Homo sapiens	male/female	26	106		Brain	FGF2 (fibroblast growth factor 2 (basic))		equation	Gene Expression Level	0	Microarray	Log	12.0	0.0005787854584816800000000				2742: Lu et al. (2004) "Gene regulation and DNA damage in the ageing human brain." Nature 429(6994):883-891 (15190254)
DAA85	fibroblast growth factor receptor 3	molecular	Homo sapiens	male/female	26	106		Brain	FGFR3 (fibroblast growth factor receptor 3)		equation	Gene Expression Level	0	Microarray	Log	13.0	0.0002728610515863360000000				2742: Lu et al. (2004) "Gene regulation and DNA damage in the ageing human brain." Nature 429(6994):883-891 (15190254)
DAA303	FK506 binding protein 1A, 12kDa	molecular	Homo sapiens	male/female	20	75		Skeletal Muscle	FKBP1A (FK506 binding protein 1A, 12kDa)		equation	Gene Expression Level	0	Microarray	Log	-3.0	0.0001828124355109360000000				2828: Welle et al. (2004) "Skeletal muscle gene expression profiles in 20-29 year old and 65-71 year old women." Exp. Gerontol. 39(3):369-377 (15036396)|2841: Welle et al. (2003) "Gene expression profile of aging in human muscle." Physiol. Genomics 14(2):149-159 (12783983)
DAA536	fms-related tyrosine kinase 1 (vascular endothelial growth factor/vascular permeability factor recep	molecular	Homo sapiens	male/female	20	75		Skeletal Muscle	FLT1 (fms-related tyrosine kinase 1 (vascular endothelial growth factor/vascular permeability factor recep)		equation	Gene Expression Level	0	Microarray	Log	-6.0	0.0000175526679960295000000				2828: Welle et al. (2004) "Skeletal muscle gene expression profiles in 20-29 year old and 65-71 year old women." Exp. Gerontol. 39(3):369-377 (15036396)|2841: Welle et al. (2003) "Gene expression profile of aging in human muscle." Physiol. Genomics 14(2):149-159 (12783983)
DAA544	follistatin	molecular	Homo sapiens	male/female	20	75		Skeletal Muscle	FST (follistatin)		equation	Gene Expression Level	0	Microarray	Log	8.0	0.0003860403578209720000000				2828: Welle et al. (2004) "Skeletal muscle gene expression profiles in 20-29 year old and 65-71 year old women." Exp. Gerontol. 39(3):369-377 (15036396)|2841: Welle et al. (2003) "Gene expression profile of aging in human muscle." Physiol. Genomics 14(2):149-159 (12783983)
DAA791	Forced expiratory volume decreases	physiological	Homo sapiens	male/female	-1	-1	Lung forced expiratory volume, usually defined as amount of air that can be forcibly expelled in 1 second after full inspiration, decreases with age.	Lung													2641: Klocke, R. A. (1977) "Influence of aging on the lung" in Handbook of the Biology of Aging432-444
[truncated: 3,402 more rows]
