# Supplementary material for: Increased longevity due to sexual activity in mole-rats is associated with transcriptional changes in the HPA stress axis
Source: eLife. 2021 Mar 16;10:e57843. doi: 10.7554/eLife.57843 (PMC8012063; doi:10.7554/eLife.57843)
Supplement: Source data 2. — (a) Enrichment analysis results for status-dependent gene expression on Kyoto Encyclopedia of Genes and Genomes pathways. The data set contains one *.tsv file per analyzed tissue, as well as an additional *.tsv file for the weighted cross-tissue level results. (b) (zip) Enrichment analysis results for status-dependent gene expression on Molecular Signatures Database hallmarks. The data set contains one *.tsv file per analyzed tissue, as well as an additional *.tsv file for the weighted cross-tissue level results. (c) (tsv.gz) Overview of the weighted cross-tissue differential gene expression analysis. Contains all p-values, fold-changes, and mean expression values for all genes across all tissues as well as the weighted, combined cross-tissue test statistics, p-values, and fold-changes for all genes. (d) (tsv) Genes of the Digital Aging Atlas used in this study. (e) (zip) Comparison of status-dependent differentially expressed genes with results of an earlier, similar study involving naked mole-rats and guinea pigs. The data set contains one *.tsv file for each of the 10 tissues that were examined in both studies. Each *.tsv file lists the differentially expressed genes for the respective tissue as identified in this study with the determined false discovery rates and fold-changes, as well as the fold-changes determined in the earlier study using naked mole-rats and guinea pigs. (f) (zip) Glucocorticoid receptor target genes that were determined by Phuc Le et al. and tested in this study for enrichment of status-dependent differential gene expression. The data set contains one *.tsv file each for target genes determined via chromatin immunoprecipitation and differential gene expression analysis. Phuc Le et al. determined differentially expressed genes between mice that were treated with exogenous glucocorticoids and untreated controls. The relevant table columns from Phuc Le et al. were added by human gene symbol and Entrez IDs that were used for enrichment analysis [file elife-57843-data2.zip › Data_2g.tsv]

Gene Symbol	Ensembl ID	Entrez ID	log2FoldChange.control/cushing	baseMean.control/cushing = weight	log2FoldChange.skin.breeder/non-breeder	log2FoldChange.cross-tissue.breeder/non-breeder
SCD	ENSG00000099194	6319	-0.8410277	13584.21479	-0.0556875780860721	-0.0437262240685647
MMP7	ENSG00000137673	4316	-0.63744294	21.04255169	0.211163070231727	-0.72935198210663
CDKN2B	ENSG00000147883	1030	-0.711538326	839.190882	-0.0757936509697131	-0.107880586995391
FADS1	ENSG00000149485	3992	-0.737921272	413.6955525	0.00765363349478629	-0.0180138854882521
DHCR24	ENSG00000116133	1718	-0.708598197	921.994099	0.163238683818245	0.223700273225668
FADS2	ENSG00000134824	9415	-0.674978189	317.2257054	-0.0385753186168525	-0.0273961426123696
CYS1	ENSG00000205795	192668	0.659914748	35.02799545	0.184456272947039	0.107385522712084
PRKG2	ENSG00000138669	5593	0.67550719	9.443307017	0.305515458865937	-0.030029297265026
PCSK1	ENSG00000175426	5122	-0.55075431	4.926591775	0.0476125459437213	-0.132416939568676
ALDOC	ENSG00000109107	230	-0.634085779	802.2358944	-0.111389670586479	-0.05111423348459
SPP1	ENSG00000118785	6696	-0.468164508	850.3248948	-1.27190595521565	-0.49022065715124
CYP1A1	ENSG00000140465	1543	-0.357038605	19.84806723	0.029426662754024	0.288128931065361
SLC1A7	ENSG00000162383	6512	0.615394149	45.04814831	-0.0741532512659676	-0.156644838646207
SFRP1	ENSG00000104332	6422	0.58557931	985.1508379	-0.114100533419295	0.0275585482697989
RET	ENSG00000165731	5979	0.524419166	28.50418224	-0.0857398427692802	-0.308942260635112
TPO	ENSG00000115705	7173	0.584457819	62.31711266	-1.32674077084711	-0.222739536198872
GYS2	ENSG00000111713	2998	-0.495782594	79.5751633	0.00744991757995489	0.0840096624249523
AMT	ENSG00000145020	275	0.508893828	127.2870164	0.00437399620788281	-0.00814159827263049
APOB	ENSG00000084674	338	-0.544489771	137.7568078	-0.640658098946329	-0.163599596512108
PEG10	ENSG00000242265	23089	-0.560862845	87.69700972	-0.322436453917134	0.0147501432211769
GIPR	ENSG00000010310	2696	0.568922815	54.26108344	0.0523301725521812	-0.172106802415815
FCN3	ENSG00000142748	8547	-0.525874751	19.39398748	0.252748077425714	0.139701141319692
FCER2	ENSG00000104921	2208	0.559434706	26.00027337	-0.0454599221540771	-0.0992510129696279
ELOVL6	ENSG00000170522	79071	-0.559441142	93.03481481	-0.00582237740072374	-0.0805080839639146
KCND2	ENSG00000184408	3751	0.570952945	31.42999657	-0.181999052646514	0.0623203252565694
ANLN	ENSG00000011426	54443	-0.520754512	10.82030969	-0.0696914741438413	-0.146918897914494
MKI67	ENSG00000148773	4288	-0.503220602	24.47089041	-0.229696618097156	-0.334835363304275
ASPM	ENSG00000066279	259266	-0.465967731	5.787771087	-0.10756277008132	-0.168712969189595
ROBO3	ENSG00000154134	64221	0.506011911	152.9277608	0.364383415231807	0.0261821673215314
KRT79	ENSG00000185640	338785	-0.513437308	14.13768599	0.0288048381380531	0.0423902557704522
CHMP4C	ENSG00000164695	92421	-0.545610165	8.245638269	-0.0404134940442901	-0.0192890025523726
CCL22	ENSG00000102962	6367	-0.491434823	28.77621593	0.0130477929766719	-0.034080134662783
SLC16A10	ENSG00000112394	117247	-0.501210241	11.60472155	0.150665251804552	-0.0768933838008137
CROCC	ENSG00000058453	9696	0.408170898	228.8583048	0.135968685929239	-0.0708088826381143
PTGDS	ENSG00000107317	5730	0.527066094	148.2301946	-0.151353812919945	-0.295907507357366
CDC20	ENSG00000117399	991	-0.507973018	8.963567977	0.0707577613997955	0.0471533297658506
CCL13	ENSG00000181374	6357	0.52767621	39.59291119	0.919928361523477	0.65465779014574
SLC7A4	ENSG00000099960	6545	-0.523894657	33.40152942	-0.0221156179046811	0.0507311701067454
SHC2	ENSG00000129946	25759	0.53224598	152.1578276	0.0304328951278113	0.00927497675096864
TOP2A	ENSG00000131747	7153	-0.491837476	17.21022539	-0.129193417488992	-0.168608913065406
RELN	ENSG00000189056	5649	-0.47908852	51.85100406	0.174560184247779	0.0176399480124514
GLRX3	ENSG00000108010	10539	-0.408637367	191.2498966	-0.0374024091949403	0.0517285784534693
SLCO2A1	ENSG00000174640	6578	-0.50448114	61.80972978	-0.179300084281187	0.198954737992808
CIDEA	ENSG00000176194	1149	0.506518177	667.2569379	0.0581463975889448	0.113223617544103
MDH1	ENSG00000014641	4190	-0.471821192	1600.918262	0.162443024174526	0.101577772682363
PAQR5	ENSG00000137819	54852	-0.472720944	15.18719625	-0.0291043726269816	-0.150335480031042
SLC2A5	ENSG00000142583	6518	-0.454987566	40.78153527	0.0403312611794599	0.0954400411346857
STK32A	ENSG00000169302	202374	-0.481851485	47.10933424	0.0700060331008779	0.0713126638194001
PAPLN	ENSG00000100767	89932	-0.466145453	169.1255036	-0.0216082288974712	0.055995310410681
DTX1	ENSG00000135144	1840	-0.445822544	456.0761134	0.0603661122967017	0.129215220999735
OCSTAMP	ENSG00000149635	128506	-0.240016594	0.704747056	-0.134073986338307	0.201322493719689
NRCAM	ENSG00000091129	4897	-0.450565812	208.5488611	-0.15978471780223	0.0156719315370995
RRM2	ENSG00000171848	6241	-0.443963389	10.79274589	-0.0297285555017485	-0.158178537853343
NRK	ENSG00000123572	203447	0.489060723	14.15748974	0.106814654296264	-0.294861764573702
ACE2	ENSG00000130234	59272	-0.423386819	10.85080136	-0.0557398838810553	0.0582210718371079
PIEZO2	ENSG00000154864	63895	0.443649902	18.36265292	0.158347549171705	-0.223675921446873
ANKMY2	ENSG00000106524	57037	-0.377419458	134.6591416	0.030792932901038	0.0694060311902901
CEP55	ENSG00000138180	55165	-0.411584203	6.026910647	-0.0454957006866393	-0.084192741022173
MOXD1	ENSG00000079931	26002	-0.421584796	23.52973219	-0.0466107662925166	0.0924404236219531
P3H2	ENSG00000090530	55214	0.475354898	44.37213264	-0.0210114110632571	0.137510418368742
PRSS12	ENSG00000164099	8492	0.413711748	14.37787005	-0.0692193424367982	-0.0101075033667954
TMEM184A	ENSG00000164855	202915	0.437428344	87.38527694	0.045698705013831	0.0498219089102967
DBP	ENSG00000105516	1628	0.470575571	108.2028092	-0.115198385029041	-0.0353147466895401
TFCP2L1	ENSG00000115112	29842	-0.436527753	34.14911332	-0.247556184713757	0.0650180911244924
COL22A1	ENSG00000169436	169044	-0.369482761	3.961125008	0.0820793123622745	-0.090977171126013
TMEM45A	ENSG00000181458	55076	-0.442335479	82.73091763	-0.0326091070459369	-0.0281027355322024
FCER1A	ENSG00000179639	2205	0.466954318	22.94524975	0.359146657669485	0.103771342738369
GOLGA7B	ENSG00000155265	401647	-0.430103221	29.44275029	-1.14264890395714	-0.0321409858654976
CHRNB1	ENSG00000170175	1140	0.439832865	51.01250873	0.0809509472028445	0.105932838266375
NAALAD2	ENSG00000077616	10003	0.464623942	71.18826749	-0.0105724887369498	-0.196003461453369
BUB1B	ENSG00000156970	701	-0.388514012	3.829580837	-0.125014602110586	-0.168649224557174
BUB1	ENSG00000169679	699	-0.388423332	5.404098619	-0.13829187137397	-0.139354820413056
OLFM2	ENSG00000105088	93145	-0.456208835	349.6309076	0.0551778899858985	-0.0582452184964595
IL1RN	ENSG00000136689	3557	-0.391233306	66.82893549	-0.0175928139101675	-0.0509651488671399
RNF165	ENSG00000141622	494470	0.443178029	29.70979585	0.120562650873916	-0.0254649622193828
SERPINA5	ENSG00000188488	5104	0.444605927	51.41545746	-0.455028462712181	0.293659859267579
RHOU	ENSG00000116574	58480	-0.447488576	152.3901659	-0.0774972850809447	-0.0430392642812541
ALDOB	ENSG00000136872	229	0.425950795	4.600257067	-0.30146147030826	0.0405238800682399
CRACR2B	ENSG00000177685	283229	0.440442627	103.075694	0.1624339095192	0.0923600808709697
ITPRIPL1	ENSG00000198885	150771	0.461282102	21.28119607	0.0403784604394431	0.139018601253328
TAPBPL	ENSG00000139192	55080	0.394440241	159.3821879	0.0868019297680477	-0.00684060449904572
CRLF1	ENSG00000006016	9244	-0.443844983	45.69167043	0.0228147258289778	-0.157161257347727
FMO3	ENSG00000007933	2328	0.433856009	89.44219146	-0.0757223890030427	0.0350103268503146
SLC1A4	ENSG00000115902	6509	-0.450685078	116.7161154	-0.0456334960292943	0.00847587661527342
SGK1	ENSG00000118515	6446	-0.447938303	254.5559366	0.0510454053297935	0.179705257953768
IDUA	ENSG00000127415	3425	0.396537762	113.9857718	-0.0791422537244923	0.034411136948644
RNF128	ENSG00000133135	79589	-0.396295098	8.368183585	-0.143689632517051	-0.0261581485900311
CYP4F22	ENSG00000171954	126410	-0.286829224	3.513583691	0.0221777334418734	-0.0167460541825694
MED16	ENSG00000175221	10025	0.419069569	256.975855	-0.0181305001087265	-0.0294979058722124
PNPLA3	ENSG00000100344	80339	-0.407262897	34.49840279	-0.250499411638383	-0.0610598281454835
SNRNP70	ENSG00000104852	6625	0.334189055	1695.838771	0.0666235021352957	7.92777007106481e-05
DNAJC7	ENSG00000168259	7266	0.436120743	45.53150768	0.028111002301232	0.075194835124375
HOXA3	ENSG00000105997	3200	0.414017287	88.42233274	-0.0175307000817989	-0.010691378294024
TSPOAP1	ENSG00000005379	9256	0.440140397	58.22465326	0.0850603107995438	-0.102016260668666
SPOCD1	ENSG00000134668	90853	-0.386498787	44.35296047	0.0623135083521193	-0.0240689738017668
TFRC	ENSG00000072274	7037	-0.441878067	404.1515786	-0.151048568780921	-0.072612829938038
ESPL1	ENSG00000135476	9700	-0.425463517	7.524576687	0.014100592496002	-0.114675374726999
WASHC4	ENSG00000136051	23325	-0.302266231	386.2722239	-0.0126609702059505	-0.057451290006641
STMN2	ENSG00000104435	11075	-0.320413375	5.014555491	0.119835679013175	0.0295602706579619
N4BP3	ENSG00000145911	23138	0.439262632	46.08964407	0.0616153152629482	0.0863254089066834
PRRG3	ENSG00000130032	79057	0.426811373	33.77318571	-0.0874991333887729	-0.019338227881351
XYLT1	ENSG00000103489	64131	-0.419892143	321.6721919	0.203490015562739	0.0523194507558591
LDHB	ENSG00000111716	3945	-0.402192102	2722.742471	0.00472411143010295	0.0317572051866815
TRIM67	ENSG00000119283	440730	-0.348341464	5.211352539	0.0924684563656198	-0.0759675121932869
TRMT44	ENSG00000155275	152992	0.406903217	71.03400493	0.0419925012858405	0.000221587807878644
TK1	ENSG00000167900	7083	-0.404921683	10.02111577	-0.108452007400242	0.1134671994069
KCNQ3	ENSG00000184156	3786	-0.410105734	28.24800397	0.339848170686088	0.126645636883632
CLK1	ENSG00000013441	1195	0.416881782	940.3498974	0.0888383301393705	0.0466264595814397
S1PR3	ENSG00000213694	1903	-0.418914149	67.05789647	-0.108045452260905	0.00805302131903967
ZBTB17	ENSG00000116809	7709	0.354963655	115.223733	0.105319518206322	0.0676667955279148
GTF3C5	ENSG00000148308	9328	0.328745973	183.7700941	-0.0149098578300447	-0.0512442349562526
CYSLTR2	ENSG00000152207	57105	-0.384542696	7.827562057	0.426658365193034	0.242489371419424
KCNK13	ENSG00000152315	56659	-0.297310416	3.653132876	0.183251575560873	-0.147621280729818
DCSTAMP	ENSG00000164935	81501	-0.311435035	14.1166834	-0.541515343772339	-0.0368297487965421
EVPL	ENSG00000167880	2125	0.427919283	10.79235912	0.0112611296606837	-0.0392219393291726
P4HA3	ENSG00000149380	283208	-0.42881152	16.01659692	-0.147517208274029	-0.0717950543002693
PTBP1	ENSG00000011304	5725	0.228783965	742.9111714	-0.0115929262937641	-0.000943221246758596
UBE2T	ENSG00000077152	29089	-0.368760019	4.088451145	0.032936779110936	0.077605024232741
MYBL2	ENSG00000101057	4605	-0.392228433	7.318440157	-0.0845153436689822	-0.0361725409935329
ITM2C	ENSG00000135916	81618	0.423147231	203.5858464	0.034192403550894	0.0311356555174937
ODF3B	ENSG00000177989	440836	0.402923199	154.2816259	-0.179302055717821	-0.082017922980606
PDIA2	ENSG00000185615	64714	0.390297678	8.682607629	-0.245391021587791	-0.108099518078479
CD247	ENSG00000198821	919	0.429319878	18.47174389	0.483872835902836	0.0841714737705573
TCEA3	ENSG00000204219	6920	0.420213812	102.34385	-0.0809165142434878	0.0535405792730233
ARHGEF10	ENSG00000104728	9639	0.288131115	408.0789669	0.0767900239194762	0.0309330452680324
MEGF6	ENSG00000162591	1953	0.419389332	270.6266694	0.107048589436987	0.00166239319787982
RWDD1	ENSG00000111832	51389	-0.292734344	310.5647555	-0.0730535377654095	0.0773484166965668
TRIM45	ENSG00000134253	80263	0.415258524	41.40643992	0.0104157944332832	-0.0490922522605571
TCHH	ENSG00000159450	7062	-0.390522963	6.835556727	-0.96706438619493	-0.926117565441209
LEP	ENSG00000174697	3952	-0.416293109	7455.988244	-0.819165990043764	-0.617785041727381
TRDN	ENSG00000186439	10345	0.345604444	127.5007092	0.167661274141211	0.19728841530274
PALM2	ENSG00000243444	114299	-0.412413729	21.00805493	-0.247063015106748	-0.0351844527941265
DEPDC1B	ENSG00000035499	55789	-0.322068143	1.916484961	-0.0354980653621313	0.0396354032710309
XPO1	ENSG00000082898	7514	-0.275622221	751.6945403	-0.0352797537173187	-0.0270139582162579
CCL8	ENSG00000108700	6355	0.391600049	34.91408997	-0.676983117416569	0.00691595717239058
CUTC	ENSG00000119929	51076	-0.403075687	186.2344001	-0.0311230513028205	0.0309169032371599
SCN2A	ENSG00000136531	6326	0.40271706	7.711786384	0.12746849094984	0.140628319935871
CD300LB	ENSG00000178789	124599	-0.357875503	32.07007484	-0.586446155663847	-0.230261040832382
SH3BGR	ENSG00000185437	6450	-0.415773205	32.73201022	0.24659653201849	0.146279530851158
TMEM170B	ENSG00000205269	100113407	-0.414645253	341.2260824	0.089481465038512	-0.0208259159681808
ADAM9	ENSG00000168615	8754	-0.321459829	684.4294215	-0.0139165527825714	-0.0363119657144661
ATP5F1D	ENSG00000099624	513	0.331682584	205.9708366	-0.0214594954914512	0.088762530834495
TM4SF19	ENSG00000145107	116211	-0.330456117	21.90495762	-0.167946815199495	-0.0683831485192295
MDK	ENSG00000110492	4192	0.412424846	67.08357279	0.215148410431317	0.111046249625496
KIF18A	ENSG00000121621	81930	-0.309792523	1.967401157	-0.0300170824528254	-0.0896815092456728
KCTD12	ENSG00000178695	115207	-0.35749238	1535.552749	0.135969343697483	-0.0211987631791326
UBL4B	ENSG00000186150	164153	-0.295526369	2.128713067	-0.0299092703536109	0.0731653849453279
SLC39A8	ENSG00000138821	64116	-0.406915101	99.53384696	-0.243481699977208	0.128344448020102
KLHL14	ENSG00000197705	57565	0.39710058	7.368447272	0.209921222258531	-0.0581965009916817
ASPSCR1	ENSG00000169696	79058	0.35183057	117.0766482	0.00625754552510987	0.0425238457984425
SHC1	ENSG00000160691	6464	0.227821152	864.1764583	0.0260395059016859	0.0278175703384085
TSSK3	ENSG00000162526	81629	0.394044416	55.63775266	0.131539919864012	-0.0335014346403346
LRRC15	ENSG00000172061	131578	0.292754885	12.39488244	-0.662841438699476	-0.502897060783445
HPSE	ENSG00000173083	10855	-0.404778147	19.48724173	0.095499774643461	0.0544867534609078
VIPR2	ENSG00000106018	7434	0.373026972	10.53948965	0.150800152841634	0.251167737256936
HSPBP1	ENSG00000133265	23640	0.363441814	83.22435884	-0.00794795034960633	0.0550886908415774
MGLL	ENSG00000074416	11343	0.361099035	4564.179242	0.0685808365783601	0.0332828691453238
RALGDS	ENSG00000160271	5900	0.30999343	530.689035	0.140480847885422	0.0441911438615339
SKA3	ENSG00000165480	221150	-0.286108896	1.564556521	-0.0193725468064139	0.0445671409237271
SLC25A29	ENSG00000197119	123096	0.378128779	210.5695961	0.0844254257578194	0.00821987717991658
SLC28A3	ENSG00000197506	64078	-0.280052928	6.588906074	0.0224938267008505	0.135386444903069
MATK	ENSG00000007264	4145	-0.356025126	51.96807746	0.106231380111523	0.097116955221258
HEBP2	ENSG00000051620	23593	-0.372404864	1060.969503	-0.0452110590699209	-0.0279412010157656
NTN1	ENSG00000065320	9423	0.376456772	76.45970296	0.195034840533316	-0.085682811908608
AURKA	ENSG00000087586	6790	-0.379473164	8.860516502	-0.11879960004169	-0.00742238344991362
BMP7	ENSG00000101144	655	0.356666992	24.69254284	-0.109866047545354	-0.0220425439238297
AGFG2	ENSG00000106351	3268	0.331955941	98.98140514	0.0401987587850111	-0.00557692742301793
C7	ENSG00000112936	730	-0.390494721	595.5666903	0.0419797607555	-0.00722311377521722
RSPH3	ENSG00000130363	83861	-0.364476257	83.1979341	-0.0647163398051997	-0.0119249649342106
TBC1D8B	ENSG00000133138	54885	-0.370037684	68.56667328	-0.039805478300335	-0.122151850928778
PLCE1	ENSG00000138193	51196	-0.374279209	150.6309534	0.0504875481945158	-0.0297106432386207
PLOD2	ENSG00000152952	5352	-0.387407612	999.937205	0.0345830232085827	0.162942865478502
GRIP1	ENSG00000155974	23426	0.389505734	13.7781274	0.0377743062105271	0.0234274561326017
KCNK3	ENSG00000171303	3777	-0.351318937	17.04659145	0.0468077005429488	0.102958401361519
GEN1	ENSG00000178295	348654	-0.388477906	37.3950337	-0.0104267517483784	-0.0306941357709665
WWOX	ENSG00000186153	51741	0.384074477	76.73144764	0.0109798499208806	-0.126752694193288
RNPS1	ENSG00000205937	10921	0.24287231	377.9542847	-0.0707289081638286	-0.000101199453518322
CHI3L1	ENSG00000133048	1116	-0.302086395	305.6077142	0.397863640875885	0.0264415658310477
CLCA2	ENSG00000137975	9635	-0.380945409	16.19063274	0.174383013852567	0.0958874976503759
ARHGEF4	ENSG00000136002	50649	0.389335402	78.20045415	0.0613486977842396	-0.0288978230934324
CKAP5	ENSG00000175216	9793	-0.282026749	387.7634923	-0.0431470538601032	-0.0526214842605049
HJURP	ENSG00000123485	55355	-0.313684861	5.90629397	-0.100201021085992	-0.211186489335344
EPHB3	ENSG00000182580	2049	0.387956789	19.49657131	-0.0736202399488577	0.0932108676991377
MRGPRX2	ENSG00000183695	117194	0.33070729	5.083505537	-0.412751972929462	-0.0777789843625284
TNFRSF25	ENSG00000215788	8718	0.384493529	198.5648184	0.451968649156304	0.156848858470542
PI16	ENSG00000164530	221476	0.363166121	440.9083243	0.237431126571878	-0.114707934968214
SYT2	ENSG00000143858	127833	0.375294546	11.48518845	0.0427776716817074	-0.0824448303548292
ENPP1	ENSG00000197594	5167	-0.38475995	373.0409746	0.150650595874911	-0.0204842741037802
GPC1	ENSG00000063660	2817	-0.387679855	509.8492088	0.0594325287363083	0.0395964231022519
F5	ENSG00000198734	2153	-0.349169726	20.38857011	0.265559718615034	0.0316090629922186
NOXA1	ENSG00000188747	10811	0.387187592	49.17677427	-0.0386008928168354	0.265681194038375
NME3	ENSG00000103024	4832	0.346312119	164.5903143	-0.0526155519541677	0.0934362804044499
CACNA2D1	ENSG00000153956	781	-0.382971378	556.7798088	0.00488053530360156	0.0450349514261133
NRIP3	ENSG00000175352	56675	-0.364897254	16.26869425	-0.180658797699771	-0.0838634893203009
WRB	ENSG00000182093	7485	-0.351660406	104.9606474	0.0214204732679488	-0.0456670778232042
SLC6A12	ENSG00000111181	6539	-0.34942962	4.856287918	-0.0889248351244173	-0.217503520605149
BRINP2	ENSG00000198797	57795	-0.234671358	1.096250775	0.194403782521248	-0.0867871570077257
UHRF1BP1L	ENSG00000111647	23074	-0.330519089	137.9359461	-0.0346366343868168	-0.0511864919429152
PAMR1	ENSG00000149090	25891	0.375074069	144.8431463	-0.0641208919931402	0.101362597255422
TCN2	ENSG00000185339	6948	-0.350518179	249.2484106	0.208279954573224	0.112433395225471
TSPAN6	ENSG00000000003	7105	0.004348922	251.2097395	-0.0610518302313178	0.0301944865616118
DPM1	ENSG00000000419	8813	-0.009698064	132.4553187	-0.0399226989142479	0.083831667039465
SCYL3	ENSG00000000457	57147	-0.021775868	105.907687	-0.0246715848152595	-0.0479099448692525
CFH	ENSG00000000971	3075	0.009314306	1219.456852	0.0705236556125724	-0.0444256125053446
FUCA2	ENSG00000001036	2519	-0.012253763	288.5338961	-0.013682154093371	0.0305664371742424
GCLC	ENSG00000001084	2729	-0.258715154	458.7207752	-0.14977314337758	0.0376061074155513
NFYA	ENSG00000001167	4800	-0.107689092	116.8024728	0.0714952876103344	0.0134857158409922
STPG1	ENSG00000001460	90529	-0.066787809	51.11392116	0.00123016973984753	0.0497520771679509
NIPAL3	ENSG00000001461	57185	-0.210629462	101.5208478	0.0381682310354261	-0.0772612701595016
LAS1L	ENSG00000001497	81887	0.170707348	211.2753822	0.0583717280874314	0.0527160404888349
ENPP4	ENSG00000001561	22875	-0.050338932	205.8000045	-0.0443464371935505	-0.0834363950590353
SEMA3F	ENSG00000001617	6405	0.018999589	219.1672189	0.0686804527142366	-0.0362061767958165
CFTR	ENSG00000001626	1080	0.063010281	2.647257639	-0.11834215530067	-0.108186774326435
ANKIB1	ENSG00000001629	54467	-0.050097611	346.4433903	0.0269733987877608	-0.0339687932196157
CYP51A1	ENSG00000001630	1595	-0.075178358	11.60407774	-0.0575122118913155	-0.0378613213255121
KRIT1	ENSG00000001631	889	0.101447233	218.9726819	-0.0110311248957082	0.0119300604324444
RAD52	ENSG00000002016	5893	0.001373558	70.91531027	-0.00923699172860828	0.00433574235929318
BAD	ENSG00000002330	572	-0.054022929	173.8118645	0.02653216993506	0.137066455156068
LAP3	ENSG00000002549	51056	-0.02891817	507.2331768	-0.559540751000548	-0.0975907814091105
CD99	ENSG00000002586	4267	0.108856641	1255.537435	0.1597246403763	0.18569202940718
HS3ST1	ENSG00000002587	9957	0.014008855	14.54590229	0.187187650239409	0.0862020755474149
WNT16	ENSG00000002745	51384	0.038364165	0.804762509	0.0752360795810516	-0.107818789710416
HECW1	ENSG00000002746	23072	-0.107178566	3.975457412	0.228530741270739	0.0247005500451763
MAD1L1	ENSG00000002822	8379	0.191312874	91.6652856	-0.0582601400076318	-0.0176982282780699
LASP1	ENSG00000002834	3927	0.111841642	1556.660345	0.110442241928151	0.0701840323843361
SNX11	ENSG00000002919	29916	0.063770516	119.5169656	0.123160804754262	0.0311321283821381
TMEM176A	ENSG00000002933	55365	0.148680391	143.0578062	-0.00881798135752696	0.0264915785768826
M6PR	ENSG00000003056	4074	-0.039559279	552.1409906	0.0284400060389022	-0.0169589546252777
KLHL13	ENSG00000003096	90293	0.198112621	17.02815037	-0.00456348845298154	-0.0716396168763724
CYP26B1	ENSG00000003137	56603	-0.119245038	384.3299484	0.286893379233563	0.0161499211713279
ICA1	ENSG00000003147	3382	-0.064183379	145.4833359	-0.107083113356091	0.0164631665097596
DBNDD1	ENSG00000003249	79007	-0.181368266	17.13738182	-0.12327427583106	0.00204797693748499
ALS2	ENSG00000003393	57679	-0.003644541	162.7599772	0.00659646463192738	0.00801760917283085
CFLAR	ENSG00000003402	8837	0.01030978	2010.796491	0.111211030925608	-0.0610365095656679
TFPI	ENSG00000003436	7035	-0.067295082	292.7398382	0.0612001366051061	0.0422473314302705
NDUFAF7	ENSG00000003509	55471	0.031987672	94.81193004	0.0440149055105202	-0.00661838161584769
RBM5	ENSG00000003756	10181	0.170668071	998.6240476	0.0360819013146384	0.011343980078759
MTMR7	ENSG00000003987	9108	-0.047809455	11.6975091	0.197416379308542	0.00768415737628411
SLC7A2	ENSG00000003989	6542	0.095905637	267.2121759	0.114897367683579	-0.152179372059608
ARF5	ENSG00000004059	381	-0.025229491	333.1937356	0.174564149387042	-0.0410500690809448
SARM1	ENSG00000004139	23098	0.118109781	14.55049057	0.269164441760681	-0.0730991803292713
POLDIP2	ENSG00000004142	26073	-0.19146033	24.82977189	-0.0420784350774078	0.0568925835085141
PLXND1	ENSG00000004399	23129	-0.032001663	1965.164999	0.232289140194905	0.0418084622392801
AK2	ENSG00000004455	204	-0.00063199	480.6851536	-0.0519172403138775	-0.0143383414905913
CD38	ENSG00000004468	952	-0.150299179	40.23082688	-0.0147252776673182	-0.0701466696703577
FKBP4	ENSG00000004478	2288	-0.159979823	183.2206462	-0.0703295707893599	-0.00203734685077988
KDM1A	ENSG00000004487	23028	-0.06054044	253.6558278	-0.0248894648120311	0.0123880500538408
RBM6	ENSG00000004534	10180	0.029754438	741.8210972	-0.0251945990398719	-0.0135638450308022
CAMKK1	ENSG00000004660	84254	0.079743159	74.61426637	0.0574268134073941	0.0487516478787179
RECQL	ENSG00000004700	5965	-0.084972762	341.716054	-0.0552341275314097	-0.0119381835367814
VPS50	ENSG00000004766	55610	-0.022497517	114.9821484	0.0399579933525557	0.0234707583049659
HSPB6	ENSG00000004776	126393	-0.054561481	3455.083621	0.530706983538611	0.10117929704044
ARHGAP33	ENSG00000004777	115703	0.291500989	79.07038233	0.00323328155241018	-0.0250543828934147
PDK4	ENSG00000004799	5166	-0.269567503	3144.83602	-0.354705497876114	-0.309350891005255
SLC22A16	ENSG00000004809	85413	-0.131079899	1.80115894	-0.145765484184972	0.0335592741414663
ZMYND10	ENSG00000004838	51364	0.044038534	7.129123797	-0.0816935982551571	0.120696135625957
SLC25A13	ENSG00000004864	10165	-0.015832587	92.83845533	-0.0203059273607134	0.050858802446324
CDC27	ENSG00000004897	996	-0.111262286	369.6433039	-0.00616571966455607	-0.0370505463330186
SLC4A1	ENSG00000004939	6521	0.032338965	1.552166202	-0.604900349418529	-0.332412185159374
CALCR	ENSG00000004948	799	0.157048202	4.785238476	-0.309309374581385	0.15171831328834
HCCS	ENSG00000004961	3052	-0.125655939	78.58059153	-0.0407669100664397	0.00111171020700118
DVL2	ENSG00000004975	1856	0.310764664	157.7407192	0.0181876817383535	0.000392579410869729
PRSS22	ENSG00000005001	64063	-0.089977423	0.744935366	-0.356645007079156	0.154130223982298
UPF1	ENSG00000005007	5976	0.111537851	549.1754057	0.0116542787599653	0.0443541287431334
SKAP2	ENSG00000005020	8935	-0.000770489	400.6441194	-0.0379320328905292	-0.0471235038418732
SLC25A5	ENSG00000005022	292	-0.195073378	488.8472647	0.0250152520202547	0.0587235362996579
MCUB	ENSG00000005059	55013	0.037473959	89.57252154	-0.184119479234137	0.0565103765443065
HOXA11	ENSG00000005073	3207	-0.147685774	25.88333802	1.18677029223112	-0.0109433953848623
POLR2J	ENSG00000005075	5439	0.061371387	55.67453617	-0.112419337653897	0.0086615234812378
DHX33	ENSG00000005100	56919	0.118395456	114.897616	0.0468096460210815	-0.0234562319080769
THSD7A	ENSG00000005108	221981	-0.004985354	76.95810068	0.0903757529974674	-0.0954442173270159
LIG3	ENSG00000005156	3980	-0.053984085	65.87413577	-0.0247512780512186	-0.0386993272922979
RPAP3	ENSG00000005175	79657	-0.131162795	73.4908082	-0.0680879908801013	0.0513797480134991
ACSM3	ENSG00000005187	6296	0.094602601	25.87390802	0.0974175527615352	-0.113550428685936
REXO5	ENSG00000005189	81691	-0.263817167	28.82197087	0.16303198630145	-0.14226505969309
CIAPIN1	ENSG00000005194	57019	-0.078515706	115.8194925	-0.0422437013375307	0.0185134845292086
SPPL2B	ENSG00000005206	56928	0.190721669	324.3540322	0.0428278717238678	0.0718182902507083
FAM214B	ENSG00000005238	80256	-0.039400692	212.017529	0.010123917287413	-0.00205353447593117
COPZ2	ENSG00000005243	51226	-0.03101456	297.7293564	0.0281803681282987	0.0653848003775443
PRKAR2B	ENSG00000005249	5577	-0.150018791	3474.427944	0.0471922903810146	0.305816923192912
MSL3	ENSG00000005302	10943	0.005639646	181.9977702	0.00492864061903418	-0.064082095309268
CREBBP	ENSG00000005339	1387	-0.019683681	546.5193696	0.0336418159806488	-0.1207407039731
MPO	ENSG00000005381	4353	-0.034427881	0.666341273	0.622369149550046	-0.387247652479398
PON1	ENSG00000005421	5444	-0.043856046	0.615572748	-0.251295630058849	-0.117358515185643
GCFC2	ENSG00000005436	6936	-0.017996058	118.6571819	0.00740468791873545	0.0175598809473672
WDR54	ENSG00000005448	84058	0.187014629	22.77511571	-0.0515664170226992	0.0415981397597034
CROT	ENSG00000005469	54677	-0.055115862	67.05884809	0.077886049383592	0.0562411546652086
KMT2E	ENSG00000005483	55904	-0.068750791	453.0956342	0.0330361827325813	-0.0890785898303407
RHBDD2	ENSG00000005486	57414	0.067941873	3.226502388	0.000890188250510852	0.280893267467666
IBTK	ENSG00000005700	25998	-0.005869034	283.4352097	-0.0387112272544197	-0.0230131295242786
ZNF195	ENSG00000005801	7748	0.094961446	79.32574737	0.0690538398689438	-0.0160927802947757
FBXL3	ENSG00000005812	26224	-0.025968201	483.2568564	0.069118126230848	0.0158240723179506
ITGAL	ENSG00000005844	3683	0.113033271	83.33869215	0.311535230441952	-0.00845099064520487
PDK2	ENSG00000005882	5164	0.091300759	390.6614324	-0.00338337054203772	0.0284071861245463
ITGA3	ENSG00000005884	3675	-0.221358009	256.5420725	0.170321043753342	0.0246930364087576
LAMP2	ENSG00000005893	3920	-0.075825582	640.080785	-0.0345361042941224	-0.0379846065382875
ITGA2B	ENSG00000005961	3674	-0.068800935	10.62492214	0.0646742896266585	-0.0672079280045374
GDE1	ENSG00000006007	51573	-0.034284848	425.2823684	-0.000364328249960713	0.00261931164331712
OSBPL7	ENSG00000006025	114881	0.221464412	59.37949562	0.0798635182623965	-0.0150380352917885
TMEM98	ENSG00000006042	26022	0.169977835	103.4901884	-0.00391098339180233	0.0493860840788187
YBX2	ENSG00000006047	51087	0.145784269	86.69418828	0.04371813494464	0.177083884444537
MAP3K14	ENSG00000006062	9020	0.2188561	96.36982476	0.370675527402327	0.062076735882684
ABCC8	ENSG00000006071	6833	-0.046147254	4.483896004	0.792272993951609	-0.000708956590297083
TMEM132A	ENSG00000006118	54972	0.167018479	35.82047816	0.0753086178388728	-0.00219187765562952
AP2B1	ENSG00000006125	163	-0.136824469	375.6573837	-0.0170704886118748	-0.0629848630136677
ZNF263	ENSG00000006194	10127	0.117752179	192.8742219	-0.00274151724970265	-0.00846867640496611
CX3CL1	ENSG00000006210	6376	0.096354032	204.4404248	0.112671399862553	-0.0357128119854875
SPATA20	ENSG00000006282	64847	0.369148994	266.0328196	0.26999361622598	0.0954900260655657
CACNA1G	ENSG00000006283	8913	0.003878869	2.043486787	0.0185340661524305	0.0864075172448871
TNFRSF12A	ENSG00000006327	51330	-0.184579496	28.33248552	0.179779203347256	0.16238528179743
MAP3K9	ENSG00000006432	4293	-0.032470985	5.364554655	-0.0473297140358109	-0.11029234031371
RALA	ENSG00000006451	5898	0.090749058	348.4156407	-0.0334501522088548	0.0416485646936432
BAIAP2L1	ENSG00000006453	55971	-0.095663036	58.33928253	0.0408073707133123	-0.0667417255548988
KDM7A	ENSG00000006459	80853	-0.088596672	247.5558383	0.0376930929885551	-0.0846437144434633
ETV1	ENSG00000006468	2115	0.236658233	32.30600516	0.111656558587696	-0.0377777474333341
ALDH3B1	ENSG00000006534	221	-0.11769927	94.11564115	-0.232941276999726	-0.0188327712078539
TTC22	ENSG00000006555	55001	0.063633027	2.940049147	0.160087012559528	0.0849554090253343
PHTF2	ENSG00000006576	57157	-0.044258012	138.3933317	0.000483474567334325	-0.045673980648435
FARP2	ENSG00000006607	9855	0.173922271	162.03194	-0.0283069789649992	-0.0854026174725726
USH1C	ENSG00000006611	10083	0.008952097	0.055087756	-0.47214002289991	-0.154733781361309
GGCT	ENSG00000006625	79017	-0.146343409	85.621882	9.31323379439131e-05	0.0735745915938516
DBF4	ENSG00000006634	10926	0.024539279	17.23232681	-0.0969815129296097	0.00500139451555829
IFRD1	ENSG00000006652	3475	-0.055749756	354.700197	0.0341552978031388	0.0642753692598552
COX10	ENSG00000006695	1352	-0.077656683	61.66066721	-0.0572800581498633	-0.0417215245976958
GTF2IRD1	ENSG00000006704	9569	0.069352792	3.481591476	-0.0204593858119938	0.00220667984089531
PAF1	ENSG00000006712	54623	-0.011322789	228.4374534	0.0111373100456291	0.0408398723595756
VPS41	ENSG00000006715	27072	-0.100467125	353.9329358	-0.0227924307712006	0.0133920101085023
ARHGAP44	ENSG00000006740	9912	0.307389963	34.48681988	-0.0266305904364993	0.00770355469948705
ELAC2	ENSG00000006744	60528	0.140345593	339.2067792	-0.0815812836006428	0.0372561056570111
SCIN	ENSG00000006747	85477	0.108901121	75.48048648	-0.179366290599116	-0.0862850084495127
PNPLA4	ENSG00000006757	8228	-0.039219281	103.5358608	-0.0981482962134876	0.12072428535175
ADIPOR2	ENSG00000006831	79602	0.143510652	986.7799469	-0.00595822167205276	-0.0555276019178951
CDKL3	ENSG00000006837	51265	0.083225473	4.964912575	0.156539704858441	0.235421208321164
UPP2	ENSG00000007001	151531	-0.053106431	1.18376249	-1.6885400132113	0.0623953720316704
PRSS21	ENSG00000007038	10942	0.034864085	0.475311027	0.202210997083796	0.0428119682278828
MARK4	ENSG00000007047	57787	-0.014247749	137.6357909	0.0889966959671738	0.0216690757984385
PROM1	ENSG00000007062	8842	0.119420631	1.120039186	0.0777241713669395	-0.165287189495469
CCDC124	ENSG00000007080	115098	0.013805865	226.441195	0.0644037255605254	0.111352196221507
CEACAM21	ENSG00000007129	90273	0.01216309	2.110512046	0.387355678416348	0.0875368515217702
PAFAH1B1	ENSG00000007168	5048	-0.066444226	990.2890196	-0.0268289376512905	-0.0211632034818889
NOS2	ENSG00000007171	4843	0.235527221	4.643398506	-0.0862920103316727	0.276605154844185
DNAH9	ENSG00000007174	1770	-0.030411963	16.38112477	-0.0615945729553619	-0.040487402179826
KIAA0100	ENSG00000007202	9703	-0.186728573	1169.466745	-0.0313896831143521	-0.0517564732366783
GAS7	ENSG00000007237	8522	-0.185546371	607.8429121	-0.090621334579689	-0.119358806852095
TRAPPC6A	ENSG00000007255	79090	0.164745975	56.13481959	-0.042132164866907	0.197163794078271
CD79B	ENSG00000007312	974	0.075761381	19.80045173	0.151798462720089	0.0576551934189114
ST7L	ENSG00000007341	54879	-0.035331652	93.9551875	-0.00852133045604364	-0.00993842720132889
PAX6	ENSG00000007372	5080	-0.235880973	13.38978467	-0.214542478585128	-0.0187449518635549
RPUSD1	ENSG00000007376	113000	0.068936311	57.50440522	-0.00614807905459894	0.0147444896474658
RHBDF1	ENSG00000007384	64285	0.086103702	229.1535278	0.113210600866827	0.0608077259837998
LUC7L	ENSG00000007392	55692	0.101163242	331.6540325	0.0328300168424737	0.0592699803258856
CACNA2D2	ENSG00000007402	9254	0.175407846	15.64057309	-0.213540785654556	-0.0838117643554125
BAIAP3	ENSG00000007516	8938	0.155261892	98.32038075	-0.000531259780308765	-0.0611976267653722
TSR3	ENSG00000007520	115939	-0.063008337	186.7991135	0.12567191244197	0.12476168343671
PIGQ	ENSG00000007541	9091	0.04870907	184.3555252	0.0445866886127627	0.0193907548562697
CRAMP1	ENSG00000007545	57585	0.097043533	106.4593202	0.0709904433713767	-0.181322886313315
TEAD3	ENSG00000007866	7005	0.07880301	140.3050503	0.0892030630323278	0.0173558631225773
SELE	ENSG00000007908	6401	0.131519382	15.87413488	0.598398370129144	0.223355708307297
DNAJC11	ENSG00000007923	55735	0.045525951	235.7948504	-0.0425117631022587	-0.0235746811254301
MYLIP	ENSG00000007944	29116	0.188494045	275.248808	-0.0461855139075325	-0.040935391184252
NOX1	ENSG00000007952	27035	-0.14929818	1.158313569	0.183232884964934	0.207575479822399
E2F2	ENSG00000007968	1870	-0.261779235	4.9339702	-0.1855761180305	-0.0543624186470908
PSMB1	ENSG00000008018	5689	0.02295491	596.8042591	-0.106096580266762	0.11657886689064
SYN1	ENSG00000008056	6853	0.016251192	1.803822223	-0.254715973156667	-0.0622803070589109
JARID2	ENSG00000008083	3720	0.075790591	110.2637942	-0.00348532311276171	-0.0256783375964441
CDKL5	ENSG00000008086	6792	0.031232238	11.2816361	0.0483021054943394	0.0297624426769177
CAMK1G	ENSG00000008118	57172	0.027202097	0.830287898	0.200137256199816	0.0168546994115368
NADK	ENSG00000008130	65220	0.033671539	623.0611626	-0.00740767040761432	0.100667495523629
TFAP2B	ENSG00000008196	7021	-0.070034028	0.463307483	0.0919802932705044	0.0882355904992409
DLEC1	ENSG00000008226	9940	0.223176669	149.172994	-0.0478912654518789	-0.154758001711275
CYTH3	ENSG00000008256	9265	0.124535723	504.826506	0.0555567358562641	-0.0240243231969587
ADAM22	ENSG00000008277	53616	0.062693454	135.2429924	0.0517941899475823	-0.0109279604178013
SYPL1	ENSG00000008282	6856	0.052843648	555.6437785	-0.0816080853661004	-0.0841312391832049
CYB561	ENSG00000008283	1534	0.016144589	196.8352041	0.0105283062851207	-0.0901093011965787
SPAG9	ENSG00000008294	9043	-0.100463685	775.0931833	0.0589652856822794	-0.0501005919944301
CELSR3	ENSG00000008300	1951	0.347742697	13.07458002	0.0454297026252578	-0.0882201927000741
AASS	ENSG00000008311	10157	0.002258425	137.6975537	-0.0608361940706994	-0.0591929740652697
PLEKHG6	ENSG00000008323	55200	-0.071228343	247.1962307	0.12054485398728	-0.0793924605615577
SS18L2	ENSG00000008324	51188	0.091129953	36.7496764	0.0783816981035371	0.108533301674099
MPND	ENSG00000008382	84954	-0.122616408	60.73944287	-0.0984552037988015	-0.0444858132377707
MGST1	ENSG00000008394	4257	-0.335646401	4054.856467	-0.0415067049221391	0.132404567756523
CRY1	ENSG00000008405	1407	0.16577438	88.53466072	0.00297348452058354	-0.0116871618853076
PGLYRP1	ENSG00000008438	8993	-0.041799895	1.096381048	-0.0672302238912438	-0.0365216314298734
NFIX	ENSG00000008441	4784	0.067800143	1579.317503	0.0543104941646056	-0.0141422364525277
ST3GAL1	ENSG00000008513	6482	-0.117929624	382.126946	0.233274482834015	-0.0448885861948301
MMP25	ENSG00000008516	64386	0.133307966	30.01018109	0.0143876710690402	-0.0672099393905002
PKD1	ENSG00000008710	5310	0.176584888	932.3695304	0.0723263081060976	-0.04556654247467
MAPK8IP2	ENSG00000008735	23542	0.015629617	8.055203877	-0.168812455833689	-0.00351823687977804
MED24	ENSG00000008838	9862	0.070499568	313.3211609	-0.00618951557907914	0.0208267957810185
RHOBTB2	ENSG00000008853	23221	0.049578864	123.7788275	0.0468206368837792	0.00916926686826726
HEATR5B	ENSG00000008869	54497	-0.082703921	256.4733996	-0.00718564413119609	-0.0467843420566423
SEC62	ENSG00000008952	7095	-0.161612259	1254.440081	-0.0203795825839214	-0.0165613794732426
RPS20	ENSG00000008988	6224	0.024465747	3625.000295	-0.0654573282241382	0.075724810170234
CSDE1	ENSG00000009307	7812	-0.070420841	5942.535024	0.000342077211761676	0.0323587894994207
UBE3C	ENSG00000009335	9690	-0.061641857	488.5394702	0.0329998166099187	0.0134868864930638
REV3L	ENSG00000009413	5980	-0.053158775	366.7772243	0.0791677724251568	-0.0300691280794495
MASP2	ENSG00000009724	10747	0.138132935	34.69638002	0.0653702764159008	0.0789725229247387
IYD	ENSG00000009765	389434	0.082960803	2.572732241	-0.439810088654423	-0.127287328158172
FAM76A	ENSG00000009780	199870	0.181937471	122.1474685	-0.0129419906245025	-0.0491037300169671
TRAF3IP3	ENSG00000009790	80342	0.185072488	38.4674582	0.238477496989293	0.0551118404959356
POMT2	ENSG00000009830	29954	0.092751914	116.560458	0.0344309031286273	0.0171101465997297
VTA1	ENSG00000009844	51534	-0.243273378	148.7566199	-0.0200958802161692	0.0402316460890413
MLXIPL	ENSG00000009950	51085	0.353642045	21.28079825	0.157818014023306	0.0584905249875549
BAZ1B	ENSG00000009954	9031	0.115282648	9.550451274	-1.25697774203964e-05	-0.101106484200599
RANBP9	ENSG00000010017	10048	-0.143453811	272.8151957	0.0265589914333661	-0.0923333197400718
METTL13	ENSG00000010165	51603	0.14707164	157.7227752	0.0364876148818785	0.0042446197637387
ZNF207	ENSG00000010244	7756	0.045853642	541.345401	-0.0540882230791932	-0.0132694880477004
UQCRC1	ENSG00000010256	7384	0.018367726	452.2934909	-0.0302627195865999	0.0415683598922302
STARD3NL	ENSG00000010270	83930	-0.053498309	126.0150148	0.0514697332000275	0.0548719166082027
CD9	ENSG00000010278	928	-0.223270213	455.7527365	0.0166681886816915	-0.029532209013299
HHATL	ENSG00000010282	57467	0.128985333	0.55879332	0.471908960447144	0.0608524373232311
IFFO1	ENSG00000010295	25900	0.255558862	288.5268522	0.185375291133209	0.00736879350196799
PHF7	ENSG00000010318	51533	0.08031541	52.19516875	0.0587400676888477	0.0436566184050392
SEMA3G	ENSG00000010319	56920	-0.154259066	3194.811509	0.24992107775667	-0.0622257680677449
NISCH	ENSG00000010322	11188	0.105291871	847.825269	0.0738716542162373	-0.00655582549738186
STAB1	ENSG00000010327	23166	0.015422341	1796.989874	0.0222963925137027	-0.178469245788857
FUZ	ENSG00000010361	80199	0.089897717	100.8031355	0.0440794310966984	0.0701820504472857
SLC6A13	ENSG00000010379	6540	0.034307506	0.610542336	0.0935083126226497	-0.303964652241626
IDS	ENSG00000010404	3423	-0.007142453	18.36817699	0.0931949644623839	0.0124465862802527
ZNF200	ENSG00000010539	7752	0.15907743	41.88815494	0.0318817116478408	0.0538403671326722
CD4	ENSG00000010610	920	-0.035147925	33.20624082	0.0547993118364391	-0.0295312721235724
LRRC23	ENSG00000010626	10233	0.003568841	0.230929121	0.14315835716892	-0.0458569330040442
HFE	ENSG00000010704	3077	-0.002631386	122.6293061	0.0828142803482966	-0.0841418068406749
SCMH1	ENSG00000010803	22955	-0.081661222	278.6745483	-0.0057393327565444	0.0170411771751909
FYN	ENSG00000010810	2534	-0.058910736	571.951442	-0.0111912854859693	-0.00567669796200695
HIVEP2	ENSG00000010818	3097	0.008161965	242.4797056	0.112937852264045	0.0107454309856107
FMO1	ENSG00000010932	2326	0.370158429	29.65166754	-0.112693312758967	-0.172154853447479
ELOA	ENSG00000011007	6924	0.118534019	340.0974944	-0.050744905374509	0.0222562355316444
LYPLA2	ENSG00000011009	11313	-0.016391378	133.1056801	0.0428945867562894	0.00785586316126889
CLCN6	ENSG00000011021	1185	-0.038917214	238.1566101	0.116147345774658	-0.0466722603255768
MRC2	ENSG00000011028	9902	0.251644915	633.060845	-0.0323400232441374	-0.0202131073885805
SLC6A7	ENSG00000011083	6534	0.023198324	1.804704317	0.45483863218121	-0.0451873913143401
TSPAN9	ENSG00000011105	10867	0.028002098	372.9801232	-0.0462529502389898	0.00700831665962078
BTBD7	ENSG00000011114	55727	0.014325474	230.9741274	0.0247765677179347	-0.139667816330308
APBA3	ENSG00000011132	9546	0.295673105	78.46045519	0.0768497584235832	0.0502292024257554
MKS1	ENSG00000011143	54903	0.083904066	56.6057408	0.0411406509668965	0.195222519493613
ABHD5	ENSG00000011198	51099	0.084050497	203.8332551	-0.0202365435889298	0.0431160936621651
ANOS1	ENSG00000011201	3730	-0.086434966	114.0297779	-0.14190022345845	0.0838602380637683
AKAP8L	ENSG00000011243	26993	0.151778998	285.9814701	0.0138434439620808	0.0349852370862192
MBTD1	ENSG00000011258	54799	-0.04264223	164.571828	0.00765848390511497	-0.0250198040084414
UTP18	ENSG00000011260	51096	0.051579894	78.39253533	0.0218705710135103	0.0495823293141242
RNF216	ENSG00000011275	54476	0.018804702	259.5340285	0.0626773263118962	-0.0759778862993215
TTC19	ENSG00000011295	54902	-0.080133936	212.4251759	0.0486382954044056	-0.0425333205783293
DPF1	ENSG00000011332	8193	-0.078523991	0.646219872	0.151635535703763	0.0362565162461038
SYT7	ENSG00000011347	9066	0.191803434	58.50672025	0.079904417220159	-0.108471162743681
LARS2	ENSG00000011376	23395	0.047928101	70.94512039	-0.0549329777846473	-0.00900860055473192
PIK3C2A	ENSG00000011405	5286	-0.139258973	486.2585349	0.0223521059056318	-0.0739322760093778
PLAUR	ENSG00000011422	5329	-0.295665272	52.83705578	0.316995104509478	0.0187547949842554
WIZ	ENSG00000011451	58525	-0.008341163	371.5188696	-0.0070345636746809	0.0440053475219681
DCN	ENSG00000011465	1634	0.124979875	10312.61602	0.234339226696419	0.228318644545456
QPCTL	ENSG00000011478	54814	-0.133326854	30.11106843	0.003077213452609	-0.0396698118774982
PPP5C	ENSG00000011485	5536	0.034515284	173.1164671	0.0384422080718746	0.0479698295438254
CEP68	ENSG00000011523	23177	-0.079667918	440.842365	0.0663891770941376	-0.082143124813981
MAP4K3	ENSG00000011566	8491	-0.15095938	286.3083083	0.0157518676413953	-0.0295054740997101
ZBTB32	ENSG00000011590	27033	0.00469265	1.419466915	-0.100981210758253	-0.11258338283101
TMEM159	ENSG00000011638	57146	-0.032999484	228.3594348	-0.120638494855994	-0.113425246892248
GABRA3	ENSG00000011677	2556	-0.009870548	0.127108623	0.553123655220565	0.0470808386419677
BRCA1	ENSG00000012048	672	0.066472146	44.1859817	-0.0886815446975146	-0.253574511357625
ERCC1	ENSG00000012061	2067	0.056783999	257.3968615	-0.0357948241441198	0.0387789192880576
CD22	ENSG00000012124	933	0.225686002	21.93434462	0.335652720628651	0.372663172159792
SEMA3B	ENSG00000012171	7869	-0.004729966	5.786663324	0.203027441016648	0.0203193534367857
MBTPS2	ENSG00000012174	51360	-0.139744294	105.2152528	0.115292969155426	0.0250956299784897
PRICKLE3	ENSG00000012211	4007	0.078425594	8.097851923	0.0498240755423349	0.0918716269377049
LTF	ENSG00000012223	4057	0.082996584	30.17043689	0.209186431407787	-0.0484516840049159
EXTL3	ENSG00000012232	2137	0.064021309	205.4565895	-0.0311308132611846	-0.0692418982182227
ELOVL5	ENSG00000012660	60481	-0.20453079	2394.415862	0.0441759674953736	0.027521831727575
ALOX5	ENSG00000012779	240	0.036108492	1.698401121	0.222171035105149	-0.0819815773345491
CALCOCO1	ENSG00000012822	57658	0.021677483	1257.9803	0.0259980041104544	-0.0232738327686188
UBR7	ENSG00000012963	55148	-0.002917353	147.7560149	0.004052425448174	-0.0168450352523237
MAP4K5	ENSG00000012983	11183	-0.103082082	279.7506163	-0.0232847519170388	-0.0598458368068872
EHD3	ENSG00000013016	30845	-0.259014195	26.37733581	-0.229228493245131	-0.140055760642594
MAN2B2	ENSG00000013288	23324	0.094183889	519.1785147	0.063567479608318	0.0333169263864036
SLC7A14	ENSG00000013293	57709	0.240278893	4.851386768	0.281020412083969	0.103214156608426
SLC25A39	ENSG00000013306	51629	-0.028691505	303.0154681	-0.0846545409997791	0.104738469887791
MVP	ENSG00000013364	9961	0.116373714	694.6890159	0.0837563136121377	-0.0510882341410127
NUB1	ENSG00000013374	51667	-0.085288104	435.5133365	0.0435283763344466	0.045405016734145
PGM3	ENSG00000013375	5238	-0.005519569	292.6752822	-0.0363497887464635	0.0282413058809665
POLR3B	ENSG00000013503	55703	0.179562695	54.3809598	-0.0117218238159816	-0.0441443786275188
ANGEL1	ENSG00000013523	23357	-0.032793693	158.0719923	0.15143662803186	0.0581940571006703
RNF14	ENSG00000013561	9604	-0.201548931	394.1295725	-0.0350246590761738	-0.0285379113719199
DNASE1L1	ENSG00000013563	1774	-0.011009779	3.630149751	0.120628812464669	0.0593803158663845
DDX11	ENSG00000013573	1663	0.152980389	85.55618578	0.0664089249160954	-0.0690956682068073
HEBP1	ENSG00000013583	50865	-0.131589601	272.0143679	-0.0657884539806785	0.0540943479441532
GPRC5A	ENSG00000013588	9052	0.105552527	27.63258496	0.156829831939464	0.205193057853831
MAMLD1	ENSG00000013619	10046	-0.070625189	1.348377235	0.0242018862035388	0.35544279427105
CD6	ENSG00000013725	923	0.13624605	18.16547874	0.357170435685206	0.0607443799042304
TACC3	ENSG00000013810	10460	-0.219636486	51.15610627	-0.127856577025742	-0.112177918721698
UFL1	ENSG00000014123	23376	-0.052869929	276.1120571	-0.0592503796512093	-0.0844806878176498
POLA2	ENSG00000014138	23649	-0.040890796	54.2328482	-0.065429698449423	-0.00113781044744933
ZC3H3	ENSG00000014164	23144	0.283196634	100.355726	0.0192663660101191	-0.0244917097181422
CAPN1	ENSG00000014216	823	-0.122022098	505.2137708	0.0749564994979196	0.112440158997934
ACPP	ENSG00000014257	55	-0.121987191	4.547879442	-0.146098961031358	-0.096177867775373
SLC30A9	ENSG00000014824	10463	-0.181226855	262.1120302	0.0252048522309055	0.0197107004855975
MTMR11	ENSG00000014914	10903	-0.015542475	0.422650108	0.0610276086738361	-0.156709749472092
COX15	ENSG00000014919	1355	-0.032339323	241.1715689	-0.165563063162608	-0.134773989861545
CCDC88C	ENSG00000015133	440193	-0.024014707	167.3164547	0.0623283599990981	-0.107280049684383
YAF2	ENSG00000015153	10138	-0.212535368	73.57274995	0.0618597873207354	0.0371108043267814
ZMYND11	ENSG00000015171	10771	-0.087806053	654.4227677	0.0500487563876351	0.00897578954071426
DPEP1	ENSG00000015413	1800	-0.157029255	1.561208496	-0.590715981114503	0.073410711343154
BID	ENSG00000015475	637	0.029666498	95.53807719	-0.0161746683150114	0.0388251265736261
MATR3	ENSG00000015479	9782	-0.083658294	1122.826447	-0.0378527594571995	0.011665961536747
NPC1L1	ENSG00000015520	29881	-0.226642991	7.256039939	0.281567067193577	-0.39755651906556
XYLT2	ENSG00000015532	64132	0.101772115	124.6938424	0.0957145118247238	0.100363831103842
STMN4	ENSG00000015592	81551	-0.010753335	0.640446394	-0.803371249375679	0.00381768099522143
NUDCD3	ENSG00000015676	23386	0.003713252	481.7005765	-0.0109504066890334	-0.00899469764802739
ISL1	ENSG00000016082	3670	0.030800836	0.307831424	-0.282682392244418	-0.0662047946963904
CHDH	ENSG00000016391	55349	0.311172596	9.591773791	-0.033195344649879	-0.0355811284573144
IL20RA	ENSG00000016402	53832	0.186071056	7.188515436	0.0143703992562303	-0.0777176655093819
CLCA4	ENSG00000016602	22802	0.012277684	0.66369367	-0.3628357460433	-0.532680488174841
GLT8D1	ENSG00000016864	55830	-0.08844502	243.2908658	0.108984294998353	0.0598019304150783
ATP2C1	ENSG00000017260	27032	-0.141440569	518.8672566	-0.0402362241781883	-0.0513790271662865
IGF1	ENSG00000017427	3479	0.101771289	568.0172394	0.300688673847225	0.58754781974292
SLC38A5	ENSG00000017483	92745	-0.022410495	0.532110349	0.0190612004360768	0.00737235392706084
RALBP1	ENSG00000017797	10928	-0.056670731	532.0384722	0.000597378038656025	0.0173660201476448
RUFY3	ENSG00000018189	22902	0.008075801	238.4250915	0.04355492267507	-0.00599035952714447
CNTN1	ENSG00000018236	1272	0.198296442	26.64130372	-0.232522530447711	0.0158281881901507
SLC11A1	ENSG00000018280	6556	-0.220346524	65.84751677	-0.267233331253431	0.0967347995729228
WWTR1	ENSG00000018408	25937	-0.229966989	453.4636081	0.033966297547601	-0.0623370336395372
AGPS	ENSG00000018510	8540	-0.132136849	300.6014694	0.0134841571750844	-0.0297567317957878
TTC27	ENSG00000018699	55622	0.199639894	73.48933799	-0.0995821806872365	0.0293667381591528
ZNF582	ENSG00000018869	147948	-0.008899304	19.572646	-0.0260548243409487	-0.069920975222319
VSIG2	ENSG00000019102	23584	0.290637482	8.791078723	0.397811735467689	-0.0189320814401829
PHLDB1	ENSG00000019144	23187	0.028581259	759.4064329	0.0629100666541605	-0.0834936630081403
PRDM11	ENSG00000019485	56981	-0.252519854	31.19736549	0.0120547744946556	-0.0410470290711359
SYT13	ENSG00000019505	57586	0.052189366	0.590436808	0.548767500730283	-0.056472370997979
SNAI2	ENSG00000019549	6591	0.051775771	128.6235196	-0.0287017318651489	-0.0023334678728584
CD74	ENSG00000019582	972	0.141187004	5258.675727	0.336579370356285	0.0247821141689231
HGF	ENSG00000019991	3082	-0.035185072	75.38254396	0.100827531908088	-0.0243561731990094
ZRANB1	ENSG00000019995	54764	-0.095957959	312.0953649	-0.00634085107841631	-0.0723606319413704
NCDN	ENSG00000020129	23154	0.099553302	81.8985588	-0.0297694307174301	-0.0596349557395732
ADGRA2	ENSG00000020181	25960	0.146834593	1042.795942	0.287160752065017	-0.0374869202307053
ZFP64	ENSG00000020256	55734	-0.036165204	59.58132857	0.0365591804981613	0.0073083108902512
SAMD4A	ENSG00000020577	23034	0.045789406	547.6125817	0.0181601945969011	-0.0676445782885367
RUNX3	ENSG00000020633	864	0.008999419	29.8437093	0.045923156172701	0.0124857937118051
MRE11	ENSG00000020922	4361	-0.153205475	83.03228549	-0.0452088898273449	-0.108245038805626
PLEKHB1	ENSG00000021300	58473	-0.01072201	4.816071718	0.0390720704409745	-0.10226500628338
SERPINB1	ENSG00000021355	1992	0.062255743	280.5129028	0.212809209834677	0.00686894544429013
SLC7A9	ENSG00000021488	11136	0.040625504	1.981423791	-0.302382814479276	0.00986076597966713
SPAST	ENSG00000021574	6683	-0.112235772	105.6487396	-0.00907602494092054	-0.0168752203190989
NRXN3	ENSG00000021645	9369	-0.146950738	12.46628905	-0.0843471999862784	0.0179048429078835
OSBPL5	ENSG00000021762	114879	0.09480221	233.8586701	-0.00615404714192752	0.0384451835060364
AQR	ENSG00000021776	9716	-0.002576241	193.282349	0.014860611268727	-0.0368150475513298
CPS1	ENSG00000021826	1373	-0.011839492	46.67989063	0.00660831844234559	-0.027195028920705
C8B	ENSG00000021852	732	-0.024050321	0.057610151	0.0132930072545886	0.0820559493569297
FHL1	ENSG00000022267	2273	-0.074317089	13745.93082	0.132892455568511	-0.00933189970112409
RTF2	ENSG00000022277	51507	-0.09736945	416.3137613	-0.0656882031368617	0.0703388287144863
SLC45A4	ENSG00000022567	57210	-0.00202073	73.6370928	0.0603087970204657	-0.0688483473720679
RNF10	ENSG00000022840	9921	-0.002284444	725.6887769	0.0136502341428477	-0.041799258241471
ZNF839	ENSG00000022976	55778	0.154627417	98.22069457	0.0148628416662206	0.00986542794287609
ZDHHC6	ENSG00000023041	64429	0.03121181	173.5393868	0.0204739333426769	0.125334978187292
RNH1	ENSG00000023191	6050	0.111284196	978.2890767	0.0210514148326075	0.0206520820015163
NDUFS1	ENSG00000023228	4719	-0.132636029	573.9124449	-0.0136910603187908	-0.000476909787816974
RB1CC1	ENSG00000023287	9821	-0.144613833	378.309265	0.0159903305551233	-0.0347533032435203
ERP44	ENSG00000023318	23071	-0.069982485	307.8781962	-0.00667105205514558	0.0824188986952788
BIRC3	ENSG00000023445	330	0.050473455	62.215513	0.132669579211675	-0.0789408117704418
AKAP11	ENSG00000023516	11215	-0.054782385	390.296594	0.0548366584250267	0.00320614714330886
GLRX2	ENSG00000023572	51022	0.030956904	36.07394086	-0.0216921530441337	0.076627119317897
SNAPC1	ENSG00000023608	6617	0.008095445	36.63628606	0.0553904342537351	0.0144601327469264
DERA	ENSG00000023697	51071	-0.057466401	122.2077233	-0.103809442198541	0.143649868892332
STRAP	ENSG00000023734	11171	-0.072642699	513.2021174	-0.0714669701830758	0.0321142022096493
ABCC2	ENSG00000023839	1244	0.032659754	34.87923012	0.512699899790022	-0.182231885270967
DEF6	ENSG00000023892	50619	0.271426636	36.41608751	0.0865777721531178	0.163456921004313
PLEKHO1	ENSG00000023902	51177	0.066169694	23.75574582	0.041844251199879	0.147658730510994
GCLM	ENSG00000023909	2730	-0.179590592	184.6780187	-0.210025788070186	-0.0536551392753701
UBR2	ENSG00000024048	23304	-0.001698531	337.8152062	0.0584180171036926	-0.0518123396284058
EHD2	ENSG00000024422	30846	-0.002299917	3423.224278	0.155394253947292	0.000195360556056158
DEPDC1	ENSG00000024526	55635	-0.169281766	1.887527296	-0.121004078179691	-0.160519856240669
CCDC28A	ENSG00000024862	25901	0.001581194	107.8754492	-0.0383549217072385	0.0262968779242702
RRAGD	ENSG00000025039	58528	-0.233304521	190.5430502	0.0854002037686001	0.0603333980026446
HSF2	ENSG00000025156	3298	0.04996505	58.16413688	-0.039950213507658	-0.0448918816728191
PHF20	ENSG00000025293	51230	-0.025752654	215.6931665	0.0305768971266539	-0.115898018441904
HSD17B6	ENSG00000025423	8630	0.183993132	4.0862555	-0.23923300934137	-0.145762992638544
NR1H3	ENSG00000025434	10062	-0.065977643	476.4969559	0.296984279366335	-0.0296205453102792
NCAPH2	ENSG00000025770	29781	0.019592826	156.1625211	-0.0502932976611161	0.00412962386355074
TOMM34	ENSG00000025772	10953	0.135381334	47.25113621	-0.00809935579685217	0.0267503256535463
SEC63	ENSG00000025796	11231	-0.012868737	675.7741987	-0.0291548153960631	-0.00314866949966146
KPNA6	ENSG00000025800	23633	0.095133604	386.3463405	-0.1069470508176	-0.0833554075983057
VIM	ENSG00000026025	7431	-0.234471107	25821.34655	0.236549253989963	0.0541996462671565
FAS	ENSG00000026103	355	-0.110165237	70.38223588	0.0780069707196829	-0.0113345372420144
RNASET2	ENSG00000026297	8635	0.050573665	148.3741185	-0.270833451436643	0.0158966447275544
KCNG1	ENSG00000026559	3755	0.074170864	3.493703286	0.341651488080901	-0.114205268817941
AGPAT4	ENSG00000026652	56895	0.119907199	88.09176029	-0.046580698780148	-0.0586951531997798
SLAMF7	ENSG00000026751	57823	-0.242209762	38.22450147	0.00852743965604826	-0.195578729317849
MIPEP	ENSG00000027001	4285	-0.210557309	56.50378718	-0.128075695436271	-0.00817488030560393
PRKCH	ENSG00000027075	5583	0.147454061	180.8202308	-0.0364849050381933	0.0142837772619859
INSRR	ENSG00000027644	3645	-0.024761317	2.830948525	0.372061197718224	8.50466605100803e-06
IFNGR1	ENSG00000027697	3459	-0.00880679	840.7584758	0.0876540876078486	-0.0231331647422661
B4GALT7	ENSG00000027847	11285	0.014802808	122.5472139	-0.0199600429636955	0.0151039970734284
SH2D2A	ENSG00000027869	9047	-0.013071172	4.986391832	0.147406891317324	0.0954644801923266
VRK2	ENSG00000028116	7444	-0.162951215	114.7403853	-0.155952582106414	-0.00584299419220795
TNFRSF1B	ENSG00000028137	7133	-0.11714849	563.7705688	0.25271758158177	0.0727577126796195
VEZT	ENSG00000028203	55591	-0.012327009	278.188161	-0.0232980513584786	-0.0201982527582996
POU2F2	ENSG00000028277	5452	0.124774503	47.89282576	-0.0619178073696323	-0.0597524254463284
BRD9	ENSG00000028310	65980	0.038994707	201.6259791	0.00479144756294386	0.0346195348814075
SNX1	ENSG00000028528	6642	-0.00126174	1261.361235	0.00909655350377167	-0.027217441861077
TBPL1	ENSG00000028839	9519	0.119286302	52.72087182	0.0516938945037731	0.0764492559527706
BCLAF1	ENSG00000029363	9774	-0.007145204	601.6068277	-0.0498013224262908	-0.00992951327677527
SLC39A9	ENSG00000029364	55334	-0.025748523	305.1574109	-0.0360525104986126	0.00776416688691048
ANK1	ENSG00000029534	286	0.005841845	21.34554446	0.0228021646190442	-0.0699777419211973
IBSP	ENSG00000029559	3381	-0.023819741	0.099115644	0.579135479700681	-0.198682415002261
TFB1M	ENSG00000029639	51106	0.218835042	25.86379363	-0.0340239966546511	-0.0114983601408413
RABEP1	ENSG00000029725	9135	0.001638761	474.4196585	-0.0461563628065389	0.0048927705609826
NUP160	ENSG00000030066	23279	0.088747025	244.9425465	0.0477036417469994	-0.016715014653668
BAK1	ENSG00000030110	578	-0.020134533	39.6806852	0.102810966075566	0.136118709348593
MUSK	ENSG00000030304	4593	-0.047223464	0.360563183	0.203701258454456	-0.0643352391827531
IKZF2	ENSG00000030419	22807	-0.082178204	34.36402097	0.045144473721634	0.0113205913702963
GRN	ENSG00000030582	2896	-0.074342887	1359.297625	0.000833599783402211	0.0323399063451295
FAM13B	ENSG00000031003	51306	-0.012710788	242.6224887	-0.0305312384772393	-0.0271368797883485
ARHGAP31	ENSG00000031081	57514	-0.225192668	546.1563811	0.148003386052158	-0.116281203554898
CENPQ	ENSG00000031691	55166	-0.020016302	28.97146322	0.00553038184724125	-0.00599777707519911
SARS	ENSG00000031698	6301	-0.058704542	466.9446046	-0.112013084361962	0.00162479402020567
RANBP3	ENSG00000031823	8498	0.079833682	248.9421065	0.016399752678809	0.0490827162660488
ARID4A	ENSG00000032219	5926	-0.171753852	198.2946189	0.126598819027232	-0.0382076980198347
EIPR1	ENSG00000032389	7260	0.023183356	49.56062504	-0.0291143921259133	0.0938850068533981
PNPLA6	ENSG00000032444	10908	-0.192546452	248.9882128	0.00305978747376227	-0.0611666116461108
IFT88	ENSG00000032742	8100	0.061601877	57.87166424	-0.0296742493136527	0.0161926706776511
ALG1	ENSG00000033011	56052	0.000101468	75.54320424	0.0235436284056367	0.0361626984409709
ZCCHC8	ENSG00000033030	55596	0.107740815	138.3473337	0.0119841535595453	-0.0134103660929208
ABCF2	ENSG00000033050	10061	-0.129201635	191.7164716	-0.0730224109754845	0.0152966546174668
CHPF2	ENSG00000033100	54480	-0.053443073	203.2858617	0.0708937529137431	0.00136025611470874
LRRC7	ENSG00000033122	57554	0.275934476	4.127426756	-0.239031345543752	0.0722013085802046
FUT8	ENSG00000033170	2530	-0.075105789	98.36073771	0.0307340953982348	0.043602657934485
UBA6	ENSG00000033178	55236	0.07839748	188.8869449	-0.0342360574978829	-0.0963760690313645
GAB2	ENSG00000033327	9846	-0.040677247	511.5699056	0.105551001187061	-0.112838418881208
ATP6V0A1	ENSG00000033627	535	-0.136189566	325.8656897	0.0308288530979457	-0.0197152373856286
PIAS1	ENSG00000033800	8554	-0.04243196	109.6398326	-0.00796703140707702	-0.100596186842727
SLC4A7	ENSG00000033867	9497	-0.208142391	95.91610547	0.0354080349555244	-0.133747899361726
APBA2	ENSG00000034053	321	0.075458629	8.773598172	0.164530990088938	-0.0788508331741929
MAP2K3	ENSG00000034152	5606	-0.014352348	185.0412862	-0.0143206603118828	0.0182480991246701
EFCAB1	ENSG00000034239	79645	0.051631089	1.554603095	0.111367364382903	0.00500569917276896
TMSB10	ENSG00000034510	9168	0.044481856	2312.561617	-0.0865743929061338	0.0373738979808332
RNF19A	ENSG00000034677	25897	-0.042207647	443.9456984	0.0356637487954408	0.0961092872820656
PEX3	ENSG00000034693	8504	-0.072359755	66.06811784	0.0102075769761249	0.0216011074443363
GABARAPL2	ENSG00000034713	11345	-0.050668776	366.0019504	-0.0378076411711255	0.000939729731374379
MYOC	ENSG00000034971	4653	0.321686592	385.053372	0.0332758799738946	-0.0813409068330493
SH3YL1	ENSG00000035115	26751	-0.011233709	136.6884118	-0.0176017081929318	0.0530610428578985
FAM136A	ENSG00000035141	84908	-0.079363592	96.65395627	-0.170690486294597	0.0121216322649851
VCL	ENSG00000035403	7414	-0.063567899	1515.664407	0.0499585679211137	-0.019997022491677
DAPK2	ENSG00000035664	23604	0.181600471	305.8695809	-0.112850453933844	-0.064275128254181
NSMAF	ENSG00000035681	8439	-0.101750348	255.9599983	0.00677577415042496	-0.000686386849336182
ADSS	ENSG00000035687	159	-0.026983514	169.0150814	-0.033772598327838	0.00649703562126103
STAP1	ENSG00000035720	26228	0.090430555	1.476146774	0.199023250123055	-0.0185793969427839
TIMP2	ENSG00000035862	7077	0.155676987	4935.285995	0.157693423315238	0.066105732614024
RFC1	ENSG00000035928	5981	-0.018422202	333.951291	-0.049001296426236	-0.0468920678603876
TBC1D23	ENSG00000036054	55773	-0.085494968	261.6918773	-0.0217201046445024	-0.00966168887216518
CUL3	ENSG00000036257	8452	-0.162104613	323.0075843	-0.0271364011287143	0.0149076703445977
MYOM2	ENSG00000036448	9172	-0.01234829	0.109581301	-0.102245363755402	-0.127958415392797
OTC	ENSG00000036473	5009	-0.00362328	1.038334155	-0.115730754603064	-0.0692844187506199
CYP46A1	ENSG00000036530	10858	-0.079349019	29.37548713	0.263540642939431	0.00234075832643521
ZZZ3	ENSG00000036549	26009	-0.10330498	180.4763566	0.0583104550091213	-0.0312858446961636
USP2	ENSG00000036672	9099	-0.213559572	16.05005004	-0.149156743192124	-0.00461460887175415
TUBG2	ENSG00000037042	27175	0.187138253	143.8160497	-0.082916832254225	0.0499920340253349
RPL26L1	ENSG00000037241	51121	0.090650065	29.49514024	0.728111904074808	0.348316218420306
FLT4	ENSG00000037280	2324	0.17531422	249.7959803	0.339538513435174	-0.0124694498135779
NSUN2	ENSG00000037474	54888	0.205748785	258.3073422	-0.106019332898676	0.0110384609076021
FBXO42	ENSG00000037637	54455	0.016012169	161.241662	-0.0458926732854767	-0.0506509466704549
MFAP3	ENSG00000037749	4238	0.048450384	197.7595016	-0.0287678430446571	-0.0472083712246432
MRI1	ENSG00000037757	84245	0.111839896	244.7781417	-0.0886692529209296	0.0213063998746752
METTL1	ENSG00000037897	4234	0.070689646	32.23383302	-0.0979106765743389	0.0264847943233164
HOXC8	ENSG00000037965	3224	0.064295005	81.64260283	0.144077589916141	0.0981764705168851
AGA	ENSG00000038002	175	-0.108297891	84.33143002	-0.0762643720775354	0.00183059991320616
PI4K2B	ENSG00000038210	55300	-0.063593295	108.3256544	0.0195164466856137	-0.0561004214438913
BOD1L1	ENSG00000038219	259282	-0.159374282	329.8793865	0.0303075207609823	-0.076219710239357
MAT2B	ENSG00000038274	27430	-0.123805778	320.497047	0.0454567652384333	-0.0220661571788097
TLL1	ENSG00000038295	7092	0.108778972	51.85002286	-0.0751872841916817	-0.0329881253550159
EDC4	ENSG00000038358	23644	0.075201042	180.1882677	0.0406804851530886	-0.00655824833505984
TRIO	ENSG00000038382	7204	0.019287537	791.7415541	-0.0232795420776337	-0.0847257418524023
VCAN	ENSG00000038427	1462	-0.208304823	735.3918315	-0.191165449188472	-0.0913419666528448
CLEC16A	ENSG00000038532	23274	-0.082904881	140.8956973	-0.0188157166850895	-0.0180875425937392
MSR1	ENSG00000038945	4481	-0.291557037	375.7674781	-0.824644525822001	-0.00216507912261653
CDH1	ENSG00000039068	999	-0.029909311	2.815420694	-0.0260781600986714	-0.137750325344108
MTREX	ENSG00000039123	23517	-0.072513186	685.250072	-0.0885897391158658	-0.0351462768578784
DNAH5	ENSG00000039139	1767	-0.092599617	5.684950239	0.535565635767273	0.00026664876195655
ZFYVE16	ENSG00000039319	9765	-0.075809853	239.7728121	0.044803681641518	-0.0364144779607259
RIPOR1	ENSG00000039523	79567	0.041703681	540.7632481	0.0802119843748827	-0.0526823876401365
C6	ENSG00000039537	729	0.028932103	201.3575636	-0.523755029685174	-0.196731318318152
RAI14	ENSG00000039560	26064	-0.001543763	74.79264052	-0.00741468750739678	-0.041229503142119
SOX30	ENSG00000039600	11063	0.001137686	1.226131367	-0.038156147526964	-0.0687131560409678
PNKP	ENSG00000039650	11284	0.138655393	136.5858267	0.113270164280407	0.00645208664855549
BEST2	ENSG00000039987	54831	-0.019644499	1.034784878	-0.0142571494104569	-0.270630020385525
PHLPP2	ENSG00000040199	23035	-0.117819065	90.90997409	0.104191263551694	-0.0274582857078737
SPDL1	ENSG00000040275	54908	-0.113168848	35.8684451	-0.110184505620067	-0.057745119395785
STAU2	ENSG00000040341	27067	0.030562904	195.9794719	-0.101652783287619	-0.0116804598145197
PQLC2	ENSG00000040487	54896	0.142601895	63.8042977	0.058676582387564	0.194313796461748
CTNS	ENSG00000040531	1497	0.170955009	117.7973822	-0.0621574217134417	-0.00657312024169818
RTN4R	ENSG00000040608	65078	0.114734617	7.630014016	-0.120528728605391	0.0735246512614487
PHF23	ENSG00000040633	79142	0.082771165	104.5368555	-0.0670593628430089	-0.0309385660315928
CDH10	ENSG00000040731	1008	0.016604286	0.122940581	0.1795983671829	0.0778517926262809
INPP4A	ENSG00000040933	3631	-0.137650852	201.9639916	0.00263351760911623	0.00922495482123978
RAB27B	ENSG00000041353	5874	0.037674778	8.03100462	0.0137856801506619	0.00989617127128951
PSMA4	ENSG00000041357	5685	-0.007418606	378.8526109	-0.0967923949040618	0.0663493290141035
MYO16	ENSG00000041515	23026	-0.016350788	42.79507572	0.360755978661178	-0.0299983586784099
LSG1	ENSG00000041802	55341	0.150821954	190.9995442	-0.00686406633916008	0.0423030165198315
PARP3	ENSG00000041880	10039	0.014678719	179.5859654	0.00572521493034156	-0.119887456319176
TNC	ENSG00000041982	3371	-0.131526863	315.5617782	-0.00411146796912869	-0.383420827381054
THAP3	ENSG00000041988	90326	0.213596963	167.4588485	-0.0266207277152323	-0.0398213816275715
RIPOR3	ENSG00000042062	140876	-0.089695061	136.9161842	0.0767357970260559	-0.0627270440942423
TDP1	ENSG00000042088	55775	-0.205934746	51.95107871	-0.0793851654497496	-0.00737686849176042
AIFM2	ENSG00000042286	84883	0.231990016	905.6462288	0.0711694634048468	0.0628488125227882
SPATA7	ENSG00000042317	55812	0.043765581	64.01734986	0.0491957439781578	0.0403944053484121
MED17	ENSG00000042429	9440	0.242979043	111.1119359	-0.0415033191053877	0.00510123509043732
RETSAT	ENSG00000042445	54884	-0.070541676	4463.963336	-0.0574053247672914	-0.00424202223328323
CAPG	ENSG00000042493	822	-0.163407386	300.2145646	0.0096315027019477	0.0452091347498355
AP2S1	ENSG00000042753	1175	-0.258948838	206.3604326	0.00437381190541887	0.097969064905879
TG	ENSG00000042832	7038	-0.077307062	3.56581584	-1.02670310481184	-0.454039312435177
ADAM28	ENSG00000042980	10863	0.14758393	24.06265375	-0.46897800760781	-0.233246939334698
BARX2	ENSG00000043039	8538	-0.060308713	0.715474102	-0.0742458344424925	0.120490887926153
DCUN1D1	ENSG00000043093	54165	-0.110070714	206.9648619	0.108015119149643	0.0778227309108171
JADE2	ENSG00000043143	23338	0.028806583	276.1133761	0.119806401841291	-0.102908958530559
LCP2	ENSG00000043462	3937	0.09439446	132.9744673	0.313856919849494	0.299650699093241
TRIT1	ENSG00000043514	54802	0.038374978	65.21888005	0.0321519764636451	0.00186620421076812
ADRB1	ENSG00000043591	153	0.217728268	42.56604774	0.438405813221948	-0.0367625313245811
CUL7	ENSG00000044090	9820	-0.125833842	239.333692	0.0353153630113394	-0.046967776040301
PHKA2	ENSG00000044446	5256	0.098690063	337.062248	-0.0990578434429629	-0.0840327368019308
CNTLN	ENSG00000044459	54875	-0.290288996	68.85603168	0.166974657840852	0.00976436224844088
EPHA3	ENSG00000044524	2042	0.001155672	82.25731783	-0.107831569183299	0.0320895676759304
HSPA5	ENSG00000044574	3309	-0.073440661	1152.134644	-0.102477864326453	-0.0371715431190264
DSG2	ENSG00000046604	1829	0.030537501	459.6031267	0.00421041506557838	-0.0527460770847206
GEMIN8	ENSG00000046647	54960	0.051566156	74.48459613	0.0576698630434666	0.127701894516956
OFD1	ENSG00000046651	8481	-0.109155055	113.7305003	-0.0139474396945321	-0.0410226839439447
GPM6B	ENSG00000046653	2824	-0.162489475	48.81402866	0.109019348256046	0.0198479643701318
PREX2	ENSG00000046889	80243	0.050048033	286.5168871	0.0766721967939146	0.00496194968220355
WDR37	ENSG00000047056	22884	0.010040292	152.8770789	0.0613398293042344	-0.0490432567620042
YTHDC2	ENSG00000047188	64848	-0.079730587	207.2963188	0.00280944085258847	-0.0249143077196783
CTPS2	ENSG00000047230	56474	-0.097476861	101.854317	0.0292586944480759	0.0584984017365636
ATP6V1H	ENSG00000047249	51606	-0.146205208	199.3880251	-0.0360016255499172	0.0403908749847432
POLR2B	ENSG00000047315	5431	-0.053474937	745.6212744	0.00914266057177674	0.0416499913895627
FAM214A	ENSG00000047346	56204	0.03623295	519.604839	0.0203611445902164	-0.044420654756679
ARAP2	ENSG00000047365	116984	0.047651567	43.204724	-0.0777643577362624	0.0321299751320416
TPR	ENSG00000047410	7175	-0.063208537	728.6398486	-0.0433501512818353	-0.0405642063183484
CP	ENSG00000047457	1356	-0.070198043	129.1755448	0.282114488931417	-0.0240061179577126
KIAA0556	ENSG00000047578	23247	0.028670544	117.2869931	0.10969119094028	0.0125992734626957
DTNBP1	ENSG00000047579	84062	0.042836587	71.49806253	-0.0620796700582782	0.0713957435922623
ANO2	ENSG00000047617	57101	0.026120325	43.95460986	0.207796600597502	-0.0489324435049248
WWC3	ENSG00000047644	55841	0.052422322	249.712755	0.00855455737510215	-0.0564344493798271
ARHGAP6	ENSG00000047648	395	-0.038756362	143.378722	0.122863769723431	-0.0143652514535327
FAM184B	ENSG00000047662	27146	0.259423088	79.4819681	0.199275660989591	-0.0599154448556067
MAP4	ENSG00000047849	4134	-0.130613517	3319.209782	0.0213846213827988	-0.0701571199493407
GOPC	ENSG00000047932	57120	-0.050596545	279.3799211	-0.0320802921227646	-0.0532517158604861
ROS1	ENSG00000047936	6098	0.008937839	0.064521043	-0.221213809885605	0.0401603317602258
USP28	ENSG00000048028	57646	-0.1810471	89.09321509	0.0594820930694958	-0.00232480930983743
HDAC9	ENSG00000048052	9734	0.174909278	135.2768608	0.249135539518472	-0.0141520974590006
TSPAN17	ENSG00000048140	26262	-0.014361697	149.1465113	0.0165654552491537	0.0246879608147431
NOP16	ENSG00000048162	51491	0.025099346	119.6026981	-0.0208304082634065	0.0958686702264391
CC2D2A	ENSG00000048342	57545	0.138719529	113.2191694	0.0210740338654258	-0.0586254411845208
RRM2B	ENSG00000048392	50484	-0.25965346	219.0185124	-0.00499414767021841	0.00682009063266313
ZNF800	ENSG00000048405	168850	-0.074873595	105.0164394	0.076089314918976	-0.0871091292340855
TNFRSF17	ENSG00000048462	608	-0.004133127	0.767204434	0.213018686128192	0.0486490408770457
SNX29	ENSG00000048471	92017	-0.113107579	313.5911964	-0.0177458118643331	-0.0590850057388002
LMO3	ENSG00000048540	55885	-0.019866526	300.9109021	0.171782042689871	0.00803349563481557
MRPS10	ENSG00000048544	55173	-0.146734712	190.1547226	-0.0424483795650567	0.123508289666057
GUCA1A	ENSG00000048545	2978	-0.023805482	0.066015232	-0.889883760543012	-0.0506754236593389
RSF1	ENSG00000048649	51773	-0.054446101	230.4988887	-0.0503901526896434	-0.025639313649876
VPS13D	ENSG00000048707	55187	-0.196436715	546.177114	0.0473476821195939	-0.0606372519058028
CELF2	ENSG00000048740	10659	-0.090105235	955.7546024	0.0108646701807812	0.00494591477683435
FAM120A	ENSG00000048828	23196	-0.046773642	864.6073311	-0.0541291020821159	-0.0151966298613654
R3HDM1	ENSG00000048991	23518	-0.058348709	153.8147382	-0.0801924714688812	-0.0641578252881999
COL9A2	ENSG00000049089	1298	0.05540997	14.38572602	0.0255447981279035	-0.0957408143050921
KITLG	ENSG00000049130	4254	0.106374288	179.1683564	0.0775388679299319	-0.036108193982202
ERCC8	ENSG00000049167	1161	-0.157388811	49.24965526	-0.05595396232762	0.0101308319262342
ADAMTS6	ENSG00000049192	11174	-0.08037758	19.24690943	0.245723259481735	0.0271311394819388
H6PD	ENSG00000049239	9563	0.078075549	1056.257324	0.0796045493505314	0.0781105212348694
VAMP3	ENSG00000049245	9341	-0.070083161	901.6026167	-0.0178546450360891	0.107735836706632
TNFRSF9	ENSG00000049249	3604	-0.126496858	0.93360115	0.238653176772245	0.0581350741066241
EPN3	ENSG00000049283	55040	0.066163593	3.164576994	0.0779866400573261	0.063530494633975
LTBP1	ENSG00000049323	4052	0.048764621	226.5262422	0.00182929524354506	0.0263728358770763
ELN	ENSG00000049540	2006	0.092686782	39.94902546	0.440240522480097	0.0161552237685892
RFC2	ENSG00000049541	5982	0.034901523	1.872049999	0.000910981404082629	0.0997466034100495
ARID1B	ENSG00000049618	57492	-0.038354637	444.1492105	0.0011256376988656	-0.0590411017513083
CLPTM1L	ENSG00000049656	81037	-0.044924914	508.4443582	0.0104761609893675	0.0364371135377896
NEDD4L	ENSG00000049759	23327	0.057653067	206.7169016	-0.162667584895311	-0.1546927794138
HEXB	ENSG00000049860	3074	-0.037639585	565.4077759	0.0909466958420656	0.123567348902999
PTCD2	ENSG00000049883	79810	-0.008947646	39.19301951	-0.0244191612543646	0.0885455145784779
NEXMIF	ENSG00000050030	340533	0.258359227	4.436513508	0.359966682503528	0.0972937661158325
JKAMP	ENSG00000050130	51528	-0.129456257	203.0949486	-0.0180780741210599	0.04834602104032
DKK3	ENSG00000050165	27122	0.100703342	109.5203506	0.0420861468268766	-0.0643419985426572
ARHGEF5	ENSG00000050327	7984	-0.079466607	16.58636647	0.0434882759954959	-0.0745651085831886
NFE2L3	ENSG00000050344	9603	0.018055423	65.43521548	-0.117229688697058	-0.0635643273305365
MCUR1	ENSG00000050393	63933	-0.07672731	207.3357924	-0.0102591975349525	-0.0106839414948413
LIMA1	ENSG00000050405	51474	0.029412813	2231.659391	-0.185852159494063	0.0750172698146761
LETMD1	ENSG00000050426	25875	0.046822622	367.5909246	0.0459661786090684	-0.0499167933820248
SLC4A8	ENSG00000050438	9498	-0.110188158	8.942399612	0.143115412945346	-0.0508595275734293
LAMC3	ENSG00000050555	10319	-0.238067379	13.04130366	0.454053635507981	-0.126601499809687
PTGER3	ENSG00000050628	5733	-0.288788834	968.5243717	-0.12625693529896	-0.207634171828251
TNIP3	ENSG00000050730	79931	-0.029518005	0.909823031	-0.12637218726506	-0.0888269376123108
MAPK9	ENSG00000050748	5601	-0.052726418	267.8503265	0.0302003131017133	0.0445166745710475
COL23A1	ENSG00000050767	91522	0.249197333	6.365315225	0.135063786881907	-0.181800297889451
BCAR1	ENSG00000050820	9564	0.066772467	199.9471994	0.158233069253959	0.052096355516807
FAM160A2	ENSG00000051009	84067	0.076299121	274.5274539	0.103960426486596	-0.0105211502775888
HERPUD1	ENSG00000051108	9709	0.052995249	479.2996578	0.16412447071518	-0.0690467713532831
HOMER3	ENSG00000051128	9454	0.121127924	91.86712476	0.187073656994334	0.103001570566101
POLQ	ENSG00000051341	10721	-0.354167775	7.248700291	0.0107481581910798	-0.0217806151375792
PIK3CB	ENSG00000051382	5291	-0.131252883	235.966998	-0.0649172297259651	-0.0462645171338509
CYBA	ENSG00000051523	1535	0.193302257	273.7181902	0.146814043585989	0.128525912984248
THOC3	ENSG00000051596	84321	0.255417243	11.72317448	-0.0391382001001808	0.0102897611122003
MPHOSPH9	ENSG00000051825	10198	-0.188418983	69.69118434	-0.00371564853112592	-0.0550051776050564
PLEKHA5	ENSG00000052126	54477	0.019726232	148.1590592	0.117945635223682	-0.0260923309287781
PRSS8	ENSG00000052344	5652	-0.028361938	0.873487663	-0.0603018900990715	-0.108781299110819
RRP12	ENSG00000052749	23223	0.023164207	67.15341552	-0.0643688753881834	-0.00604688327114805
FNIP2	ENSG00000052795	57600	-0.078621101	369.3610749	0.00344931807990201	-0.0999133775004639
MSMO1	ENSG00000052802	6307	-0.181499864	92.47858841	-0.107822777881085	0.0684502756147272
TTC17	ENSG00000052841	55761	-0.008596183	471.5992934	0.0658596147946241	-0.0417425310208102
FSTL4	ENSG00000053108	23105	-0.019787075	0.26938988	-0.0730056950796746	-0.0967829468646743
METTL24	ENSG00000053328	728464	0.054976306	2.056379945	0.216598783103212	-0.0572888209405409
AKR7A2	ENSG00000053371	8574	0.0512314	202.3521551	-0.0342366791661485	0.00942259678833381
NNAT	ENSG00000053438	4826	0.096303144	387.7087339	0.0806997751246781	-0.0364199725197458
MCF2L2	ENSG00000053524	23101	-0.126836177	23.33186842	-0.0906314341369313	-0.0985492035300702
LAMA3	ENSG00000053747	3909	0.01198472	242.1410397	0.089190154059415	0.0601019708976033
AP5M1	ENSG00000053770	55745	-0.260365167	131.4523423	-0.00959465603990305	-0.0042803532179514
ANAPC4	ENSG00000053900	29945	-0.16589868	188.4696527	0.0517194859483199	0.0365632644878255
KCNQ1	ENSG00000053918	3784	0.028695545	55.15369504	-0.176410339124171	-0.0399705359490096
TRAPPC3	ENSG00000054116	27095	-0.099520694	231.0672599	-0.0600542142998579	0.0830927902937512
THRAP3	ENSG00000054118	9967	-0.092505072	759.0053377	0.00692128038439169	-0.0373379488117329
ENTPD2	ENSG00000054179	954	0.130183569	4.736322327	0.21958901513807	0.0480040761580778
LY75	ENSG00000054219	4065	0.073599898	18.13487747	0.104172890951517	-0.0552734625901904
ARID4B	ENSG00000054267	51742	-0.109352967	231.5701406	0.00467760801168004	-0.0139506086611272
OPN3	ENSG00000054277	23596	-0.141622914	49.28328755	0.0432815010839377	0.212232024015639
SDCCAG8	ENSG00000054282	10806	-0.036890237	144.1455714	0.0154291475141467	-0.00121416053381645
PTPRN	ENSG00000054356	5798	-0.029325845	0.431571778	0.0862498118445176	-0.112555194305368
HHAT	ENSG00000054392	55733	0.069929181	25.52916382	0.0921306601853068	-0.0771286510456848
KIF1B	ENSG00000054523	23095	-0.203068209	467.8538755	0.112115048044462	-0.0610749599776526
FOXC1	ENSG00000054598	2296	-0.075561155	74.82733973	-0.023294298598721	0.0766024073404198
TBC1D22A	ENSG00000054611	25771	0.275956172	173.0908344	-0.0469562671294815	-0.016467301789189
SYNE2	ENSG00000054654	23224	-0.098025219	786.281894	0.0479010683878235	-0.118730104590546
PLEKHH1	ENSG00000054690	57475	-0.261002068	52.22526038	-0.00325616431413496	-0.107296979511782
ATP9A	ENSG00000054793	10079	-0.157366872	1559.063547	0.0340733678077272	-0.0520282446529769
CBLN4	ENSG00000054803	140689	0.028583426	0.264404402	-2.62753979982542	0.0325799736981479
FAM168A	ENSG00000054965	23201	-0.016969258	368.1319829	0.0186558311135236	-0.0188658365141413
RELT	ENSG00000054967	84957	-0.129723404	31.13499301	0.136459700718917	0.0188742917585057
GALC	ENSG00000054983	2581	-0.243921467	213.12259	-0.160548429630784	0.00532233759564252
NOP58	ENSG00000055044	51602	0.168904336	139.3297389	-0.0710740914996445	0.0654056291569727
SZRD1	ENSG00000055070	26099	0.054289395	558.2182302	-0.0613541986934237	0.00720346595004559
KCNH2	ENSG00000055118	3757	0.093524877	4.237231904	-0.142381388452299	-0.0663975928753005
CUL1	ENSG00000055130	8454	-0.169207096	354.3752814	0.0195416649110056	-0.00431247334413833
FAM114A2	ENSG00000055147	10827	-0.26369647	122.9790585	-0.0386101585357102	-0.0456455246642613
CYFIP2	ENSG00000055163	26999	0.195750227	46.31023664	-0.274184222167202	-0.0826683693540704
TAB2	ENSG00000055208	23118	-0.039506593	485.9806457	-0.0595132841209188	-0.04423241328021
GINM1	ENSG00000055211	116254	-0.107546483	445.5740618	-0.0615806296607332	0.0878766138956876
EIF2AK2	ENSG00000055332	5610	-0.019483821	378.0595009	0.118126638369532	0.0280209737943512
USP36	ENSG00000055483	57602	0.009340477	299.4486083	-0.0749136224385535	-0.12447924492433
KMT2C	ENSG00000055609	58508	-0.16403157	551.0464904	0.0209652319390374	-0.0995341609937697
MCOLN3	ENSG00000055732	55283	0.205260765	111.235657	-0.0840104740004018	-0.174665120489882
CCDC85A	ENSG00000055813	114800	0.101178112	80.34450407	0.0543311446795749	-0.1216721031673
PUM2	ENSG00000055917	23369	-0.063794621	611.2913993	0.00429067565269	0.0181922165911869
MRPL43	ENSG00000055950	84545	0.023348808	195.3646008	0.013560701085592	0.117306494405053
ITIH4	ENSG00000055955	3700	0.257573011	3.381198551	0.214161242894648	-0.0455009641309501
ZFR	ENSG00000056097	51663	-0.149933472	573.5874118	-0.0184463873579689	-0.0399851967377086
ZNF280C	ENSG00000056277	55609	-0.17437986	24.95461646	-0.0796728376162	-0.0590665066946082
NPFFR2	ENSG00000056291	10886	0.129945956	0.78751929	0.0875915658802332	0.0417562993822252
PHF21B	ENSG00000056487	112885	-0.014104491	0.37529458	0.0809143573216054	-0.0804720047500981
TRAF1	ENSG00000056558	7185	0.115589747	115.9980695	0.151279765749964	-0.0164512679187676
RC3H2	ENSG00000056586	54542	0.030602876	258.1568982	-0.00320449873331777	-0.0852432109484214
IL17RB	ENSG00000056736	55540	0.036939624	8.159601644	0.0254130372386504	0.0113145705298562
TRAF3IP2	ENSG00000056972	10758	0.050949405	129.0654079	0.0960128556922867	0.0394874984968533
GYG2	ENSG00000056998	8908	-0.193349059	2359.70785	0.0816979234356157	0.030472949499492
DCBLD2	ENSG00000057019	131566	-0.03169002	280.8978351	0.060594936884439	-0.0594272890201887
SOAT1	ENSG00000057252	6646	-0.295510851	172.5410743	-0.0665774751976418	-0.00654377859336704
MSH4	ENSG00000057468	4438	0.097009311	2.813678938	0.0970195444487948	0.0164775218969649
F7	ENSG00000057593	2155	-0.073885348	1.286213352	-0.0844166547869232	0.0542120104038432
GDI2	ENSG00000057608	2665	-0.079806712	923.6151525	-0.0669674360016274	0.0381574208315768
PRDM1	ENSG00000057657	639	-0.041370252	39.06294655	0.0210324606626917	-0.0797940604505626
ATG5	ENSG00000057663	9474	0.081437917	152.3203374	0.00541364495007286	0.0151535600164506
TMCC3	ENSG00000057704	57458	-0.181290802	90.58221249	-0.0567612612733385	-0.022636864719444
PITHD1	ENSG00000057757	57095	-0.011067587	210.6209597	-0.0920861594811429	0.00396430216980638
MTA3	ENSG00000057935	57504	-0.093641635	203.9030887	-0.0609107551004832	0.0282439711382496
USP13	ENSG00000058056	8975	-0.034273433	187.3624542	-0.029419819019094	0.029179976037336
ATP11B	ENSG00000058063	23200	-0.042207397	322.3902623	-0.00209937634033492	-0.0980439940791911
LAMC2	ENSG00000058085	3918	-0.072420108	29.36486696	-0.0448846408313213	-0.085086470810999
CDK14	ENSG00000058091	5218	0.174146676	141.4419879	0.146095379605837	-0.0215125762077677
SEC61A1	ENSG00000058262	29927	0.050721106	945.0437666	-0.0424906999620374	0.0336280169441878
PPP1R12A	ENSG00000058272	4659	-0.008840701	397.1499617	0.0303859838418493	-0.045725686047367
RASGRF1	ENSG00000058335	5923	-0.049439074	4.837166848	0.022070277673607	-0.00179835724367082
CAMK2B	ENSG00000058404	816	-0.234170663	5.574881199	0.152112118906542	-0.0749534688289086
ATP2B4	ENSG00000058668	493	-0.123544097	2930.168953	0.0491641523607219	-0.0401021606955705
ZC3H11A	ENSG00000058673	9877	0.112130649	888.0705747	0.00609164035879068	-0.0435864761041285
RIOK2	ENSG00000058729	55781	0.037036017	93.61419713	-0.054365245760363	0.0446584700381101
YIPF1	ENSG00000058799	54432	0.147857421	87.37504162	-0.122301734573099	-0.031245502423687
NDC1	ENSG00000058804	55706	-0.165117464	82.15802596	-0.0443287331684265	-0.00736590947850154
DGKG	ENSG00000058866	1608	0.073646473	13.54387693	0.2932747336134	-0.119137220096128
FLYWCH1	ENSG00000059122	84256	0.204248855	356.5183529	-0.0145035480640252	-0.0064804000392426
UNKL	ENSG00000059145	64718	0.228063213	283.9926871	0.134653106679543	-0.051417214134503
TBXAS1	ENSG00000059377	6916	-0.038371489	86.74627045	-0.315025935597843	-0.0653538981666426
ALDH18A1	ENSG00000059573	5832	0.107657763	171.7198529	-0.0463590155644065	-0.0555915874700155
TARBP1	ENSG00000059588	6894	0.163195951	209.309001	0.00335016576369544	-0.0187624107704952
GATB	ENSG00000059691	5188	-0.1036276	112.8712216	-0.0224127693333835	0.0183794036623374
MXD1	ENSG00000059728	4084	0.078373683	95.96508915	0.0420602803176511	-0.0387892913162646
CDK17	ENSG00000059758	5128	0.02219367	162.9914415	0.115903880115334	0.0467755356207125
DNAJC25	ENSG00000059769	548645	-0.137215898	64.71769241	-0.0394297928800274	0.0697861130484636
SLC2A3	ENSG00000059804	6515	-0.022317363	87.83549781	0.391638348748923	0.0519936300647072
PSD	ENSG00000059915	5662	0.023034764	18.70668614	-0.0652020489055406	-0.0740645783719568
CTDP1	ENSG00000060069	9150	0.014551146	105.0095322	-0.00231777791779574	-0.0335481798902614
YBX3	ENSG00000060138	8531	0.029918967	805.865893	-0.0731509406508605	0.116828084539625
STYK1	ENSG00000060140	55359	0.007756917	1.923790077	-0.131170624846153	0.0592089122631463
WNK1	ENSG00000060237	65125	-0.159738135	1899.306074	-0.0179758782637945	-0.11072374805895
CCAR1	ENSG00000060339	55749	0.030756098	308.8825251	-0.020645556226395	-0.0205803354935649
OGFR	ENSG00000060491	11054	0.178463165	228.944029	0.0689652703066981	-0.0275641741795119
GNA15	ENSG00000060558	2769	-0.061626482	39.87738365	0.00372007029465431	0.129078790868667
CREB3L3	ENSG00000060566	84699	-0.01222084	0.125268056	0.0982409088371045	0.108256187695786
PIGV	ENSG00000060642	55650	-0.00447705	83.71105674	0.0271606037851323	-0.00691125451551249
PTPRU	ENSG00000060656	10076	-0.129935743	159.7389594	-0.00227853386341184	-0.144403847254751
SNRNP40	ENSG00000060688	9410	0.161042815	85.74187206	-0.058876748853594	0.0620104569059547
RIMBP2	ENSG00000060709	23504	0.081173722	8.421378459	-0.454379872582125	-0.125818135589936
COL11A1	ENSG00000060718	1301	-0.253043025	19.67681584	-0.26011117297023	-0.0954598511494611
QSER1	ENSG00000060749	79832	-0.016400847	157.2929267	-0.0668140005658994	-0.0206364074292379
MPC1	ENSG00000060762	51660	-0.003146767	201.9682037	-0.0542071089833481	0.00883987491662722
ACAA1	ENSG00000060971	30	0.225378431	382.0839014	0.114276315340936	-0.0165756634357461
BCAT1	ENSG00000060982	586	-0.337156286	180.2554279	-0.117521861567015	0.0680051714633915
HDAC7	ENSG00000061273	51564	0.18746188	860.397696	0.068091664246534	-0.0131040905697768
LZTS1	ENSG00000061337	11178	-0.072305779	39.84764606	-0.556207511513733	-0.0227563583971584
PRDM6	ENSG00000061455	93166	0.080545137	18.17084946	0.0326335855073408	0.00320952023678606
SPAG4	ENSG00000061656	6676	-0.003061358	3.982451106	-0.147711113232772	0.186827028817351
NCKAP1	ENSG00000061676	10787	-0.208622901	993.2502778	-0.0281549343969961	-0.0272929017228423
MRPS35	ENSG00000061794	60488	-0.183542748	170.4600397	-0.101690951985209	0.0515317430350547
GUCY1B1	ENSG00000061918	2983	-0.103644864	114.017686	0.00858745050703256	0.0676207408245026
SFSWAP	ENSG00000061936	6433	0.194916464	333.6556744	0.069717442673492	-0.00144406529059863
TNK2	ENSG00000061938	10188	0.045271527	343.5862168	-0.06736469251393	-0.0516808058017622
MON2	ENSG00000061987	23041	-0.102850891	370.5606791	-0.0229649881295214	-0.0986528818073916
CDH3	ENSG00000062038	1001	0.042900701	1.264281131	-0.165407340301185	0.0108168205244801
GPBP1	ENSG00000062194	65056	0.042432329	379.7371625	-0.00128393224279165	0.00271922968625163
DGAT2	ENSG00000062282	84649	-0.344377533	5049.288201	0.0430802962566744	0.0946492659727416
ZNF112	ENSG00000062370	7771	0.012938823	21.33607086	-0.0874202269633058	-0.000739566848981857
CS	ENSG00000062485	1431	0.01953122	1355.648704	-0.0161804380779879	-0.0416901078960558
LTK	ENSG00000062524	4058	0.027465464	3.074202142	0.0501164871975357	0.0485761426008583
MRPS24	ENSG00000062582	64951	-0.02216401	36.65313989	-0.0317335381006105	0.125087946413517
ELMO2	ENSG00000062598	63916	0.034517487	229.1337263	-0.0282261541075202	0.00445318843432623
WAPL	ENSG00000062650	23063	-0.111004329	267.6473268	-0.0361007753705903	-0.0316597595609996
VMP1	ENSG00000062716	81671	0.038006527	357.59024	0.00372699739850427	0.0611085342459825
APPBP2	ENSG00000062725	10513	-0.006844586	327.9303435	0.000588565126273703	-0.00689052438111798
POLD1	ENSG00000062822	5424	0.32379137	59.56034243	-0.0347116009429618	0.011362822090229
SEZ6	ENSG00000063015	124925	-0.007025206	1.41608008	0.0386977750716701	0.0212849668368345
EIF4B	ENSG00000063046	1975	0.013686382	1784.923246	-0.0250659789871618	-0.00744739968852207
SLC6A16	ENSG00000063127	28968	0.19879373	25.25254882	-0.143911162893526	0.0179290597237684
BICRA	ENSG00000063169	29998	0.166670353	76.20256193	0.103467300967244	-0.0809468286780755
SPHK2	ENSG00000063176	56848	0.030702834	92.85524034	0.00355766554389729	0.0766537343104082
RPL18	ENSG00000063177	6141	0.141563385	1254.111861	-0.0454829347642874	0.028250787597224
CA11	ENSG00000063180	770	0.213497486	20.45894319	-0.103868974026917	0.0180643170072711
ISOC2	ENSG00000063241	79763	0.087425226	145.805047	-0.0519489088952204	0.078855630989813
U2AF2	ENSG00000063244	11338	0.10855246	487.8055885	-0.045485207355274	0.0189064774448335
EPN1	ENSG00000063245	29924	0.166806008	454.3002203	-0.0137862315573445	0.03012128126921
MED29	ENSG00000063322	55588	0.086229002	218.8880341	0.0987680720107316	0.15273846256167
AHRR	ENSG00000063438	57491	-0.158194949	6.365989982	0.452444032705749	-0.0787790276633271
ADCK1	ENSG00000063761	57143	0.112831172	51.16479955	-0.162853440445945	-0.0959119172566143
HAGH	ENSG00000063854	3029	-0.03918001	208.4077801	0.0170941557111807	0.0871063653502785
RNF4	ENSG00000063978	6047	0.043527898	254.0922957	-0.053825469851322	0.0024418138193211
CASP8	ENSG00000064012	841	0.18951829	146.1417728	4.25187032863894e-05	0.0490199886723187
LIMCH1	ENSG00000064042	22998	-0.005223035	1230.419905	0.04652500544592	-0.00470030036453055
INTS13	ENSG00000064102	55726	-0.045333785	68.99670486	-0.0367243064853334	-0.0426405169656843
TM7SF3	ENSG00000064115	51768	-0.084319373	227.8414295	-0.0230677618818333	-0.0396611443470361
DLX3	ENSG00000064195	1747	-0.262582863	1.93378364	-0.428610801274759	-0.381738214269538
SPA17	ENSG00000064199	53340	-0.21924367	19.07051675	-0.276979706822257	0.149241789177614
TSPAN32	ENSG00000064201	10077	0.275705061	13.41137994	-0.26848140040177	-0.0992281996536365
WISP2	ENSG00000064205	8839	0.192229322	1077.827709	0.402668707569039	0.184783735339971
DMRT3	ENSG00000064218	58524	0.12482288	19.13261713	-0.0789892465027995	-0.0827599981043453
ST3GAL6	ENSG00000064225	10402	0.036995163	94.83603363	0.156434216944268	0.0784758592095527
ATP2C2	ENSG00000064270	9914	0.191182641	3.007355712	0.12026761955553	-0.0540671732305322
NGFR	ENSG00000064300	4804	0.173124116	66.71507224	0.131988044144923	-0.10643850949299
CDON	ENSG00000064309	50937	-0.094072431	281.4858923	0.074518339805932	-0.0906086173108406
TAF2	ENSG00000064313	6873	-0.069071429	156.4256402	0.0144398186744101	-0.0398603748272849
HIPK2	ENSG00000064393	28996	-0.100749044	998.8256101	-0.0264013014220178	-0.120657950450751
TNPO3	ENSG00000064419	23534	-0.006731908	251.332371	-0.0197865219917094	-0.00931120747324946
BORCS8-MEF2B	ENSG00000064489	4207	0.040997988	0.650288984	0.483800456200684	0.198941119108722
RFXANK	ENSG00000064490	8625	-0.002845134	112.218196	0.00931521950667641	0.0952256187953782
TMEM161A	ENSG00000064545	54929	0.205038585	89.39750995	0.0584892747407249	0.0310122853746769
LPAR2	ENSG00000064547	9170	-0.037411272	29.21250813	0.0481666352114713	0.0843195759244477
CTSA	ENSG00000064601	5476	0.028250723	903.7296429	-0.0541298168379396	-0.0291257539475964
SUGP2	ENSG00000064607	10147	0.072156857	599.5221184	-0.0046729413628597	-0.0597177416194463
SLC12A2	ENSG00000064651	6558	-0.130548926	137.8765947	0.10401039650029	-0.0152626501927559
SNX24	ENSG00000064652	28966	-0.118127584	65.59007329	-0.111418923610141	0.000918534394323284
EYA2	ENSG00000064655	2139	0.182019388	34.4967351	-0.0263430599555144	-0.0746585861324192
CNN2	ENSG00000064666	1265	0.219550465	421.4172951	-0.157927823636713	-0.0804580710638648
ABCA7	ENSG00000064687	10347	0.20396822	122.6452853	-0.0567005706765008	-0.140048703069627
SNCAIP	ENSG00000064692	9627	0.294163916	44.30429811	-0.00774159827909887	0.0323103002737574
DDX20	ENSG00000064703	11218	-0.038777059	76.79364595	-0.0314370608839655	0.00302863452306234
FAR2	ENSG00000064763	55711	-0.023402391	104.6990999	-0.142990273155116	-0.0578956704658041
BCAS1	ENSG00000064787	8537	0.23383514	3.789844407	0.285083749648631	-0.178423976428143
POU1F1	ENSG00000064835	5449	0.019050669	0.163195125	0.337790986439255	0.0165492398415062
SBNO2	ENSG00000064932	22904	0.362014661	285.0014728	0.196074259558998	0.0326748572889905
PMS1	ENSG00000064933	5378	0.069771159	101.7709936	-0.0610237319921588	-0.00899277278845244
HMG20B	ENSG00000064961	10362	-0.061272823	288.415894	0.0106680472700593	0.0740543885915666
CALCRL	ENSG00000064989	10203	-0.228912983	343.7989687	0.179060408706656	-0.0351507339577731
TAF11	ENSG00000064995	6882	0.002373649	125.9219133	-0.0863671354957603	0.0413715403758388
ANKS1A	ENSG00000064999	23294	0.245124929	326.2451229	-0.0401355903498474	-0.0826348299954326
AP3D1	ENSG00000065000	8943	-0.053067197	604.793933	0.0332107405629538	-0.029464061193046
ZNF76	ENSG00000065029	7629	0.045552445	198.4079076	0.0130005466702354	0.0437882861822176
SLC9A3R2	ENSG00000065054	9351	0.124337048	715.8040434	0.13078236731817	-0.0154648085062628
NTHL1	ENSG00000065057	4913	0.292292067	48.98149669	0.020410304850165	0.0374537789849705
UHRF1BP1	ENSG00000065060	54887	-0.2069745	248.1652928	-0.00015431502781336	-0.154582398418563
GNAI3	ENSG00000065135	2773	0.002893835	339.8668253	-0.0539635193295584	-0.0154422805165687
IPO5	ENSG00000065150	3843	-0.01282586	893.3702362	0.0583770167429404	0.0110178600092961
OAT	ENSG00000065154	4942	0.069130573	400.1900869	-0.0048039616231954	-0.102969179598598
WDR3	ENSG00000065183	10885	-0.015220174	165.2215017	-0.0590986907583965	0.00876531712638517
PKN2	ENSG00000065243	5586	-0.045187979	392.2685166	0.0740477413658011	-0.002022769894487
WDR18	ENSG00000065268	57418	0.165503733	93.06835837	-0.0513744510496603	0.115195002243297
TRAM2	ENSG00000065308	9697	-0.18249002	452.2512246	0.0782003049130842	0.0132864367069724
GLP2R	ENSG00000065325	9340	-0.175796665	54.16293216	-0.549427335846509	0.0323089095403378
MCM10	ENSG00000065328	55388	-0.187212585	7.227748131	-0.165166121035119	-0.124102366723479
DGKA	ENSG00000065357	1606	0.049035845	82.22435285	-0.00622968155069798	0.0121069729878763
ERBB3	ENSG00000065361	2065	-0.077201207	9.726712818	0.0350281720054169	-0.0315934350247927
ANKRD44	ENSG00000065413	91526	0.014138628	55.96038828	0.14787298693807	-0.029427207059631
KARS	ENSG00000065427	3735	-0.045202167	469.3956923	-0.0372959464847009	0.0437839933440534
ADAT1	ENSG00000065457	23536	0.061546173	94.9608656	-0.053462733805158	-0.0561998698826251
PDIA5	ENSG00000065485	10954	0.058542281	80.78654411	0.0433961488717107	-0.00999401447385697
TBC1D22B	ENSG00000065491	55633	-0.045399101	53.10942316	0.0171573651880745	-0.00305854580959794
NDUFB4	ENSG00000065518	4710	0.024431079	266.9501469	-0.0951177416578784	0.104329555363954
SPEN	ENSG00000065526	23013	-0.006372196	555.4121215	0.027066984371108	-0.141359077804129
MYLK	ENSG00000065534	4638	0.167405603	987.780633	0.146290550467084	0.0325363148698458
ZC3H15	ENSG00000065548	55854	-0.054386217	280.9979944	-0.0757418095426057	0.0242495565353812
MAP2K4	ENSG00000065559	6416	-0.186618111	134.4848432	-0.0351052382620552	0.00826540549687531
TMEM206	ENSG00000065600	55248	-0.004950068	20.95148097	-0.0963447191367641	0.0180933088087007
SNAP91	ENSG00000065609	9892	-0.030476556	0.509384081	-0.646064179960299	0.0158510458616846
SLK	ENSG00000065613	9748	-0.077126712	509.0733793	-0.00765057614730012	-0.116199463879292
CYB5R4	ENSG00000065615	51167	-0.17767243	107.6486672	-0.0223499818296849	0.00951346288163299
COL17A1	ENSG00000065618	1308	-0.067887648	1.869797341	0.14810602350711	0.159195858408082
GSTO2	ENSG00000065621	119391	0.034227793	4.126501928	0.176771817141512	0.0605312045193924
SEC61A2	ENSG00000065665	55176	0.014026717	62.58638016	0.182157664469551	0.00995692066848552
PRKCQ	ENSG00000065675	5588	0.160856813	7.468593704	0.348929606332975	0.0494713998614175
TLE2	ENSG00000065717	7089	0.051640152	332.8366259	0.210568244718078	0.133416186327297
ASB1	ENSG00000065802	51665	-0.046509018	212.4350705	0.0766319244990793	0.0121272230401522
ME1	ENSG00000065833	4199	-0.33289133	605.3096032	-0.0797447811191118	-0.0913335230788713
TBC1D1	ENSG00000065882	23216	-0.106294954	267.9939758	0.0459224673449773	0.0174806656463797
CDK13	ENSG00000065883	8621	-0.027452946	292.5930829	-0.0207164643632147	-0.00386346687536092
MTHFD2	ENSG00000065911	10797	-0.138080355	126.2794007	-0.319191589682085	-0.208292411411025
SLC9A7	ENSG00000065923	84679	-0.243610489	7.087113145	-0.00687695031040005	-0.229193547399081
FOXJ2	ENSG00000065970	55810	0.06612416	254.603179	0.127380344987503	0.00365519562621668
YBX1	ENSG00000065978	4904	-0.110189936	1872.018044	-0.0890087894803104	0.0335596677056044
PDE4A	ENSG00000065989	5141	-0.056431452	206.0749662	0.242371624378178	-0.00938789902547842
PPP2R5A	ENSG00000066027	5525	-0.008219893	934.9346169	-0.0124335912855525	0.0450759191677527
CTNNA2	ENSG00000066032	1496	-0.019530013	0.294969617	0.0147326508665158	-0.0601868154756463
ELAVL1	ENSG00000066044	1994	-0.069075166	237.8813272	-0.0484851201751595	0.0530593028700194
TIE1	ENSG00000066056	7075	0.199460215	535.3446055	0.289199062819222	-0.0132897982810263
DIP2B	ENSG00000066084	57609	-0.110327639	192.273076	-0.0355883608060016	-0.103910494615414
SMARCD1	ENSG00000066117	6602	-0.012667851	266.4472172	0.0171087341478835	-0.0421104366618279
KDM4A	ENSG00000066135	9682	-0.055001813	217.7444719	-0.00855410910970955	-0.0645585658985274
NFYC	ENSG00000066136	4802	-0.03449332	185.4886074	-0.0442183144447943	0.0665287240408467
ZMYND12	ENSG00000066185	84217	0.04237073	7.86386173	0.00693238202986912	0.0336325024394194
SLC9A3	ENSG00000066230	6550	0.027229411	25.54953512	-0.100337032383506	-0.0712842605918918
NGEF	ENSG00000066248	25791	0.124502942	3.941201881	0.196002907041823	0.0566133314675902
CD84	ENSG00000066294	8832	-0.270247943	207.8767846	0.190902189184709	-0.257086111950448
ELOVL1	ENSG00000066322	64834	-0.141985173	448.0027104	0.0796116236266429	0.0382409340364184
SPI1	ENSG00000066336	6688	-0.058116948	162.5831672	0.167249468500846	0.231400647863229
MPPED2	ENSG00000066382	744	0.359159174	19.58946883	0.0952217749016914	-0.0243105250109916
ZBTB11	ENSG00000066422	27107	0.029258632	162.8988975	0.0569613440423113	-0.0125249227461504
ATXN3	ENSG00000066427	4287	-0.042154188	131.3082193	-0.057800004294181	-0.0658239078296104
GOLGA5	ENSG00000066455	9950	-0.004126759	274.5752585	-0.0272424788842693	0.00119793832601715
FGFR2	ENSG00000066468	2263	-0.126539219	85.02137724	0.00918027138150774	-0.0582579582767167
LRRC40	ENSG00000066557	55631	0.005615388	91.54224546	-0.00535214097561784	-0.185126063383416
ISOC1	ENSG00000066583	51015	0.061829275	198.8491802	-0.0360560339494451	0.0464778385522108
EML1	ENSG00000066629	2009	-0.217652748	196.6383481	0.131651888072791	-0.0514800378430903
TRMT11	ENSG00000066651	60487	-0.08380313	50.45546303	-0.0258168632566669	0.013899533229815
THUMPD1	ENSG00000066654	55623	0.057759273	265.7592279	-0.0617092437907405	-0.127242412751434
MSANTD3	ENSG00000066697	91283	0.033343564	42.52136268	0.0614844688968618	0.0741390281924124
KIF26A	ENSG00000066735	26153	0.13714464	188.3118219	-0.0388715378237149	-0.0452112109853947
ATG2B	ENSG00000066739	55102	-0.134982954	278.1107515	-0.0121231004340336	-0.0274047696039738
ARFGEF1	ENSG00000066777	10565	-0.077521339	311.9452157	-0.042644904421299	-0.0576151539383067
ZFAT	ENSG00000066827	57623	-0.176520222	62.1258692	-0.0582687962418264	-0.0938844626065735
MTFR1	ENSG00000066855	9650	-0.148472176	87.37080101	-0.0343264849037609	-0.00820436367172935
STAG3	ENSG00000066923	10734	0.119942823	75.58801617	0.0243429431386737	-0.0499307814566327
FECH	ENSG00000066926	2235	-0.135282517	141.2273428	-0.0262149257739639	-0.00847102402718245
MYO9A	ENSG00000066933	4649	-0.098361001	247.8248351	-0.0357598658302334	-0.109130960190114
PFKP	ENSG00000067057	5214	0.233725303	177.4987706	0.257402498578855	0.0132910464997011
IDI1	ENSG00000067064	3422	-0.118381794	202.2411284	-0.00840688382733874	0.0371927529259562
SP100	ENSG00000067066	6672	0.037114595	370.9472424	0.117971993458644	-0.052027027552663
KLF6	ENSG00000067082	1316	-0.222865161	1660.978405	0.365489685766847	0.0831056901967134
NEO1	ENSG00000067141	4756	0.05561655	171.3794701	-0.126360316780243	-0.0824724884827052
TRAM1	ENSG00000067167	23471	-0.087673167	961.0556597	-0.0208067514881403	-0.0038737633679616
TNFRSF1A	ENSG00000067182	7132	0.11401456	735.9099607	0.099901209849217	0.0138066029286613
CACNB1	ENSG00000067191	782	0.151609223	39.03750179	0.06875222842431	0.0383001455540669
EVI5	ENSG00000067208	7813	-0.227478051	136.3149996	-0.0253231394499269	-0.085268020727451
STOML1	ENSG00000067221	9399	0.276868031	90.28772498	-0.0671768100409535	-0.082447196055436
PKM	ENSG00000067225	5315	-0.157311577	1239.955249	0.0230810728594929	0.0129377153414795
DHX29	ENSG00000067248	54505	-0.07759386	225.0566058	-0.0151336608597198	0.0198813089194163
DNTTIP2	ENSG00000067334	30836	-0.057124295	212.7471105	0.0214850626729444	0.00445470938129688
METTL22	ENSG00000067365	79091	0.014893002	74.08473729	0.091998291973574	0.0457640966403713
TP53BP1	ENSG00000067369	7158	-0.135404229	206.6513578	-0.0431654303318602	-0.0748057480048093
TRO	ENSG00000067445	7216	0.119263781	188.5119009	-0.0920645888855025	-0.0672950905697954
RRP15	ENSG00000067533	51018	0.119857488	92.37015845	-0.0836012388274506	0.0276927084374496
RHOA	ENSG00000067560	387	-0.1170088	3377.88737	-0.0513016376248256	0.00777757632299139
DHX8	ENSG00000067596	1659	0.034056967	208.1025369	0.0220484111672861	-0.0515947784394687
PRKCZ	ENSG00000067606	5590	0.30986473	12.01453636	-0.0884128691829133	-0.00406328157383521
IARS2	ENSG00000067704	55699	0.010655752	757.5420133	0.0476249009260771	0.00987025769890138
SYT1	ENSG00000067715	6857	-0.122093719	5.644073225	-0.0906777648488667	0.0141263170792556
NAV3	ENSG00000067798	89795	-0.024195382	111.7016729	-0.117902564976477	-0.0281012739170914
ROGDI	ENSG00000067836	79641	0.071934068	44.10891016	-0.23513165766816	-0.285651426081832
ROCK1	ENSG00000067900	6093	-0.143715287	454.4160509	-0.00866507454655192	-0.0394136321536912
CBFB	ENSG00000067955	865	0.023402521	145.5764808	-0.0845505416277148	-0.0235270072363937
PDK3	ENSG00000067992	5165	-0.13596451	12.79291701	-0.0121940965824171	0.0133640101324858
HYAL2	ENSG00000068001	8692	0.014855178	3.80494762	0.0445656114219164	0.0407628761112032
HDAC4	ENSG00000068024	9759	0.05056091	148.4675761	-0.0100032766776148	-0.0261182489065913
RASSF1	ENSG00000068028	11186	0.267606881	159.7727239	0.0317647901690656	0.0167441248428349
FGFR3	ENSG00000068078	2261	-0.091102267	21.70037278	0.0924797006937227	-0.020440558598067
IFI35	ENSG00000068079	3430	0.141946213	111.8553635	0.0325264536923521	-0.00373061863574264
HEATR6	ENSG00000068097	63897	-0.283237382	76.06470936	-0.0906020368829356	-0.0517300530517503
COASY	ENSG00000068120	80347	0.182772086	205.0568265	0.0104755838016591	-0.0360463624303162
PLEKHH3	ENSG00000068137	79990	0.196900224	238.7681392	0.0181416478953567	0.0375037455701411
MEF2A	ENSG00000068305	4205	-0.054986558	581.8714136	0.0568152093119553	-0.0769875588901469
TFE3	ENSG00000068323	7030	0.1758712	3.334577284	0.0492208041297085	-0.0351635559889921
ACSL4	ENSG00000068366	2182	-0.215000564	526.6734312	0.00956359394648806	-0.0163370241172203
INPP5A	ENSG00000068383	3632	-0.044281356	180.5999468	-0.0154732395794448	-0.0042868166759833
GRIPAP1	ENSG00000068400	56850	0.027123432	100.3942859	0.0701848324411687	0.0185630575047146
PRR11	ENSG00000068489	55771	-0.178592663	20.60090586	0.025009676332663	-0.109318031440829
REEP1	ENSG00000068615	65055	0.050805676	19.60972799	0.158384703166265	0.0979921762768317
ATP11A	ENSG00000068650	23250	-0.062516099	212.4973067	0.0934317844016132	-0.0436232252485812
POLR1A	ENSG00000068654	25885	0.21735324	241.392141	-0.0368709069362093	-0.152031859874805
LAPTM4A	ENSG00000068697	9741	0.053495842	1923.765351	-0.0314403984864208	0.031697392115976
TTC7A	ENSG00000068724	57217	-0.042346436	296.7996784	-0.0703215699679938	-0.0378921004741501
IP6K2	ENSG00000068745	51447	0.030360613	273.9001384	-0.0317380309339811	0.00440103479387361
SRBD1	ENSG00000068784	55133	-0.110892958	71.72454656	-0.178192297522746	-0.0995243493590545
KIF2A	ENSG00000068796	3796	-0.154244536	101.9486085	0.0385048537861258	0.0121156566980627
RASGRP2	ENSG00000068831	10235	0.020725674	142.7648841	0.150769059322161	0.118506921388296
PSME4	ENSG00000068878	23198	-0.032744557	254.4921273	-0.0989034372271006	-0.0226394793529147
IFT80	ENSG00000068885	57560	-0.056596275	61.85787236	-0.154895870304345	0.0150200009920236
SIRT2	ENSG00000068903	22933	-0.018488268	395.428161	-0.00375004984044914	0.0386085693584407
ERLEC1	ENSG00000068912	27248	0.024172133	334.3899234	-0.0412917566453848	-0.0165636778164068
PYGM	ENSG00000068976	5837	0.275748556	81.9625889	-0.0239137438782448	0.207545891031256
PITX1	ENSG00000069011	5307	-0.019874039	4.797516483	0.755049614482471	-0.0665711714277302
MAST4	ENSG00000069020	375449	-0.018703225	548.2371939	0.0313698926274802	-0.164716257689459
ADGRF5	ENSG00000069122	221395	0.104361306	1149.897175	0.140503215917326	-0.000577238597597291
SDK2	ENSG00000069188	54549	0.232409408	3.246739344	0.0801688797709728	-0.165228694632021
NUP133	ENSG00000069248	55746	0.016972469	257.0827114	-0.0179723092509986	-0.0425352029921756
NUCKS1	ENSG00000069275	64710	0.060109784	1370.133041	-0.0577045262780125	0.00825284768234059
VPS35	ENSG00000069329	55737	-0.107523108	548.7477951	-0.054577009266386	-0.00749116022740118
DNAJA2	ENSG00000069345	10294	0.121313542	400.8642862	-0.0536684628696296	0.0384921529109644
BCL3	ENSG00000069399	602	0.284888093	111.767796	0.665741830591066	0.139614664117101
KCNAB2	ENSG00000069424	8514	-0.196327714	175.9857796	-0.0196048361202077	-0.0332310420299605
ABCC9	ENSG00000069431	10060	-0.09977643	563.6735906	0.165236141717148	-0.0209646689531965
FUNDC1	ENSG00000069509	139341	0.191353586	43.19291769	-0.0247419838895942	0.0146076271232999
MAOB	ENSG00000069535	4129	-0.064262072	904.6277915	0.0737548072531736	-0.0905426467089041
RORA	ENSG00000069667	6095	-0.041300819	132.2875968	0.0429242452353504	0.00497458230523071
TGFBR3	ENSG00000069702	7049	-0.06332294	1413.130168	0.0910165178775538	-0.0863272972596534
KIAA1107	ENSG00000069712	23285	-0.231300188	49.74139634	0.00382950467414395	-0.00134726177079411
PLA2G10	ENSG00000069764	8399	0.050155665	0.441440436	0.786668428811213	-0.176610479266057
HES2	ENSG00000069812	54626	-0.089764376	4.192002472	-0.119293512280528	-0.0320203041613305
ATP1B3	ENSG00000069849	483	-0.148154337	347.4124943	-0.0026396340776021	0.0286028076587638
NEDD4	ENSG00000069869	4734	0.002629245	119.0602128	0.114076142068242	-0.00202215533178922
MAPK6	ENSG00000069956	5597	-0.093898723	119.3998895	-0.00948929003487384	-0.000971867022359168
GNB5	ENSG00000069966	10681	-0.041184615	62.70299664	0.0974126322741789	0.0460613558693876
RAB27A	ENSG00000069974	5873	0.068591772	94.61808633	0.091360101565154	0.0895606170117528
HDHD5	ENSG00000069998	27440	0.119405264	121.9020017	-0.110400624311085	0.0279472575983048
UFD1	ENSG00000070010	7353	0.01514265	243.4890396	0.0610783539608095	0.070534851392331
GUCY2C	ENSG00000070019	2984	-0.191856386	10.1859888	0.174144861079757	0.145715112646066
SCT	ENSG00000070031	6343	0.033750416	0.419553844	0.0491524675365644	0.486341952485908
PHRF1	ENSG00000070047	57661	0.175695727	262.5573116	0.000112904575103922	-0.0404112621075487
ELP1	ENSG00000070061	8518	0.007220751	255.2651052	-0.0247769581265978	-0.0299162685928516
NUCB2	ENSG00000070081	4925	-0.111897497	215.924848	-0.0101026890859578	0.0524897682161357
PFN2	ENSG00000070087	5217	-0.29660872	236.4872612	0.0834289770344889	0.0218030451198633
PTPN3	ENSG00000070159	5774	0.076600107	88.83868653	-0.00666314790325284	-0.0565402203001358
SPTB	ENSG00000070182	6710	0.153309959	50.53223519	0.0753027477080052	-0.0557427154990058
DAPP1	ENSG00000070190	27071	-0.043029774	24.1071054	0.173071064417239	0.136460500919781
FGF10	ENSG00000070193	2255	-0.134825146	60.65093367	-0.151286089732612	0.0636806975969207
SLC44A1	ENSG00000070214	23446	-0.221923953	337.0923132	-0.0605311322982766	-0.13757613215986
TMEM260	ENSG00000070269	54916	0.170980962	100.0283105	0.0924195037513051	0.0788174965032995
SMG6	ENSG00000070366	23293	0.146379065	323.5577861	-0.00505920847292015	-0.0143509924606631
EXOC5	ENSG00000070367	10640	-0.171790784	383.800034	0.0109955710626659	0.0424322835616824
CLTCL1	ENSG00000070371	8218	0.05282406	15.47444407	0.157541273811829	0.0749468838561447
FGF22	ENSG00000070388	27006	0.118676457	3.482294206	0.0289444945407302	-0.0106069333732352
FSTL3	ENSG00000070404	10272	-0.003652752	593.9134819	-0.207602023231934	-0.205944418775675
DGCR2	ENSG00000070413	9993	0.17497976	386.87652	-0.0364769789439332	-0.098466163864596
RNF126	ENSG00000070423	55658	0.272957168	116.9868696	0.0290969537009677	0.0899297507509523
MNT	ENSG00000070444	4335	0.046193442	179.9582172	0.0353827739667109	-0.0159134884264313
ZXDC	ENSG00000070476	79364	0.077181466	186.6263724	-0.00818877220527806	-0.0530113491743023
JMJD6	ENSG00000070495	23210	0.142046094	89.31128468	0.0372849209737745	-0.0240115215303719
POLB	ENSG00000070501	5423	-0.056633438	51.339821	0.0363750915724177	0.0908678084092745
ST6GALNAC1	ENSG00000070526	55808	0.199035094	19.48177364	-0.15485452259437	-0.355693894231258
WIPI1	ENSG00000070540	55062	-0.087424218	223.1431282	-0.0209697798747514	-0.007777406041763
FRMPD1	ENSG00000070601	22844	0.201289376	9.288985382	-0.121260028640951	-0.0728830218092286
GBA2	ENSG00000070610	57704	0.233464165	360.7077436	-0.0406286808435881	-0.0438656378373695
NDST1	ENSG00000070614	3340	0.095692463	1103.696915	-0.0154218760502104	0.0107679725271891
ASNS	ENSG00000070669	440	0.024683919	70.8874589	-0.107655597309494	-0.0604519012306769
AP3M2	ENSG00000070718	10947	0.153624461	118.1601822	-0.0494560757513108	0.0128810524113398
CNGB1	ENSG00000070729	1258	0.026238435	0.360213052	0.234406213600068	-0.0549638497867006
ST6GALNAC2	ENSG00000070731	10610	0.072687373	161.2760823	-0.129354072511573	-0.158438686501286
PABPC1	ENSG00000070756	26986	-0.031610357	3299.959351	-0.132707325128361	-0.022762469259252
TESK2	ENSG00000070759	10420	0.109909659	31.40776656	0.0534808083821899	-0.0159580140926407
CSNK2A2	ENSG00000070770	1459	-0.115881337	324.7025144	-0.0033303266894392	-0.037238967360674
PTPN21	ENSG00000070778	11099	0.021416033	356.4674968	0.0826951993612783	-0.0995826052512368
EIF2B3	ENSG00000070785	8891	0.176535609	185.2015096	-0.143167867401505	0.0609892172294869
CAMK2A	ENSG00000070808	815	-0.023822925	3.409839049	-0.101156501192602	-0.0680609462146841
TCOF1	ENSG00000070814	6949	-0.005620434	203.9224211	-0.00590696562644763	0.0387364194562593
CDC42	ENSG00000070831	998	-0.068961432	1032.881006	-0.111060483317209	0.057650694001779
OSBPL3	ENSG00000070882	26031	-0.193335287	63.5791083	0.0405249225803839	0.079100696893197
SLC12A3	ENSG00000070915	6559	0.132126944	0.821348404	-0.719203504885786	-0.109537783589981
RAD18	ENSG00000070950	56852	-0.065848953	51.23623234	-0.0224813055138897	0.0399566376570735
ATP2B1	ENSG00000070961	490	-0.123875124	218.9232142	0.0472231817372387	-0.00600150095125251
NCK2	ENSG00000071051	8440	0.166484561	239.1294439	-0.0283660926831882	-0.00274131212309445
MAP4K4	ENSG00000071054	9448	-0.050047744	728.5520642	0.00950134130659753	-0.074302917647841
MGAT4A	ENSG00000071073	11320	-0.16539257	134.0829637	-0.364817798386889	-0.115289327092674
RPL31	ENSG00000071082	6160	-0.047134112	1785.471353	0.0156460657655696	0.161896645013295
WDR1	ENSG00000071127	9948	-0.049337988	932.3845855	0.057279153895958	-0.0065536226853677
SNX13	ENSG00000071189	23161	-0.261215175	273.2656772	-0.00853609302955948	-0.0114392109870206
ARHGAP10	ENSG00000071205	79658	0.094236031	284.0746764	-0.0167297327485102	-0.0375833594343191
RPS6KA2	ENSG00000071242	6196	0.009757831	479.6264922	0.0917053781272364	-0.0474465401160784
ING3	ENSG00000071243	54556	0.10345069	76.72740797	0.00960425142085185	-0.00493083464137869
LMCD1	ENSG00000071282	29995	-0.042310579	537.0365409	-0.00884109419209048	0.122323975017851
BUD23	ENSG00000071462	114049	-0.021598382	4.635263373	-0.0354590828547669	0.0967278783101282
SEL1L	ENSG00000071537	6400	-0.125469535	926.8919363	-0.00871802374745214	-0.0720341573410028
TRIP13	ENSG00000071539	9319	-0.048619792	11.29631802	-0.11521881363248	-0.0782323610420559
ATP6AP1	ENSG00000071553	537	0.007844441	2.589535172	-0.06400908485196	-0.0167048782766215
TCF3	ENSG00000071564	6929	0.190040848	221.0094273	-0.0166851897538737	-0.00474747780415418
TRIB2	ENSG00000071575	28951	0.095228206	320.8182203	0.118378492862923	0.0880070501514708
DAZAP1	ENSG00000071626	26528	0.025233218	408.6620651	-0.0399382105241486	0.0177042512213268
MBD3	ENSG00000071655	53615	0.092034789	237.8107193	0.0172470658256821	0.0879252147293703
HLTF	ENSG00000071794	6596	0.000770159	214.6456028	-0.058415343799001	-0.0946365744510312
FAM50A	ENSG00000071859	9130	0.008937839	0.059252824	0.0287624366614508	-0.00228679398675484
FAM3A	ENSG00000071889	60343	0.35448576	29.67143984	-0.010434472308802	0.0591859776056547
CPSF1	ENSG00000071894	29894	0.252493124	13.7927065	-0.0197201276216647	-0.0121840996758462
MYO3B	ENSG00000071909	140469	-0.045544689	4.453796046	-0.208436795819764	-0.341281123934554
CYBRD1	ENSG00000071967	79901	0.128776751	3278.596384	0.0553803515881165	-0.200580563320759
CDH19	ENSG00000071991	28513	-0.286013437	6.587616636	0.336506601395286	-0.073311567850101
PDCD2	ENSG00000071994	5134	0.100762858	197.3007056	-0.0305057210400089	0.0339714353787176
SLC6A15	ENSG00000072041	55117	0.186375835	5.361696137	-0.129089224953023	0.00964757781067233
RDH11	ENSG00000072042	51109	-0.045766463	157.0124404	-0.0815552775870568	-0.00852259108978267
PRKACA	ENSG00000072062	5566	0.188126732	590.0972713	-0.0228099619248957	0.0119786357293782
ADGRL1	ENSG00000072071	22859	-0.032848619	349.1245456	0.0715636966845769	-0.0438020861226073
SPP2	ENSG00000072080	6694	-0.005830885	4.609969527	-0.310885284333476	-0.0684082384710938
ZFYVE26	ENSG00000072121	23503	0.089668605	256.4819013	0.0500085620068097	-0.0292048449094378
RPS6KA6	ENSG00000072133	27330	-0.136653068	2.418062794	-0.0258101314151888	-0.0821817384164874
EPN2	ENSG00000072134	22905	0.035976843	249.362697	-0.0265020861047883	-0.011336185103584
PTPN18	ENSG00000072135	26469	0.050336528	388.6585164	0.0151891641970793	0.0655842552527935
LIMS2	ENSG00000072163	55679	0.121881488	587.5286923	0.24943123907361	0.0288040828260751
ASIC4	ENSG00000072182	55515	0.182152011	1.845300891	0.316784456656817	-0.0979149440071901
LNX1	ENSG00000072201	84708	0.100894901	120.3542962	-0.0412883493816809	-0.021117747299363
ALDH3A2	ENSG00000072210	224	-0.000649429	1084.922616	-0.0544246232306659	0.0337920674061006
SREBF1	ENSG00000072310	6720	-0.147845653	837.7365925	-0.0231248460493383	-0.00892124285822496
AFF4	ENSG00000072364	27125	-0.039968892	487.0493305	0.0119150299794789	-0.00982835441970071
UBE2D1	ENSG00000072401	7321	0.006926262	87.93348288	-0.0732666949283419	0.013253505087099
MPP5	ENSG00000072415	64398	-0.162449541	174.502762	-0.00541036803650857	-0.0423752747801056
RHOBTB1	ENSG00000072422	9886	-0.002466397	185.0768468	0.0663664020239973	0.137281863445039
SMC1A	ENSG00000072501	8243	-0.063094671	0.598599538	-0.0409698352630409	-0.0579781877376156
MARK2	ENSG00000072518	2011	-0.031349594	152.1450265	0.0417651275176515	-0.0418046668698247
HMMR	ENSG00000072571	3161	-0.209047942	4.622120244	-0.212796714167976	-0.0491374512567399
CHFR	ENSG00000072609	55743	0.25285115	149.9054236	-0.010169322377352	-0.0139129430135869
TRHDE	ENSG00000072657	29953	-0.120552958	173.888698	-0.047310530819488	-0.0643313846043329
P4HA2	ENSG00000072682	8974	-0.050869278	111.6530576	0.0573352088157828	-0.00719350644882538
NFATC3	ENSG00000072736	4775	-0.039636282	255.3302126	0.0101292380818981	-0.0294306540393841
TRNT1	ENSG00000072756	51095	0.000684346	126.2711975	-0.0419858250972822	0.0144296418319773
ACADVL	ENSG00000072778	37	0.104088113	2827.274223	-0.0579105307699471	-0.0127190122565562
STK10	ENSG00000072786	6793	-0.093854419	321.2357781	0.058020050554817	-0.14529405027028
FBXW11	ENSG00000072803	23291	-0.010180396	286.680796	-0.0508483996803008	-0.0355114515381055
ACAP1	ENSG00000072818	9744	0.019248971	69.21978864	0.208183192956311	-0.00299290672023384
CRMP1	ENSG00000072832	1400	0.027847732	63.62968921	0.354097545534225	-0.0674106409232316
EVC	ENSG00000072840	2121	-0.066198464	222.9701449	0.0435866634676437	-0.0905283486437582
DERL2	ENSG00000072849	51009	-0.039430306	171.112778	-0.0618923289181772	0.0220388068283705
SIDT1	ENSG00000072858	54847	-0.189617465	26.11644023	0.315625984949458	-0.133292290687298
NDE1	ENSG00000072864	54820	0.113303354	240.6215676	-0.126654669825063	-0.125559119426977
MRVI1	ENSG00000072952	10335	0.102657968	250.6761735	0.298553689202208	-0.0213266593159181
TMEM38A	ENSG00000072954	79041	0.026185181	20.22187565	0.0078659001802312	0.091006843614733
AP1M1	ENSG00000072958	8907	0.091545415	373.2631072	0.0160598240936559	0.0737605328179814
PVR	ENSG00000073008	5817	-0.025253244	96.22473543	0.435947507340257	0.00915185037276385
XRCC1	ENSG00000073050	7515	0.043219334	118.769418	-0.00646342171261051	0.0384673391769001
SCARB1	ENSG00000073060	949	0.018897649	839.7472932	0.150619470326851	0.281224617719198
CYP2W1	ENSG00000073067	54905	0.066968198	1.333561664	0.200739748659381	0.11345055453594
MCM2	ENSG00000073111	4171	0.002978701	35.36044462	-0.0924108924051807	0.00652207187583392
MOV10L1	ENSG00000073146	54456	-0.020173334	6.874656136	-0.515885890250161	-0.146120497733089
PANX2	ENSG00000073150	56666	-0.009582101	9.578306393	0.231735606890049	-0.00257753517282598
SELENOO	ENSG00000073169	83642	0.254127484	147.7442705	0.00294974932491018	0.0618112803848177
TP63	ENSG00000073282	8626	-0.157855609	4.030278184	-0.0395408563188758	-0.0326730299595507
ALPK1	ENSG00000073331	80216	-0.036214265	133.3175134	0.0300871367853957	0.111510238398563
LLGL2	ENSG00000073350	3993	0.006158398	46.56536713	-0.0204427631493064	-0.00265637565369769
PDE8A	ENSG00000073417	5151	-0.191014881	406.1077078	0.0371702979818592	-0.0286200631113509
CLCN4	ENSG00000073464	1183	-0.048590364	64.96502922	-0.105967332490687	0.00432214333586435
NLE1	ENSG00000073536	54475	-0.106673763	88.60166563	-0.0565698694158705	0.0232170706369141
SDHA	ENSG00000073578	6389	0.045809799	532.9482176	0.0871641365218754	0.0315886994800663
SMARCE1	ENSG00000073584	6605	-0.105638665	337.5663603	-0.0568054291575526	0.0868454617041069
GSDMB	ENSG00000073605	55876	0.267942921	203.2226742	1.03057152255488	-0.0618731654263632
KDM5A	ENSG00000073614	5927	-0.07440481	262.2821138	0.0179463147784073	-0.14290706687912
ADAM11	ENSG00000073670	4185	0.275207885	10.5770807	-0.208867581475419	0.0051996373647006
PPP2R3A	ENSG00000073711	5523	-0.061641261	88.90458164	0.0183738991581628	0.0220196148222459
FERMT2	ENSG00000073712	10979	-0.079194622	1694.402267	0.00664434991433337	0.0199127483813774
ABCB11	ENSG00000073734	8647	-0.030904995	4.201883445	0.135065032963122	-0.0382798215005028
DHRS9	ENSG00000073737	10170	-0.158057785	61.38649572	-0.0856946774345716	-0.0472376954989168
PTGS2	ENSG00000073756	5743	-0.049508231	13.70139576	0.845867265207045	0.205072515211656
IGF2BP2	ENSG00000073792	10644	-0.174582635	65.35505212	-0.141989471300034	-0.161735384056489
MAP3K13	ENSG00000073803	9175	0.125642915	82.70129635	0.00141343529193102	-0.0262049759234231
ST6GAL1	ENSG00000073849	6480	0.158745696	281.0721688	0.0101232550344713	-0.0318990774311148
TBX21	ENSG00000073861	30009	-0.122753033	9.839488393	-0.232450170245879	-0.0539432366817148
FRY	ENSG00000073910	10129	0.030112918	306.2552668	0.0401949144905992	0.024076103999475
PICALM	ENSG00000073921	8301	0.057776034	1898.900629	-0.0113610184073836	-0.0008791757535571
NSF	ENSG00000073969	4905	-0.231515398	115.7899825	-0.039429888370287	-0.0139938727231727
GLI2	ENSG00000074047	2736	-0.285887742	34.97929748	-0.0328429007270656	-0.00230692876547796
CLASP1	ENSG00000074054	23332	-0.048475305	367.9844316	-0.00578239952743995	-0.0308066785982725
MRPS34	ENSG00000074071	65993	0.10937812	153.149809	-0.000456714265674035	0.193593657941821
NOTCH3	ENSG00000074181	4854	-0.020580303	1905.497685	0.116088573406599	-0.0137044897330952
CLNS1A	ENSG00000074201	1207	-0.113452878	199.949846	-0.0709133991100024	0.0116977321815218
PPP2R2C	ENSG00000074211	5522	-0.020042292	6.31152243	0.230852647959061	0.00037860168813584
TEAD2	ENSG00000074219	8463	-0.009206333	175.325058	-0.101748379742234	-0.00337484806628212
EED	ENSG00000074266	8726	0.002399818	83.48466624	0.0054774494376085	0.0418788954450318
CDHR2	ENSG00000074276	54825	-0.022037151	0.723291001	-0.210040737856673	-0.17428120686773
TSG101	ENSG00000074319	7251	-0.051613487	239.9902468	-0.0844279966763036	-0.0184660404896739
ATP2A3	ENSG00000074370	489	-0.02222737	123.5511613	0.287512713593481	0.013824246542949
CA12	ENSG00000074410	771	0.197283027	62.98094701	0.0313750386379901	-0.0899285740751416
NTN4	ENSG00000074527	59277	0.045618604	256.7045002	-0.115496039249442	-0.156529035943621
NUAK1	ENSG00000074590	9891	-0.166387496	414.1729167	0.156357406766167	0.0143335824473003
ZNF532	ENSG00000074657	55205	0.10679866	388.7780101	-0.00441062165897259	-0.0852837363221037
SCARF1	ENSG00000074660	8578	0.207351847	315.9580147	0.227680413537011	-0.168185092730849
LMAN1	ENSG00000074695	3998	-0.129636375	507.5673929	0.00041025376246661	-0.0205270257047582
HACD3	ENSG00000074696	51495	-0.116863701	241.1544742	0.104036116887397	0.0108856420708699
IPCEF1	ENSG00000074706	26034	0.026911256	8.456394217	0.180271118533781	-0.0618552749439786
ZZEF1	ENSG00000074755	23140	-0.026377976	493.6996328	-0.00432344797718775	-0.0429989735503895
SLC12A1	ENSG00000074803	6557	0.055332321	0.89381417	-0.377602869124345	-0.025516919966783
ANO8	ENSG00000074855	57719	0.269542169	140.9328484	0.0786827498019388	0.0092867419441849
TUBE1	ENSG00000074935	51175	0.003518387	2.214321609	0.12339067959389	0.062469713110537
ARHGEF10L	ENSG00000074964	55160	-0.009581614	333.7473174	0.0695205041119424	0.00687977270944194
TXK	ENSG00000074966	7294	-0.251615373	8.841225621	-0.128072807926594	0.0538497647537166
WSCD2	ENSG00000075035	9671	0.2298485	23.84842695	0.0464706587684598	-0.0473806068916377
ACTR6	ENSG00000075089	64431	-0.150681353	95.06933678	-0.0497350741432462	0.0898778336328059
TIPIN	ENSG00000075131	54962	-0.121981754	17.92292973	-0.0365839878113033	0.117996690251342
SRI	ENSG00000075142	6717	-0.045626551	325.6012921	0.0136308360085077	0.0190541228967888
EIF4G3	ENSG00000075151	8672	-0.115612789	476.6291142	-0.06316325685778	-0.0499136418981263
NUP37	ENSG00000075188	79023	-0.092388876	49.22865561	-0.00813475431702432	0.0944508578703609
SEMA3A	ENSG00000075213	10371	-0.105500639	96.70525191	0.325982410529993	0.0113400593269115
GTSE1	ENSG00000075218	51512	-0.253695784	6.717085627	0.0756107242551237	-0.0322290575200892
SEMA3C	ENSG00000075223	10512	-0.1650877	1299.128494	0.205233140808523	-0.00494201297378591
TTC38	ENSG00000075234	55020	0.046874286	240.6268281	-0.0839924953695103	-0.0784574946556228
ACAT1	ENSG00000075239	38	-0.021799531	666.2616123	-0.127121476401199	0.0155163309223235
GRAMD4	ENSG00000075240	23151	0.18346455	228.4583465	0.0938112077417848	5.71739969710458e-05
CELSR1	ENSG00000075275	9620	-0.131384178	30.11215002	-0.0325265144922808	-0.0614402647603947
ZNF638	ENSG00000075292	27332	-0.005559534	509.5640111	-0.0366360783745939	-0.0211359737111972
SLC25A40	ENSG00000075303	55972	0.000353484	71.31236028	-0.0958229815665708	-0.100123654445622
TIMM21	ENSG00000075336	29090	0.058460278	99.22370025	-0.0197121501233921	0.0353226538778197
ADD2	ENSG00000075340	119	0.031484725	0.568111299	0.161804949305232	0.0514858642433326
RASAL2	ENSG00000075391	9462	0.128019621	276.6950902	-0.0715077198803738	-0.121816699404539
VPS9D1	ENSG00000075399	9605	0.062507245	88.07873084	0.0436031717891202	-0.0279930830310104
MARK3	ENSG00000075413	4140	-0.021744184	348.6181852	-0.0126066703798979	0.0102121927814297
SLC25A3	ENSG00000075415	5250	-0.107610404	1432.822105	-0.0451578677570666	0.0651594433856584
FNDC3B	ENSG00000075420	64778	-0.088566008	777.4938997	0.030160747834478	-0.018299132687905
FOSL2	ENSG00000075426	2355	0.018392135	451.406746	-0.00649727539102747	-0.138483733799392
CACNG4	ENSG00000075461	27092	-0.003350148	0.164183288	-0.729406060555516	-0.00349720045328701
FRYL	ENSG00000075539	285527	-0.059344495	301.8560548	-0.00169993067613772	-0.0516745408561387
TMEM131	ENSG00000075568	23505	-0.086992688	307.5498206	-0.045101573528023	-0.100707098490749
FSCN1	ENSG00000075618	6624	0.074704352	265.1721948	0.0172511816742517	0.0966041285848587
ACTB	ENSG00000075624	60	-0.073657769	9729.919634	0.0181561679928512	0.0416313115558756
MOCOS	ENSG00000075643	55034	-0.018840195	33.7944428	0.037659924404959	0.00270638515598693
PLD1	ENSG00000075651	5337	0.028535794	133.9374551	0.0900888830361056	0.0838150102826935
ATP12A	ENSG00000075673	479	0.008937839	0.064521043	-0.471573474014612	-0.479307294673924
WDR62	ENSG00000075702	284403	0.056836796	9.566934403	0.0081415846192874	-0.0469435824974455
DLG1	ENSG00000075711	1739	-0.057989552	423.3542514	0.0289415079927963	-0.0561126665108376
RAB7A	ENSG00000075785	7879	-0.066602414	1282.46809	0.0457543834481435	0.0366394835312815
BCAP29	ENSG00000075790	55973	-0.104963455	444.2847479	0.000627757732752791	0.0196420145465881
SEC31B	ENSG00000075826	25956	0.208221796	148.208652	0.0933693336024814	0.0404940516165773
SART3	ENSG00000075856	9733	-0.066078368	208.0013872	-0.0212664959574468	-0.018264931188675
ARHGAP15	ENSG00000075884	55843	0.077477829	38.16105427	0.118245447377195	0.0348870948054839
TUBA3D	ENSG00000075886	113457	0.089255388	0.982958469	0.203522762616314	0.0221268763976684
EXOSC7	ENSG00000075914	23016	0.124381813	86.08674196	-0.0399189610566291	0.0573802148513128
KIFAP3	ENSG00000075945	22920	0.015915908	173.9989986	-0.0808369102319871	0.00626243700344446
MKRN2	ENSG00000075975	23609	-0.125397622	196.1594976	0.102355744112989	0.0440983004556828
MCM6	ENSG00000076003	4175	-0.032634333	110.9282587	-0.0501702583832348	0.00686897820154604
REXO2	ENSG00000076043	25996	0.035403005	201.0799308	-0.0754645355716653	0.116536067098901
RBM7	ENSG00000076053	10179	0.047802164	111.4347529	0.00629135031315608	0.0443329158531914
RBMS2	ENSG00000076067	5939	-0.055052156	207.4599802	0.189423101741745	-0.00673862529939486
BAZ2A	ENSG00000076108	11176	0.03248356	791.7837747	0.029278218241964	-0.0698268559214803
PTPN23	ENSG00000076201	25930	0.124982817	325.5107166	0.0530427906245532	-0.034284865418764
MLH1	ENSG00000076242	4292	-0.154299914	166.6509057	-0.0203190607453006	-0.0254306391422894
UNG	ENSG00000076248	7374	-0.036837962	170.0100134	-0.0428226132726165	-0.0296164189165235
FMO4	ENSG00000076258	2329	0.163200985	41.40912793	-0.0438475192902991	0.0723546661852596
KLHL20	ENSG00000076321	27252	0.080395152	181.6857738	0.0167015130266001	-0.0405341337178453
SLC46A1	ENSG00000076351	113235	0.175584483	6.405428521	-0.0741595830747289	0.290112528216574
PLXNA2	ENSG00000076356	5362	-0.048940832	263.0717205	0.00192923044084756	-0.0929714739342849
SPAG5	ENSG00000076382	10615	-0.19504253	23.78057238	-0.092641042263453	-0.107079417953352
ANKRD13A	ENSG00000076513	88455	-0.040443918	267.2470289	0.0170334682025082	0.0558585323312405
TPD52	ENSG00000076554	7163	-0.059190208	50.26940622	-0.0824744336670469	-0.0100990513161887
ACACB	ENSG00000076555	32	-0.084610005	5525.016557	0.282581214956101	-0.114026033725684
TRAF4	ENSG00000076604	9618	0.108633407	26.37986171	-0.0376443602679309	0.0559880791202626
PAG1	ENSG00000076641	55824	-0.079006959	75.98674333	0.0525357761281958	0.0500844326388713
GPATCH1	ENSG00000076650	55094	-0.067001593	67.41816828	-0.00410214900156749	-0.00778422383969986
NT5C2	ENSG00000076685	22978	0.134195042	295.0158916	0.00467186584565093	0.0504536794979609
MCAM	ENSG00000076706	4162	-0.072743698	6042.320902	0.199249744491474	-0.0128963946359063
MBNL3	ENSG00000076770	55796	-0.248554174	179.3332403	0.114585141029549	0.0281652737507515
CAMSAP3	ENSG00000076826	57662	0.052389098	1.126713189	0.0326488166564473	0.00496965763281966
RAP1GAP	ENSG00000076864	5909	-0.014424612	2.319167278	-0.0518657194519354	0.139740730634812
XAB2	ENSG00000076924	56949	0.028920478	225.000115	0.074989171200351	0.0336170333243425
STXBP2	ENSG00000076944	6813	-0.134344943	35.18779136	0.0260861685252791	0.0773982079716338
MAP2K7	ENSG00000076984	5609	0.165734781	251.5598806	0.063317420032971	0.0426215024862977
NMRK2	ENSG00000077009	27231	-0.04848531	0.357137442	0.0564249975202605	-0.146647103467128
CTTNBP2	ENSG00000077063	83992	-0.125979618	64.99676487	-0.0109731125267322	-0.0747285218235919
ACTL6B	ENSG00000077080	51412	0.008850988	0.070201835	-0.224114317394156	-0.0288616123280586
RARB	ENSG00000077092	5915	0.083602753	13.19662479	-0.178555430100493	0.0370811696701707
TOP2B	ENSG00000077097	7155	-0.049625582	583.0585135	0.0228852694617007	0.0137401202316639
TM9SF3	ENSG00000077147	56889	-0.013625147	1148.111185	-0.0492188044059597	-0.019778897034291
NFKB2	ENSG00000077150	4791	0.14258778	180.4695314	0.222211895687081	0.0533226618446476
PPP1R12B	ENSG00000077157	4660	0.085034014	814.0434035	0.00198035926868128	-0.0689266196143856
GTF3C1	ENSG00000077235	2975	0.067663737	312.9361591	0.114250637727477	0.00995581688761655
IL4R	ENSG00000077238	3566	0.094201705	198.1680009	0.139802664048892	0.0578637908284488
USP33	ENSG00000077254	23032	0.08081429	670.3083219	-0.0340316537862968	-0.0635543585020809
PAK3	ENSG00000077264	5063	0.189693183	22.68346719	-0.340391356399217	0.0669945733318084
CAPN6	ENSG00000077274	827	0.024068857	16.42634696	0.156569956890429	-0.177336983668622
SNRPA	ENSG00000077312	6626	0.086046474	166.3313961	-0.0899349375362749	0.100240048239379
SPAG6	ENSG00000077327	9576	0.05818032	1.519407926	0.086802703475207	0.057894384512895
EXOSC5	ENSG00000077348	56915	0.103801743	35.02296719	-0.192983495588428	0.00175696708212983
DYNC1I2	ENSG00000077380	1781	-0.122292705	452.0278935	0.00773007652711133	0.0296536028608619
APBB1IP	ENSG00000077420	54518	-0.041083705	480.7349804	0.230958222657179	0.221450891018436
LRCH4	ENSG00000077454	4034	0.241787412	245.5739408	0.116411743991905	0.0315071728960494
FAM76B	ENSG00000077458	143684	-0.057271306	163.3113051	0.0673756851612908	0.0140584487185001
SIRT6	ENSG00000077463	51548	0.280743401	44.85502222	0.0854872567784766	0.0919314208204281
TYR	ENSG00000077498	7299	0.01636484	0.11412781	-0.726938387291703	-0.469733634627028
POLD3	ENSG00000077514	10714	-0.060043944	84.43369233	-0.0340929402847143	-0.00739973958701944
ACTN2	ENSG00000077522	88	0.103111326	2.210058759	0.312770975621514	0.00632554221859637
CAPZB	ENSG00000077549	832	-0.159439992	865.5299559	0.0260743920456987	0.0438502575608593
JADE1	ENSG00000077684	79960	0.119625364	393.0247517	-0.065148843206565	-0.0345817516964619
SLC25A43	ENSG00000077713	203427	-0.072208354	148.8183046	-0.0511733401324702	-0.0505101363628233
UBE2A	ENSG00000077721	7319	-0.075177296	324.9711143	-0.111924355437454	0.0298981304275333
FGFR1	ENSG00000077782	2260	0.1029236	1509.964568	0.150971582434804	-0.0122305967918473
SMC1B	ENSG00000077935	27127	-0.00267473	0.917147286	-0.575844431251471	-0.0468603466449663
FBLN1	ENSG00000077942	2192	0.187881786	1779.826514	0.24733037974168	0.138475945993469
MAP2	ENSG00000078018	4133	-0.030519383	77.982233	0.0232860116753584	0.0610502318979583
PIAS2	ENSG00000078043	9063	-0.042538715	136.4835066	0.00805076699125081	0.00407761200367002
AMPH	ENSG00000078053	273	-0.031254381	62.03590581	0.37830827550114	0.0147468583607802
ARAF	ENSG00000078061	369	0.118680505	306.1210252	-0.0515266228880082	-0.0345864823346505
MCCC1	ENSG00000078070	56922	-0.17458938	338.898311	-0.0724078943221163	-0.0784963572035164
LAMP3	ENSG00000078081	27074	0.147982513	6.198171951	0.264373090532395	-0.158691163441814
FAP	ENSG00000078098	2191	-0.0316507	80.03032224	0.176954660652469	0.10060734510433
NEBL	ENSG00000078114	10529	0.065386692	36.82464035	0.0519642484847122	-0.0185966876359718
ACER3	ENSG00000078124	55331	-0.108907063	31.35902408	-0.210951839677326	-0.128172354802808
UBE2K	ENSG00000078140	3093	-0.078053326	387.0271573	-0.0371768184193444	0.0231013060351369
PIK3C3	ENSG00000078142	5289	-0.046752167	206.757804	0.139937251473538	0.0916154741853056
N4BP2	ENSG00000078177	55728	-0.124644362	46.34340654	0.0128348373182346	-0.102041746890586
TULP3	ENSG00000078246	7289	-2.52e-05	163.8214755	0.0859884201395282	-0.0119077403455788
SYNJ2	ENSG00000078269	8871	0.061519377	62.05756921	0.206544217208	-0.0772766600630034
PPP2R5C	ENSG00000078304	5527	0.018952602	571.983808	0.0238449667015567	-0.0165289786651596
RBFOX1	ENSG00000078328	54715	0.008836729	0.051971151	0.332691029855398	0.0277999487137593
GNB1	ENSG00000078369	2782	-0.000613327	1859.850498	-0.026976503775825	0.0298265572911855
HOXA9	ENSG00000078399	3205	0.211584354	45.3939705	0.18121603323711	0.0246125679370489
MLLT10	ENSG00000078403	8028	-0.073145915	245.4387285	0.0308658719196299	-0.058246911181539
ZCWPW1	ENSG00000078487	55063	0.276633111	44.93029438	-0.265312070336968	-0.048206686076637
ADCYAP1R1	ENSG00000078549	117	0.226006007	115.7948824	0.251749402422828	0.0387041852426204
P2RY10	ENSG00000078589	27334	0.036938251	2.198291269	0.381172979957923	0.0427657148650512
ITM2A	ENSG00000078596	9452	0.011462637	502.1556457	-0.258212735630115	-0.116604685834031
NRDC	ENSG00000078618	4898	-0.156879155	742.5062197	-0.011351885495986	0.0086474313258823
VDAC3	ENSG00000078668	7419	0.135356847	353.4882558	0.0254902332048453	0.0644487720733518
PCM1	ENSG00000078674	5108	-0.058782932	585.234897	-0.0807332562639571	-0.0215940853506523
TNRC6C	ENSG00000078687	57690	-0.194494237	186.7863476	0.0606364042321334	-0.0559882748228937
CBFA2T2	ENSG00000078699	9139	0.007422543	171.213382	-0.0531380879736325	-0.00258734675330874
BRINP1	ENSG00000078725	1620	0.093177359	0.678771129	-0.0845739702872349	0.0361521715600374
ITCH	ENSG00000078747	83737	-0.132866313	359.0136986	-0.0871162932430969	-0.0576890727767161
PKD2L2	ENSG00000078795	27039	0.149383547	41.57643916	0.329045029902607	-0.050180745283092
TP53INP2	ENSG00000078804	58476	0.147880624	144.1372014	-0.171558065284875	-0.0487702124527607
SDF4	ENSG00000078808	51150	0.150051907	658.0512415	-0.0265411862704868	0.0418682588388251
TP73	ENSG00000078900	7161	0.135532596	4.162793598	0.110491750480324	-0.109407310768925
TOLLIP	ENSG00000078902	54472	0.070389432	295.0921515	0.0386025134656595	-0.00470216348383097
UBE2D4	ENSG00000078967	51619	-0.06380269	190.8696611	-0.0508470533627682	0.080071121794789
CLUL1	ENSG00000079101	27098	0.112744149	0.525834885	-0.0623086957775446	-0.0697685285804614
RUNX1T1	ENSG00000079102	862	-0.188079551	169.8090491	0.171543821615255	-0.0155489084884066
CDH17	ENSG00000079112	1015	0.115850905	0.827064468	-0.0270795215327455	-0.0721309045499371
THOC1	ENSG00000079134	9984	-0.040755222	162.5363819	-0.00129659536824114	0.0756381273542181
FKBP7	ENSG00000079150	51661	0.228616396	57.706507	0.0909442262777122	0.0816727379494342
OSBPL6	ENSG00000079156	114880	-0.056338481	20.90597994	0.205177265761493	0.00806363093492981
SLC1A3	ENSG00000079215	6507	-0.087590103	444.8321641	0.0161200913489265	0.044741983039804
XRCC5	ENSG00000079246	7520	-0.053878644	854.6408476	-0.0815934579154913	-0.00734692830082318
LXN	ENSG00000079257	56925	-0.06681978	63.16376166	0.00429291243037514	0.111667797570377
MKNK1	ENSG00000079277	8569	0.09188661	370.046001	-0.00380190639842289	0.0299532171509155
REXO1	ENSG00000079313	57455	0.093176798	186.5986554	0.0436654714956488	-0.00274066769772591
SAR1A	ENSG00000079332	56681	0.119268056	1066.051253	-0.0371267047137768	0.0232474366860771
CDC14A	ENSG00000079335	8556	-0.06826709	42.379028	-0.0339133196472467	0.124487113404454
RAPGEF3	ENSG00000079337	10411	0.178795225	1105.739244	0.193426137853545	0.0874705650083801
CEACAM1	ENSG00000079385	634	0.0208978	32.60779607	0.329267468442423	0.025432611698966
SENP1	ENSG00000079387	29843	-0.056964031	69.56702482	0.025229708384321	-0.0811463824002955
DUSP13	ENSG00000079393	51207	-0.023805482	0.066015232	0.353085063483022	0.207001887947963
CIC	ENSG00000079432	23152	0.161317186	475.3016834	0.0439866224565604	-0.0220317253065647
LIPE	ENSG00000079435	3991	-0.00039838	7117.60579	0.0546958038032035	0.0569771510609503
FDFT1	ENSG00000079459	2222	-0.070994639	592.1963663	-0.0320311601477513	0.0717907109834947
PAFAH1B3	ENSG00000079462	5050	0.097934404	10.75889741	-0.0629437839446209	0.008836550000606
OPHN1	ENSG00000079482	4983	0.206853436	118.7064056	-0.0388943830078518	-0.0111260186346382
KIF22	ENSG00000079616	3835	0.079769283	92.65845963	-0.0845795681766733	-0.0639464932182028
SCGN	ENSG00000079689	10590	0.094173264	14.14499871	0.267315126457352	-0.195191040084527
CARMIL1	ENSG00000079691	55604	-0.203388361	84.87691793	-0.220158723934855	-0.032925263924205
PGM1	ENSG00000079739	5236	-0.025269951	1259.120079	-0.0303513958182861	0.114612489867662
DNM2	ENSG00000079805	1785	0.104956764	738.377047	0.040586083786956	0.0314889098011644
EPB41L2	ENSG00000079819	2037	0.026793	1899.869942	0.0414044711333268	-0.0216833622286497
RIMS1	ENSG00000079841	22999	0.181984099	4.165813339	0.269127651874081	-0.0114621176857044
STX7	ENSG00000079950	8417	-0.093791975	726.8993004	0.0513189645940362	0.0245009215294306
KEAP1	ENSG00000079999	9817	0.020201541	298.8824769	0.0443182336600302	0.0283795022986039
DDX43	ENSG00000080007	55510	0.099545791	15.00740681	0.772136227742623	0.0930381613974192
PTPRH	ENSG00000080031	5794	0.054567601	5.906624427	0.203802100994725	0.156754789821465
DCT	ENSG00000080166	1638	0.298523963	6.62933986	-0.532723010661435	-0.101232301071469
SLC35C2	ENSG00000080189	51006	0.076538654	191.6759118	0.128489826531323	0.0263872289491193
CRYBG3	ENSG00000080200	131544	-0.07946399	381.4011429	-0.079339515267433	-0.178662252233096
EPHA6	ENSG00000080224	285220	0.002688225	1.180900935	-0.0916683818743622	-0.00287007270865493
SCTR	ENSG00000080293	6344	0.157791524	14.19645244	0.775501187847621	0.0856402618787862
RFX3	ENSG00000080298	5991	-0.080224696	57.28272312	-0.0986923999316673	-0.0705689092769614
RIF1	ENSG00000080345	55183	0.002279254	250.0018696	-0.0196573776769453	-0.156186904974393
RAB21	ENSG00000080371	23011	-0.10535354	290.7620641	-0.0227080450959999	0.0169527832201235
SLC4A4	ENSG00000080493	8671	0.316450815	82.42372615	-0.319008649358223	-0.0661081324071671
SMARCA2	ENSG00000080503	6595	-0.044408765	893.8217073	-0.00977715985857341	-0.0445345478642605
SESN1	ENSG00000080546	27244	-0.100840808	329.4870749	-0.0287148601593946	-0.0444613474733991
MID2	ENSG00000080561	11043	-0.0593119	71.92158538	0.0424106774357988	-0.0556029355749919
PIH1D3	ENSG00000080572	139212	0.016411478	0.114108854	-0.476707935649528	-0.249910878034753
COL5A3	ENSG00000080573	50509	-0.21467289	1533.807959	0.22796499911536	0.0189794203345147
SRCAP	ENSG00000080603	10847	0.033245658	620.8046049	0.0256873871984943	-0.0869614868871403
PUM3	ENSG00000080608	9933	-0.018783701	103.9046012	-0.060443461226548	0.0433967018930965
CPB2	ENSG00000080618	1361	0.040436565	0.241760379	-1.41848000234102	-0.173504499210543
CHRNA3	ENSG00000080644	1136	-0.021211545	1.418884192	-0.668448633990971	-0.172021788115521
KCNN2	ENSG00000080709	3781	0.010176036	2.895513386	0.0291220439246115	-0.0413477300560029
CNOT4	ENSG00000080802	4850	0.038524156	122.9949722	0.00454382377590527	-0.0498590361310446
PSEN1	ENSG00000080815	5663	-0.00901531	349.3180383	-0.0762872763879102	-0.0673501406076267
CPOX	ENSG00000080819	1371	0.015501955	104.6738723	-0.0230435182698684	-0.0464103123796618
CLDND1	ENSG00000080822	56650	0.074701074	262.8143419	-0.0130444340307012	-0.0441617469187669
MOK	ENSG00000080823	5891	0.289925532	57.8343742	-0.0647997591636694	0.0109150068238765
HSP90AA1	ENSG00000080824	3320	-0.230848387	3097.001384	-0.185612022356202	-0.0508494649287747
RBL1	ENSG00000080839	5933	0.028765163	40.50334359	-0.0260339460557363	-0.0774286907412006
DLGAP4	ENSG00000080845	22839	-0.034838169	436.7028031	-0.0619058071968514	0.0122603625265149
IGSF9B	ENSG00000080854	22997	0.158166153	8.398095848	0.351091071190063	0.0981925492969551
NDC80	ENSG00000080986	10403	-0.183788359	6.364789943	-0.0828213663093114	-0.04908071853101
AP4E1	ENSG00000081014	23431	-0.011029095	82.25317639	0.0713017478950696	-0.0337910390520116
RSBN1	ENSG00000081019	54665	-0.117154521	115.2654044	0.0921874033373378	0.0661712820780764
MAGI3	ENSG00000081026	260425	-0.239112727	70.56316686	0.0955644129656294	-0.03780016311397
AFP	ENSG00000081051	174	-0.039635904	0.123625383	NA	0.141912186860137
COL4A4	ENSG00000081052	1286	-0.143454276	17.58184197	-0.104544050728332	-0.0721174442234486
TCF7	ENSG00000081059	6932	-0.128440221	34.81806612	-0.19292563454837	0.0721046005136826
OSTM1	ENSG00000081087	28962	-0.23256889	415.0920795	-0.0471913173877927	0.000665766195436044
CDH7	ENSG00000081138	1005	0.018536833	0.713192768	0.614010066478048	-0.0477618989628162
IMPG2	ENSG00000081148	50939	0.080344646	3.80242959	0.0475053564354798	-0.0798271747746922
PCNP	ENSG00000081154	57092	-0.073888046	580.3208199	-0.067316255906564	-0.000420116098603688
EXD2	ENSG00000081177	55218	-0.031274386	160.8141879	0.00291125580705769	0.00317283854151958
ARG2	ENSG00000081181	384	-0.182566581	300.3451113	-0.214698914078842	-0.0545062200374971
MEF2C	ENSG00000081189	4208	0.038377367	328.6943717	0.352608374228427	0.114639846710745
CACNA1S	ENSG00000081248	779	0.005347402	0.226139348	0.211144962109181	0.207713648712635
PKP1	ENSG00000081277	5317	0.311252394	194.3088449	-0.00256471502301682	-0.000840746023504981
UBA5	ENSG00000081307	79876	0.00926569	260.8046023	-0.081036591749759	-0.0164441043737484
STK17B	ENSG00000081320	9262	-0.139496139	208.790444	0.121960146821346	0.0244472451532463
CDC14B	ENSG00000081377	8555	-0.206023115	387.0026103	0.103389152146235	0.0657111862990239
JMJD4	ENSG00000081692	65094	-0.129400752	65.56189498	-0.110066160212045	0.00863000718503829
DUSP12	ENSG00000081721	11266	0.040541769	62.56387353	0.108440102276542	0.0869443418343045
AACS	ENSG00000081760	65985	-0.31886039	320.2778635	0.111993973051482	0.0492649708011247
DELE1	ENSG00000081791	9812	-0.060460303	361.6222026	0.0443576436312631	-0.0356950891954678
CADPS2	ENSG00000081803	93664	0.023920987	89.69971696	0.209732838097257	0.0325184689490563
PCDHB4	ENSG00000081818	56131	0.010511029	0.705823531	-0.12574686708011	-0.154088145242258
PCDHGA2	ENSG00000081853	56113	0.085413976	15.08200842	0.228950410887193	0.00549047307484857
HSPB11	ENSG00000081870	51668	-0.037884848	64.17991285	-0.0606305213712351	0.056167497891486
PHLPP1	ENSG00000081913	23239	0.074222301	115.4028272	-0.00191062127347009	-0.0290609305137758
ATP8B1	ENSG00000081923	5205	-0.003250755	112.2653952	0.0531464402638403	-0.113324197037668
IL12RB2	ENSG00000081985	3595	0.283068237	17.14537707	0.0437873931415306	-0.215190412613563
WDR70	ENSG00000082068	55100	0.077934576	105.2003834	-0.0650798570279026	-0.0103058131599394
FYB1	ENSG00000082074	2533	-0.092860355	93.16074032	0.197737204191933	-0.0792987730749853
MPP4	ENSG00000082126	58538	-0.198012198	3.648324133	-0.125743340691253	0.0563648627211127
STRADB	ENSG00000082146	55437	-0.063241053	205.2004436	0.0573560072938382	-0.0127825251526087
BZW1	ENSG00000082153	9689	-0.113084968	816.4023216	-0.0526392393788382	0.0253901310289159
PGR	ENSG00000082175	5241	0.148006215	37.52736087	-0.357075579114379	0.0548147537405724
ME2	ENSG00000082212	4200	-0.174956822	154.1670986	-0.0702558811634677	0.0298310851867458
CCNT2	ENSG00000082258	905	0.01358223	246.0151586	0.0509819376117908	0.0216874248645774
FAM135A	ENSG00000082269	57579	-0.117533599	72.4519731	-0.0405833576152434	-0.0125476439134053
COL19A1	ENSG00000082293	1310	-0.041089499	0.35921441	-0.0671890341610366	-0.20532964125
EPB41L3	ENSG00000082397	23136	-0.052817552	615.6530689	0.127709096194412	-0.0565779408430281
COBLL1	ENSG00000082438	22837	0.014955485	985.7317339	-0.0854396138987477	-0.0622183032683965
DLG3	ENSG00000082458	1741	-0.126787478	38.66063681	-0.103616950299201	-0.0757447939653813
KCNK2	ENSG00000082482	3776	0.078249135	4.376059891	-0.333402480794521	0.0127284111902781
SERTAD4	ENSG00000082497	56256	0.129832819	52.29133942	0.125671103869401	0.067184707911898
TRAF5	ENSG00000082512	7188	0.069764605	151.9580896	-0.0267637792790724	0.036125165401611
MRPL22	ENSG00000082515	29093	0.081009907	74.09810956	0.0135948681575665	0.0569372238805598
GEMIN5	ENSG00000082516	25929	-0.054342698	139.7589813	0.00762041421490162	-0.0663676424653722
OPRK1	ENSG00000082556	4986	0.022754823	4.182516971	0.0991465200840837	0.0129066942138916
NFE2L1	ENSG00000082641	4779	-0.012161174	3182.734595	0.0717912465551949	0.0452097844872829
SEMA5B	ENSG00000082684	54437	-0.095651325	21.14192722	-0.22153733580421	-0.166613459585924
GSK3B	ENSG00000082701	2932	-0.015505418	289.116404	-0.0963250118821055	-0.0586444955554218
ITGB5	ENSG00000082781	3693	-0.1312773	2132.711775	0.0147171119480516	0.106086628641759
ERC1	ENSG00000082805	23085	-0.105611171	357.1444229	-0.061044625144378	-0.0524210973056266
RNF13	ENSG00000082996	11342	-0.11953528	427.116606	0.0228675840417612	0.0596996789762868
TRPM3	ENSG00000083067	80036	0.150786259	11.64460039	0.0309332388144804	0.0457509560135517
PALB2	ENSG00000083093	79728	0.05229132	55.17116797	-0.0215215327281504	-0.058310433500385
DOPEY1	ENSG00000083097	23033	0.021038691	218.1842454	0.0467960128782462	-0.0196320852339249
LYRM2	ENSG00000083099	57226	-0.105297033	184.8312537	-0.0718920828966498	-0.00810480024489233
BCKDHB	ENSG00000083123	594	-0.036404321	164.7763406	-0.225834866233243	-0.129861596592539
KAT6A	ENSG00000083168	7994	-0.098361437	400.0962568	-0.017235964368284	-0.0992080203280745
ZCCHC6	ENSG00000083223	79670	-0.098972064	143.5561939	0.0415117936761422	-0.0541895403257798
ULK2	ENSG00000083290	9706	-0.202257703	272.6885663	0.0508001056162031	-0.00469638931939085
GRHL2	ENSG00000083307	79977	-0.02998851	0.819953474	0.00110629603875469	-0.073293202717714
TNPO1	ENSG00000083312	3842	-0.218963165	568.9467943	0.000542127758042802	-0.172485198675234
PLOD1	ENSG00000083444	5351	0.00885334	524.0850453	0.0873221922161962	-0.0409143197946803
P2RX5	ENSG00000083454	5026	0.084310282	1.957705511	0.0685223494922762	0.0132234629576702
ITGAE	ENSG00000083457	3682	0.036254564	98.67944347	0.221568573147131	0.0866760245418075
DIS3	ENSG00000083520	22894	0.001028615	251.3977359	-0.068803226919248	-0.00942143064542305
PIBF1	ENSG00000083535	10464	0.144140762	64.71655485	-0.049855495389831	-0.0463511532923814
TDRD3	ENSG00000083544	81550	0.095920095	95.52713366	-0.00448267708703583	0.0153617708520404
NUFIP1	ENSG00000083635	26747	-0.068121291	25.09930873	-0.0924088809941726	0.0282375108127366
PDS5B	ENSG00000083642	23047	0.057175425	160.9558217	-0.0198910243645744	-0.0449363216744738
OXCT1	ENSG00000083720	5019	-0.215154358	534.8611191	-0.159548982022503	-0.115772288814836
RRAGB	ENSG00000083750	10325	0.044084541	84.85520936	0.114647497370639	0.0815447486599488
EPYC	ENSG00000083782	1833	-0.024050321	0.057610151	0.0864544631478274	0.36162429199946
CYLD	ENSG00000083799	1540	-0.073223679	242.4633159	0.0522540705097317	0.00767725181346397
SLC27A5	ENSG00000083807	10998	0.194279987	51.58956972	-0.20622708129575	-0.0877893263413181
ZNF324	ENSG00000083812	25799	0.245579794	35.43935622	-0.0335657917343509	-0.00344704423535417
ZNF416	ENSG00000083817	55659	0.115259133	20.02984866	-0.0815456437321259	-0.0247968885691796
ZNF446	ENSG00000083838	55663	0.330530947	59.66892995	-0.00210746233979354	0.0355918041435314
ZNF264	ENSG00000083844	9422	-0.036186596	23.36288241	0.0162280452776807	-0.0218308442052205
RPS5	ENSG00000083845	6193	0.016446484	1148.360445	0.00154439390152964	0.133232506956058
FAT1	ENSG00000083857	2195	-0.165965778	1136.275377	-0.174404502365457	-0.0601758528471365
YTHDC1	ENSG00000083896	91746	0.081269595	20.38252891	0.0304633805106579	-0.0385833270669568
CHMP2B	ENSG00000083937	25978	-0.088642558	223.270155	-0.0252333060428125	0.014436611971182
SMAP2	ENSG00000084070	64744	-0.147025061	262.4471871	-0.0668589936963658	-0.00549500713372774
PPIE	ENSG00000084072	10450	0.263307766	175.1977647	-0.0313994846719745	0.0637048275885072
ZMPSTE24	ENSG00000084073	10269	-0.041692913	267.6764564	-0.0199640129932941	-0.0300185567309331
STARD7	ENSG00000084090	56910	0.043862154	549.4663717	-0.0113528509445258	-0.0033553179945946
NOA1	ENSG00000084092	84273	0.061832593	112.3898071	0.0498926310100925	0.0596762609507723
REST	ENSG00000084093	5978	-0.097390698	164.4381002	-0.037378047720045	-0.181420866093059
HAL	ENSG00000084110	3034	0.039898217	5.339538751	0.0991993436238314	0.0536988314503243
SSH1	ENSG00000084112	54434	0.041354235	327.6405459	0.0725891169179023	-0.0828235915050643
GSTP1	ENSG00000084207	2950	-0.057994323	771.4682195	-0.0370360983331446	0.313755156297827
APLP2	ENSG00000084234	334	-0.178123059	3476.853443	0.0157689144707685	-0.0476959024842743
FAM234B	ENSG00000084444	57613	0.070029966	40.83184724	0.120322297033535	-0.0169295674134324
SLCO1A2	ENSG00000084453	6579	0.013843384	0.45938093	0.307037962507738	-0.0896142366596222
WBP11	ENSG00000084463	51729	-0.088516192	270.7865542	-0.0463274328185899	-0.0186484298155643
EIF3I	ENSG00000084623	8668	-0.027084378	499.2000558	-0.0820807092081592	0.0574389136104715
NKAIN1	ENSG00000084628	79570	-0.112117527	0.744945853	-0.432266120888035	0.067810393632981
COL16A1	ENSG00000084636	1307	0.036325663	690.0581075	0.055306865575964	0.0160269621148695
TXLNA	ENSG00000084652	200081	0.040642021	371.9810151	-0.0288549521693096	-0.11060445084924
NCOA1	ENSG00000084676	8648	-0.111960333	423.3630487	-0.0665787300104519	-0.0053734279708637
AGBL5	ENSG00000084693	60509	-0.121957335	276.6286266	-0.0744065314877619	0.00974818262962541
EFR3B	ENSG00000084710	22979	0.078559646	7.221809493	0.189859231984382	-0.0390118583792627
KIF3C	ENSG00000084731	3797	-0.161304563	44.43826162	-0.170860946664276	-0.0630436317836187
RAB10	ENSG00000084733	10890	-0.119658444	579.1264014	-0.0360802388991563	-0.0108513912716271
GCKR	ENSG00000084734	2646	0.004141672	2.889182887	0.24439192339096	-0.0852189031927826
HADHA	ENSG00000084754	3030	-0.088028078	1243.193493	-0.0295474992907485	-0.0534434214217662
MAPRE3	ENSG00000084764	22924	-0.13278843	181.8182862	-0.125071773285335	0.0548705274196247
CAD	ENSG00000084774	790	0.069623236	221.8679443	-0.00284507554695516	-0.0225841204395926
CD59	ENSG00000085063	966	-0.065400359	1909.74241	0.108096206678006	0.0156503885238474
CD82	ENSG00000085117	3732	-0.351679993	154.0350362	-0.162651616076965	0.0619432524167414
BCORL1	ENSG00000085185	63035	0.122412446	94.83166998	0.110145987661475	-0.0890278253000634
ATRX	ENSG00000085224	546	0.058343117	0.776054981	-0.0249939303549394	-0.0556210005543269
FCN1	ENSG00000085265	2219	0.014728028	50.041627	-0.178590657612574	0.614241417771599
MYNN	ENSG00000085274	55892	-0.008188439	102.8484908	0.0456814402253852	-0.054542618533922
MECOM	ENSG00000085276	2122	0.017070065	187.980202	0.159121978856069	0.00204088093542895
SCAMP1	ENSG00000085365	9522	-0.040406817	210.6116084	-0.0277057945688892	-0.0135921037363854
PREP	ENSG00000085377	5550	-0.131477053	143.8166969	-0.128050563189131	-0.051353672436911
HACE1	ENSG00000085382	57531	-0.055808182	95.12975238	-0.0532070674336568	0.0145033465956401
SEH1L	ENSG00000085415	81929	0.022004285	149.307417	-0.0210214212148693	0.0143935145512316
WDR47	ENSG00000085433	22911	-0.086485753	109.9614697	-0.0421275082938415	-0.0255537173478047
WDFY1	ENSG00000085449	57590	-0.003868651	272.4148187	-0.0307789379012002	-0.00784924319931506
OVGP1	ENSG00000085465	5016	0.142543946	20.2119712	0.190210606106511	-0.000682652877228583
SLC25A24	ENSG00000085491	29957	-0.110919585	235.208936	0.00407446070716739	0.0230871522769357
MAP3K4	ENSG00000085511	4216	-0.051351337	166.380269	-0.0318232925302265	-0.00726205150306272
PILRA	ENSG00000085514	29992	-0.202839978	38.41527943	0.199040938571425	-0.0241607581401057
IGSF9	ENSG00000085552	57549	-0.01865804	1.270818771	-0.0723065949111996	-0.0558709099601431
ABCB1	ENSG00000085563	5243	0.337045941	23.66517767	0.148532475652633	-0.212967743228257
ZNF213	ENSG00000085644	7760	0.103578156	84.31717245	0.0492833007548446	-0.0769421611357907
AKR1B1	ENSG00000085662	231	-0.09418195	236.4870192	-0.114939234806703	0.0133359101819358
CPNE3	ENSG00000085719	8895	-0.019816666	561.7048647	0.106450986138607	-0.0225522285782072
RRN3	ENSG00000085721	54700	0.026438118	217.6846232	-0.107992761436285	-0.0125736845477739
CTTN	ENSG00000085733	2017	0.111064908	1277.45427	-0.00171200146743751	-0.133317746597244
WNT11	ENSG00000085741	7481	0.103848536	254.8254855	-0.142095366585551	-0.0322910142196617
MTIF2	ENSG00000085760	4528	-0.063349697	161.8456911	0.0345889356091533	0.00260761377949397
DDHD2	ENSG00000085788	23259	0.026357504	666.4633	-0.0174636937821129	-0.0461998720748171
TTC39A	ENSG00000085831	22996	0.177446917	8.871655838	-0.028497374529003	-0.0238703373316254
EPS15	ENSG00000085832	2060	-0.103067438	660.0145876	-0.0722626183927524	-0.110138626539809
ORC1	ENSG00000085840	4998	-0.201255281	3.063915845	-0.0538491151756961	-0.0414898877533644
MGST2	ENSG00000085871	4258	-0.002237482	140.2987198	0.0433351778442827	0.0754546500639626
CHERP	ENSG00000085872	10523	0.211594261	198.6707634	0.0674634026634536	0.0156254871783531
ATG16L1	ENSG00000085978	55054	-0.006279053	123.7312765	0.0357293192995465	0.0410133550365521
USP40	ENSG00000085982	55230	-0.015409765	276.5535555	0.0557595417219659	-0.0911751438625476
POMGNT1	ENSG00000085998	55624	0.006645675	310.9551832	-0.00215502621419641	-0.0116226961571457
RAD54L	ENSG00000085999	8438	0.042490744	9.510883273	-0.187157641935094	-0.110559278741452
MAST2	ENSG00000086015	23139	0.180927455	296.3690576	-0.165323450920942	-0.0967799637992972
DNAJA1	ENSG00000086061	3301	0.029891468	435.2987752	-0.137999720491147	-0.0388197548279996
B4GALT1	ENSG00000086062	2683	-0.01319938	431.8367978	-0.00623552321551402	0.0372799408976117
CHMP5	ENSG00000086065	51510	-0.003918355	282.9590731	0.0158335210209341	0.00477140413380409
NFX1	ENSG00000086102	4799	0.028917567	295.1265813	0.0222346795508091	0.0246146217923026
AQP6	ENSG00000086159	363	0.035513195	1.34131332	-0.539637836412473	0.0367894325171364
DIMT1	ENSG00000086189	27292	-0.071372294	140.7532516	-0.0219983251158932	0.0391713294875878
FOLH1	ENSG00000086205	2346	0.141531071	1.507029012	-0.525613720623744	0.00944541704720325
EIF2AK1	ENSG00000086232	27102	0.082900712	547.6991697	-0.0184834447561653	-0.0105285219441794
EPDR1	ENSG00000086289	54749	-0.120889173	462.4401783	0.0738003136470459	-0.0502947210631916
SNX10	ENSG00000086300	29887	-0.103696238	366.3880783	0.0561496606619914	-0.00693900410686531
SEPHS1	ENSG00000086475	22929	-0.012419301	213.2849215	0.016342219603023	0.0103720140300586
MRPL28	ENSG00000086504	10573	0.220669836	155.6479506	-0.0620484492808501	0.11926749876684
HBQ1	ENSG00000086506	3049	0.037668641	0.297647693	0.525014070683704	0.257225929548081
ITPKC	ENSG00000086544	80271	0.00613667	157.3579351	-0.0205514837320554	-0.0444865862188506
FAT2	ENSG00000086570	2196	0.154755488	87.42187289	0.148615058786188	-0.00879492121075824
RBM22	ENSG00000086589	55696	-0.04591793	201.9161963	0.035741703336225	0.044284010078309
TMED2	ENSG00000086598	10959	-0.078474406	926.803488	-0.0157386783117356	-0.0524330078459258
ERO1B	ENSG00000086619	56605	-0.028450268	104.3116553	-0.0442200590116436	-0.068496108129774
ZFAND6	ENSG00000086666	54469	-0.13057826	376.7874282	-0.0927089890189583	0.124737324850902
HSD17B2	ENSG00000086696	3294	-0.049402793	0.32167108	0.084553093823509	0.00792589299311643
TXLNG	ENSG00000086712	55787	-0.138260074	216.6646544	-0.0899902883984794	-0.0692931102324811
PPEF1	ENSG00000086717	5475	0.006845466	0.24793076	-0.111902181757244	-0.0303936749895213
LAT2	ENSG00000086730	7462	-0.050705187	2.444229664	0.259793287225567	0.120765835322868
HUWE1	ENSG00000086758	10075	-0.174398269	32.74706097	-0.0150681398641627	-0.0417610494715737
ZW10	ENSG00000086827	9183	-0.084007199	78.49532782	-0.0203737118166303	0.0038716493901123
ALG9	ENSG00000086848	79796	-0.058518543	2.847346057	0.0838901904116495	-0.030607949801873
MYBPC2	ENSG00000086967	4606	0.004445955	0.248806207	-0.306426283193191	0.458996593184419
NOX4	ENSG00000086991	50507	0.047061238	62.38001716	0.0378398752323005	0.0462266834842784
ACOX3	ENSG00000087008	8310	0.054735022	96.36487299	-0.0119173996024992	-0.0388960963860954
MTMR2	ENSG00000087053	8898	-0.083233458	196.2646091	0.034799197954482	-0.0681420988349158
PPP1R15A	ENSG00000087074	23645	-0.083369329	371.3031155	0.193086421914215	0.0179575078833308
HSD17B14	ENSG00000087076	51171	0.2964944	20.10121334	-0.197735297052508	-0.0277522589796498
TRIP6	ENSG00000087077	7205	0.184947404	333.6975806	-0.0683995197895129	0.145703403719383
ACHE	ENSG00000087085	43	-0.109238735	6.790735057	0.0906373384696381	-0.0316654542922027
FTL	ENSG00000087086	2512	-0.183605821	22947.23751	0.0318110009713332	0.0889270151518628
SRRT	ENSG00000087087	51593	0.209320312	358.7742261	-0.033689505467522	-0.10855959288428
BAX	ENSG00000087088	581	0.139456807	89.36935953	-0.0945594690909133	0.0598631675235831
NLK	ENSG00000087095	51701	-0.034611224	100.4844285	-0.0736331414447309	0.0430114178471837
PIGS	ENSG00000087111	94005	-0.058210352	323.7708084	-0.0229250797368546	0.0651411751647728
ADAMTS2	ENSG00000087116	9509	0.019404457	751.0480587	0.215281553563478	0.0173072186712981
ATXN7L3	ENSG00000087152	56970	0.08070467	266.3780794	0.0636743401902281	0.0444436034424171
PGS1	ENSG00000087157	9489	0.063903821	202.7742036	0.00529375405460058	-0.047938985019173
PSMC5	ENSG00000087191	5705	-0.031686507	495.5221926	0.0238223779420984	0.0904545904382788
UIMC1	ENSG00000087206	51720	0.102908394	102.868159	-0.0122088473597458	-0.0358955556550744
CETP	ENSG00000087237	1071	-0.033199385	23.98943212	0.310804559353063	-0.0312260299462883
MMP2	ENSG00000087245	4313	0.312332213	2391.721015	0.349680293768367	0.160439109584891
MT3	ENSG00000087250	4504	0.008937839	0.064521043	0.238719847305795	0.00278209615233876
LPCAT2	ENSG00000087253	54947	-0.019720113	147.8861308	0.0453423746642216	-0.00283566662661638
GNAO1	ENSG00000087258	2775	0.158161436	18.18085884	-0.116632793876884	-0.132696819904776
OGFOD1	ENSG00000087263	55239	0.068576037	165.4898001	-0.025638599121514	-0.0504098017596152
SH3BP2	ENSG00000087266	6452	-0.018118671	544.5963409	0.215154298578391	0.112990209603881
NOP14	ENSG00000087269	8602	0.193375615	184.543856	0.0594184978945782	0.019686906115264
ADD1	ENSG00000087274	118	-0.070685718	1695.861166	0.00601630043807562	-0.0866745232745677
L2HGDH	ENSG00000087299	79944	-0.080741825	29.10242597	-0.0255324389790274	0.0138129297436895
TXNDC16	ENSG00000087301	57544	-0.086570635	102.5139158	-0.110808576517501	-0.0760878156526468
NID2	ENSG00000087303	22795	-0.077259842	269.3149378	0.151589230912173	0.148419080512157
GMCL1	ENSG00000087338	64395	-0.060801855	139.7755463	-0.149218290624442	-0.0631249393569423
SF3B2	ENSG00000087365	10992	0.030443995	862.1972744	-0.0481521264707949	-0.0201959482977624
KLHL42	ENSG00000087448	57542	0.017172661	128.2590673	-0.0369960980788754	-0.00644543731634897
GNAS	ENSG00000087460	2778	0.058792431	4493.681207	0.0117884114592351	-0.0313275967567774
DNM1L	ENSG00000087470	10059	-0.024501755	369.9442584	0.0247237628223098	-0.0206074851174504
PTHLH	ENSG00000087494	5744	0.289606854	16.83966607	-0.224838898339526	0.00615174971613109
PHACTR3	ENSG00000087495	116154	-0.070288689	15.90191474	0.0838328187297257	-0.0764867462421717
ERGIC2	ENSG00000087502	51290	-0.104142746	184.4624543	-0.0566383520214054	0.0488831740781515
TFAP2C	ENSG00000087510	7022	-0.121808133	4.298905523	-0.00771027299731911	-0.0149452613452403
PIR	ENSG00000087842	8544	-0.343970547	127.3009443	0.398386353712854	0.13634316861765
AAMDC	ENSG00000087884	28971	-0.077112145	171.6997674	0.0160557340193926	0.117285987928392
RFX2	ENSG00000087903	5990	-0.140629928	58.38805187	0.326765046249588	0.000380999286029921
METTL2A	ENSG00000087995	339175	-0.093401732	43.21457931	-0.0168779274470433	-0.0117162722320636
SULT2B1	ENSG00000088002	6820	0.080173981	1.606371889	-0.057725082445167	-0.0450357631499597
ALG6	ENSG00000088035	29929	0.077946618	51.77693964	0.0177125472042005	-0.0435122778003313
CNOT3	ENSG00000088038	4849	-0.017598383	1.198521416	0.0492542357979593	-0.0427359403922225
PTPN4	ENSG00000088179	5775	0.115363366	147.3910099	0.060420018794631	0.0446622588635953
DDX18	ENSG00000088205	8886	0.032857232	297.1668907	-0.0745165738434035	0.00510368573044842
KHSRP	ENSG00000088247	8570	-0.053486785	606.6476701	0.0211640672115776	-0.0330206155348387
GNA11	ENSG00000088256	2767	0.157863828	453.7952701	0.0557468100049117	0.0214450584351803
ASAP3	ENSG00000088280	55616	-0.019588369	220.3202448	0.123800713438962	0.0527146519120861
EDEM2	ENSG00000088298	55741	0.073365407	105.8862358	-0.0038823360040657	0.0779161425084874
DNMT3B	ENSG00000088305	1789	-0.064551224	17.82859669	0.0264174450599047	0.00934964686419884
REM1	ENSG00000088320	28954	-0.093590598	38.19077679	0.26355443593423	-0.0111124413408949
TPX2	ENSG00000088325	22974	-0.350896684	18.56020846	-0.151258060417513	-0.0516269956911332
PDRG1	ENSG00000088356	81572	0.116974115	55.4874159	-0.105620072903941	0.0626654469345338
EPB41L1	ENSG00000088367	2036	0.090174412	858.1763062	-0.0355096263063533	-0.0595283440581682
SLC15A1	ENSG00000088386	6564	0.037149422	2.91076652	-0.095240468105689	-0.102678863500378
DOCK9	ENSG00000088387	23348	0.256339371	684.4887695	-0.0374248501068737	-0.0306679842186402
ANKRD10	ENSG00000088448	55608	0.135475498	427.8698716	0.0848942105287253	0.0339899438238909
TGDS	ENSG00000088451	23483	-0.09455654	66.38629382	0.115848496107035	0.0343808986781696
DOCK3	ENSG00000088538	1795	-0.345564992	12.4559738	0.0205636509919308	0.0468297057176277
COQ9	ENSG00000088682	57017	0.083789562	157.9455689	0.00587448528387148	0.0562630609987515
TMEM40	ENSG00000088726	55287	-0.039311711	0.856601318	-0.211678506544472	-0.13271493549721
KIF9	ENSG00000088727	64147	-0.177779231	20.09811257	0.178614162234133	-0.0556281334401832
ARHGAP28	ENSG00000088756	79822	-0.232107159	82.60653378	0.0659009710301386	-0.083167490086004
CRLS1	ENSG00000088766	54675	0.114687555	315.6136959	0.0693003418087443	0.0969391117670166
PPP1R13B	ENSG00000088808	23368	0.014774941	166.6426448	0.008594269900414	-0.0497903553789594
ATRN	ENSG00000088812	8455	0.046291352	470.7272338	0.00705205224916656	-0.0291594013567515
SMOX	ENSG00000088826	54498	0.072329635	19.10905232	-0.0540744661560644	-0.0128061962281581
SIGLEC1	ENSG00000088827	6614	0.087578903	447.2947055	-0.146503840052278	-0.154076365394825
NSFL1C	ENSG00000088833	55968	-0.043219622	405.2498928	-0.0699037284468416	0.0605073635472255
SLC4A11	ENSG00000088836	83959	0.070948177	12.23040288	0.101397136822981	-0.0976808988948571
EBF4	ENSG00000088881	57593	0.375852969	25.7094522	-0.0186384964955785	-0.188422001120785
CPXM1	ENSG00000088882	56265	-0.025201092	143.4396545	0.344700404461429	0.146516442537048
MAVS	ENSG00000088888	57506	-0.041020744	327.4180943	0.00247888525972926	-0.0239077679386411
LZTS3	ENSG00000088899	9762	0.211698036	64.77346681	0.084678065319686	-0.0130020149120652
XRN2	ENSG00000088930	22803	-0.049742554	360.025128	-0.0592485611893057	-0.034916699380235
KIZ	ENSG00000088970	55857	-0.135734702	122.9369318	0.0781535598931809	-0.0487280966355379
DYNLL1	ENSG00000088986	8655	0.165771458	575.4280559	-0.0544587804889984	0.0507910924310923
TESC	ENSG00000088992	54997	0.245297848	18.74598047	-0.156747305979125	0.0912941688064903
SNX5	ENSG00000089006	27131	-0.033925447	635.2253767	-0.0998224496433998	0.057863280699598
RPL6	ENSG00000089009	6128	-0.019061918	1366.563383	-0.048163702856474	0.0863513876770407
MAPKAPK5	ENSG00000089022	8550	-0.02798555	115.8182494	0.0341632676917411	0.0640079651681763
P2RX7	ENSG00000089041	5027	-0.069513841	49.86621217	0.0972841836971043	-0.0786518433380586
ESF1	ENSG00000089048	51575	0.082492767	111.3461132	-0.0563381925667251	0.00653928832204299
RBBP9	ENSG00000089050	10741	-0.059151081	114.649792	0.0638675092155792	-0.0728831182730949
ANAPC5	ENSG00000089053	51433	0.155566922	240.1110684	-0.0367559436048905	0.000260912691998598
SLC23A2	ENSG00000089057	9962	0.090685066	299.9759606	0.0608629789517143	-0.134104572654754
SLC8B1	ENSG00000089060	80024	0.053368379	263.7353578	0.0995935948693104	0.00169558691900873
TMEM230	ENSG00000089063	29058	-0.135681263	756.4068236	-0.0267077322367988	0.0508152373895623
DZANK1	ENSG00000089091	55184	-0.03352115	32.77057935	0.0511141765325186	-0.0553644542234818
KDM2B	ENSG00000089094	84678	0.116604367	3.19993887	-0.0251951067581027	0.00229972145985567
TASP1	ENSG00000089123	55617	0.148749806	40.52500717	0.0201341705165511	0.0332339861244091
OAS1	ENSG00000089127	4938	0.156077469	119.8302769	1.41424562381956	0.156151003453979
GCN1	ENSG00000089154	10985	-0.033218387	621.7266123	-0.0313789888040666	-0.0812470500571576
RPLP0	ENSG00000089157	6175	-0.009415209	2375.349896	-0.0196667979594946	0.111949443868739
PXN	ENSG00000089159	5829	0.119066971	1012.437038	-0.0132950794923989	-0.0199577690153198
SIRT4	ENSG00000089163	23409	-0.028769222	7.248593915	0.0123246920765662	-0.0479600240364095
RPH3A	ENSG00000089169	22895	0.01609429	0.302970737	1.08076831036375	0.00913667910105603
KIF16B	ENSG00000089177	55614	0.062205942	172.1700487	0.00683988508379095	-0.0915336163877409
TRMT6	ENSG00000089195	51605	-0.069632029	55.26209937	0.0196844652114003	0.056603516650959
CHGB	ENSG00000089199	1114	0.16158322	2.833595622	-0.350946197327764	-0.181689437406814
PEBP1	ENSG00000089220	5037	-0.076800511	1462.629431	-0.0691759869164143	0.0597359170693287
TBX5	ENSG00000089225	6910	0.073723623	39.17688348	0.0151587369722851	-0.104904216210766
BRAP	ENSG00000089234	8315	0.072929783	131.1239323	-0.0578943783040363	-0.0210015937797199
NOS1	ENSG00000089250	4842	0.02810467	1.769399737	-0.0640591969956525	-0.18209240598816
FUS	ENSG00000089280	2521	0.182033807	1103.983446	-0.0578476128162612	0.0349745928919016
IGBP1	ENSG00000089289	3476	-0.106175333	213.3876997	-0.0606338523303277	0.0255846394455045
FXYD5	ENSG00000089327	53827	0.007215903	215.6652947	0.192282693826153	0.0443941275069651
GRAMD1A	ENSG00000089351	57655	0.02877588	236.2085848	0.0722070566012774	0.0182846840530317
FXYD3	ENSG00000089356	5349	-0.124154907	4.539729633	0.146016302701712	-0.023915315461174
HEPH	ENSG00000089472	9843	-0.023082112	63.49335651	-0.336804659282937	-0.103818378029304
CDIP1	ENSG00000089486	29965	0.197296739	125.8894158	-0.0575805649949363	0.013324305624383
KCNH4	ENSG00000089558	23415	-0.009653685	6.301892471	0.12230637711263	-0.0795148179071942
GANAB	ENSG00000089597	23193	0.05601091	1317.494152	-0.0151851504009238	-0.0260727422708051
GMIP	ENSG00000089639	51291	-0.0881439	95.82597158	0.117466442831378	0.0413691684025231
RBM41	ENSG00000089682	55285	-0.111009385	61.09311771	-0.0338622809948743	-0.110057547095302
BIRC5	ENSG00000089685	332	-0.209553394	7.404808665	-0.132010879906802	0.00660113487256929
LAG3	ENSG00000089692	3902	0.128728875	3.790172221	0.242682540538387	-0.0372178829485209
MLF2	ENSG00000089693	8079	-0.053852391	580.9800866	-0.0301304853267246	0.06470960685504
OTUB2	ENSG00000089723	78990	0.116507829	7.851752143	-0.181976585895576	-0.0427480869143105
DDX24	ENSG00000089737	57062	0.031539356	774.1989728	-0.121367949927944	0.00685739170075875
ZBTB25	ENSG00000089775	7597	0.010940901	164.7205365	0.0570164796894944	0.00147052475862404
NECAP1	ENSG00000089818	25977	0.213014501	146.7356679	0.038450497214639	-0.00103153244030686
ANKRD24	ENSG00000089847	170961	0.117750185	10.90710302	0.134398828664668	0.0109771721122203
DHX32	ENSG00000089876	55760	0.072357832	144.8452755	0.0057102410325796	-0.0122012694017863
RCOR1	ENSG00000089902	23186	-0.082922455	179.0447118	0.0255157239725772	-0.0432824272039206
GPATCH2L	ENSG00000089916	55668	-0.144216658	226.0818639	-0.0154574417506011	-0.0579307252158289
LTBP4	ENSG00000090006	8425	0.115295004	2075.275561	0.232911823943621	0.0943883972559046
BLVRB	ENSG00000090013	645	0.036047505	342.1562424	-0.000668987459710061	0.207849927689123
SLC9A1	ENSG00000090020	6548	0.046618374	129.3642672	0.135777556907461	-0.0399758704824694
SPTLC1	ENSG00000090054	10558	0.005024036	256.4978819	-0.0648522199792955	-0.0414302066844082
PAPOLA	ENSG00000090060	10914	-0.183380488	665.929233	-0.0778731819089694	-0.0303095339982469
CCNK	ENSG00000090061	8812	0.106800605	165.1956053	0.0635081583118391	-0.0494877262365461
PCBP4	ENSG00000090097	57060	0.178078252	133.4902999	-0.0201778024545196	0.0114970886318899
RGS1	ENSG00000090104	5996	-0.213919087	55.98294017	0.842261182033965	0.241838921500467
YPEL3	ENSG00000090238	83719	0.093776013	365.9660034	-0.00359695806356898	0.000541430244727647
MRPS33	ENSG00000090263	51650	-0.286511786	97.4307958	-0.202782459876237	0.0797962758495454
NUDC	ENSG00000090273	10726	0.052051443	311.7378338	-0.0606220552999963	0.0407815735514858
MAEA	ENSG00000090316	10296	0.051168521	295.7782471	-0.0297374935275094	0.0522058097762376
ICAM1	ENSG00000090339	3383	0.028161762	180.013855	0.317855105084887	-0.00611909614299661
STRN4	ENSG00000090372	29888	0.124022153	392.3852828	0.0549991547282664	0.011649410056629
IRAK3	ENSG00000090376	11213	-0.072011587	313.7241117	-0.0179465205271779	-0.0174030710821547
LYZ	ENSG00000090382	4069	-0.167625493	667.1144376	0.283415242284622	0.182636216100808
MUL1	ENSG00000090432	79594	0.134675334	135.6299323	-0.0563637411389427	0.00995405808881169
TFAP4	ENSG00000090447	7023	0.237789588	52.68415158	0.0653725004614378	0.0794578565910639
PDCD7	ENSG00000090470	10081	-0.117677138	135.5525861	0.0160372372398364	0.00492929084636401
SPG21	ENSG00000090487	51324	-0.073597228	363.3664836	-0.0930814852376779	0.0431626007643609
DNAJB11	ENSG00000090520	51726	0.067402362	190.7857761	-0.0945322398505577	0.0237758319764639
THPO	ENSG00000090534	7066	0.132609464	6.168020955	0.200141450539661	0.139647392374504
CHRD	ENSG00000090539	8646	0.091882779	115.7347142	0.255159349276461	0.00586630076264076
FLT3LG	ENSG00000090554	2323	0.040487619	11.31217002	0.147682810513882	0.0389214727829749
RAB11FIP3	ENSG00000090565	9727	0.078484284	244.6539123	-0.0736676349504424	-0.069203744957232
GNPTG	ENSG00000090581	84572	0.220651483	359.3793976	0.0289634880838949	0.0595849349437902
GOLGA3	ENSG00000090615	2802	-0.056846574	525.1262117	0.0111781408909922	-0.108622396307458
PABPC4	ENSG00000090621	8761	-0.142560927	702.2648348	-0.00363407794026926	0.0144746135910661
CD209	ENSG00000090659	30835	0.056172048	248.0779793	0.214210790899412	0.059376109528865
CERS4	ENSG00000090661	79603	0.007074258	78.74511869	-0.10540203012947	-0.107664326634647
MCOLN1	ENSG00000090674	57192	0.086023389	181.5351638	0.139706359940261	0.021531413126153
USP48	ENSG00000090686	84196	-0.09131038	330.1925686	-0.00154600372483966	-0.00884571973756752
EFNB1	ENSG00000090776	1947	-0.056087351	491.0733744	-0.059344781013747	0.00558120571448634
PDPR	ENSG00000090857	55066	-0.182230068	313.5582737	0.0135694455132414	-0.0781242682018063
AARS	ENSG00000090861	16	-0.09462962	621.7777943	-0.0824218005389377	-0.0211022446755776
GLG1	ENSG00000090863	2734	-0.180910322	938.9873553	0.0561504013048436	-0.009691461290002
KIF4A	ENSG00000090889	24137	-0.237513438	3.520608576	-0.132805989428937	0.0867546960920512
TNRC6A	ENSG00000090905	27327	-0.043018341	774.4807405	0.0550679083350589	-0.0553346624187668
PLEKHG2	ENSG00000090924	64857	-0.076800627	259.4471648	0.0768860774029056	-0.118301772834812
NAT14	ENSG00000090971	57106	0.075241817	13.81305858	-0.0889340640756058	0.0666099614930404
PITPNM2	ENSG00000090975	57605	0.235615325	124.8194216	0.111660205170649	-0.0749000837842887
EXOC1	ENSG00000090989	55763	0.045198379	306.6429862	0.0566916222192634	0.0216110796270203
OSBPL8	ENSG00000091039	114882	-0.150269515	443.7232669	0.0397386973292791	-0.0278221588693766
DTX2	ENSG00000091073	113878	0.125153729	60.5490505	0.0386098196653369	-0.0323135352812711
PUS7	ENSG00000091127	54517	-0.157019291	63.66113961	-0.0496001919520109	-0.0153731039429682
LAMB4	ENSG00000091128	22798	-0.187941131	3.475745661	-0.161664149296065	0.0809853401741347
LAMB1	ENSG00000091136	3912	0.062374477	1547.33618	-0.0471056724209362	-0.0513020372442391
SLC26A4	ENSG00000091137	5172	0.183380625	7.755073564	-0.152852443432562	-0.0856321628878768
SLC26A3	ENSG00000091138	1811	0.016419404	0.11434058	-0.79222095986342	-0.533321386398097
DLD	ENSG00000091140	1738	-0.070675778	617.9519433	-0.0470930991851359	-0.0188578052685137
WDR7	ENSG00000091157	23335	-0.027144363	140.5688269	-0.0123870030328941	-0.0231733467183894
IL5RA	ENSG00000091181	3568	0.046305068	0.476516278	0.418105027268719	-0.0862545873864625
CMTM6	ENSG00000091317	54918	-0.10551157	293.1954826	-0.074624864283726	-0.0114946159367336
ITGA6	ENSG00000091409	3655	0.079778646	710.2365256	0.0123549865446964	0.029260934273314
RAPGEF4	ENSG00000091428	11069	-0.004165461	70.91070056	0.189637627542453	0.0492011746217135
MAP3K20	ENSG00000091436	51776	0.002228235	1338.465502	0.036857355033255	0.00271869009785141
FH	ENSG00000091483	2271	-0.122050712	264.7487326	-0.0907417440576861	0.0206750126294397
SEL1L3	ENSG00000091490	23231	-0.140033046	96.05176161	0.0251636706000989	0.0177771037228656
TF	ENSG00000091513	7018	-0.17241969	639.4602796	-0.429168524963482	-0.124252516660545
CDV3	ENSG00000091527	55573	-0.01784128	1111.703431	0.0283333820542948	0.0076838807886431
MYO15A	ENSG00000091536	51168	0.051560055	6.534880782	-0.107316001023384	-0.288248993475416
ALKBH5	ENSG00000091542	54890	0.166250517	367.4817937	0.000212300279651269	0.013163832644009
NLRP1	ENSG00000091592	22861	0.036373334	657.5077295	0.0423565940435868	-0.0130078360565473
PITPNM3	ENSG00000091622	83394	0.200628139	39.87887956	0.0525792200308547	-0.0377850904168249
SPAG7	ENSG00000091640	9552	0.195121747	179.429108	-0.329605432386872	-0.0810307858458547
ORC6	ENSG00000091651	23594	-0.036268207	9.416833267	-0.0485343937671772	0.0665111350313848
ZFHX4	ENSG00000091656	79776	0.142165404	126.4511528	0.274896833342924	-0.0520400202327103
ZC3HC1	ENSG00000091732	51530	0.131155089	72.57962898	-0.006709017490233	0.0318947162369636
ESR1	ENSG00000091831	2099	0.36227084	85.78989599	0.278105842718601	0.0882783745636627
RGS17	ENSG00000091844	26575	-0.062385025	25.57126069	0.245145698112125	0.0867154971414699
ANGPT2	ENSG00000091879	285	0.1394261	114.4573123	0.251942378174723	-0.136960385626362
TMEM101	ENSG00000091947	84336	0.13919095	65.88843347	0.000733631773476352	-0.0396317470048727
CD200	ENSG00000091972	4345	0.081902957	79.07753614	0.00935122664067349	-0.0487862129203681
CCDC80	ENSG00000091986	151887	0.149446082	3353.019463	-0.0945004475457873	-0.0142657763390996
CMA1	ENSG00000092009	1215	0.226836057	26.46395306	0.169811892321898	0.292672286580065
PSME1	ENSG00000092010	5720	0.116894387	403.046206	0.0230573374648863	0.0376453759266639
PPP2R3C	ENSG00000092020	55012	0.033619633	135.1506629	-0.0274832732281364	0.0138040364722938
HAUS4	ENSG00000092036	54930	-0.089411504	88.48002536	-0.103856592006307	0.073676556033575
JPH4	ENSG00000092051	84502	0.01245417	6.425952768	-0.0556867080450165	0.0529868067487634
MYH7	ENSG00000092054	4625	-0.011111469	0.116862975	0.143933602753475	-0.202110734810522
SLC7A8	ENSG00000092068	23428	-0.179240505	189.7634174	-0.610922793490398	-0.230544914980104
OSGEP	ENSG00000092094	55644	0.185017668	168.2998351	-0.0840427013820754	0.0685347486656867
SLC22A17	ENSG00000092096	51310	0.224480222	60.6628486	0.0835952180736596	-0.0334205775089672
RNF31	ENSG00000092098	55072	0.287447398	123.1286044	0.0673931618162045	-0.0251365136653716
SCFD1	ENSG00000092108	23256	-0.096160439	277.2338745	-0.0185477776287865	0.0238218674094061
G2E3	ENSG00000092140	55632	0.035889386	90.08676862	0.0130150303911373	-0.0354180402538641
HECTD1	ENSG00000092148	25831	0.081565652	777.7554428	-0.0637705931409531	-0.106569412955664
HNRNPC	ENSG00000092199	3183	-0.086534235	922.6144715	-0.0853281067433941	0.034363110878331
SUPT16H	ENSG00000092201	11198	-0.060443465	463.0112637	-0.0659717120629701	-0.00937154156168681
TOX4	ENSG00000092203	9878	0.040520536	406.0872916	-0.109205906306105	-0.118283196187139
GEMIN2	ENSG00000092208	8487	0.050681645	34.33063701	0.031382426010403	0.0460763019696942
TGM1	ENSG00000092295	7051	-0.204778468	12.82944887	-0.0774253519699825	-0.198689466305711
DAZL	ENSG00000092345	1618	-0.041323639	0.165130876	-0.67039884113294	-0.284307956371576
SEMA6A	ENSG00000092421	57556	0.137416563	175.476515	-0.219600878901326	-0.0947368387370426
TRPM7	ENSG00000092439	54822	-0.036958993	268.9807237	0.00422493590691243	-0.0179807502210238
TYRO3	ENSG00000092445	7301	-0.149412094	475.8565222	0.108666109786711	0.0259099092986008
WDR76	ENSG00000092470	79968	0.083009107	22.31756148	-0.121747207238194	-0.0495036853866503
CAPN3	ENSG00000092529	825	0.11959031	18.3813806	0.413215705686634	0.0146900009868309
SNAP23	ENSG00000092531	8773	-0.220428242	370.1256744	-0.0259004637881504	-0.0756626935637868
TBX15	ENSG00000092607	6913	-0.085547824	210.7167738	0.0672873800821081	0.118689868302961
PHGDH	ENSG00000092621	26227	-0.017091533	454.9142212	-0.0865236797270054	0.0197635912631209
COL9A3	ENSG00000092758	1299	0.074778325	7.425263697	0.169986797478569	-0.0582658595827045
EZR	ENSG00000092820	7430	0.074855963	216.0931711	-0.0294539901158764	0.0219717880405122
MYL6	ENSG00000092841	4637	0.041143554	3784.503145	-0.159873668109114	0.0291672237088324
AGO1	ENSG00000092847	26523	-0.042779724	256.1982411	0.0505782077058233	-0.0571072335876085
TEKT2	ENSG00000092850	27285	-0.049436125	0.752880253	0.0762009170919304	0.0951614413015898
CLSPN	ENSG00000092853	63967	-0.027442994	9.676319016	-0.060542190326246	-0.0835038126362989
RFFL	ENSG00000092871	117584	0.071439748	126.4548347	-0.0764460854002972	-0.175353467783919
UNC13D	ENSG00000092929	201294	0.091625349	83.33262564	-0.00216243377636441	0.0224228510755823
MFSD11	ENSG00000092931	79157	0.155116289	369.5607758	-0.0399965627724578	0.0458916703740027
DPYSL2	ENSG00000092964	1808	0.036987856	828.9333595	0.163059701966064	-0.0415473711363771
TGFB2	ENSG00000092969	7042	0.000238447	28.90649133	0.139306311691324	0.0219222837447249
GPATCH2	ENSG00000092978	55105	-0.157853494	58.40956844	0.013829394531742	-0.0248656190410451
NUP50	ENSG00000093000	10762	0.064062605	210.4507324	-0.0479876087839543	-0.0119166898590425
CDC45	ENSG00000093009	8318	-0.121011882	2.647969741	-0.111911810820936	0.0070225785196515
ECHDC1	ENSG00000093144	55862	-0.301013705	789.002678	-0.0872301905152529	0.0103187094213636
LRRFIP2	ENSG00000093167	9209	-0.078495881	233.073411	0.00800588530659883	0.0320960671095157
SEC22C	ENSG00000093183	9117	-0.171227078	298.913256	-0.041856494295756	0.000143538731800377
XYLB	ENSG00000093217	9942	-0.042846677	17.84057424	0.053197034230961	-0.0739111602163363
HDAC6	ENSG00000094631	10013	0.017295513	0.134019515	0.0825818422823523	-0.00682212051329618
GABRP	ENSG00000094755	2568	0.223713781	9.891393112	-0.359380291895438	-0.288977880207031
UPRT	ENSG00000094841	139596	0.039883845	43.91048766	0.0324874608094588	-0.0241958995570411
CDC23	ENSG00000094880	8697	0.039363373	158.4768542	-0.0247108361782164	-0.0181896568853331
AAAS	ENSG00000094914	8086	0.146597908	225.2976056	-0.0988748623072963	0.0165690133203295
CBX5	ENSG00000094916	23468	-0.073538423	357.1405116	-0.124015092641166	-0.052229534473051
FMO2	ENSG00000094963	2327	0.362795056	1223.369052	-0.256987227276146	-0.219126599990291
SUCO	ENSG00000094975	51430	-0.188656335	150.1126881	-0.0657636462022198	-0.0849735804048764
MAP3K1	ENSG00000095015	4214	-0.148848105	151.6928171	0.041617640627492	0.0442319621439935
DHPS	ENSG00000095059	1725	0.161686978	184.7188227	-0.121067313147425	0.00514542268553535
HOOK2	ENSG00000095066	29911	0.079178502	1062.507241	-0.0334098070185754	-0.0646470905968316
ARCN1	ENSG00000095139	372	0.011461414	14.74536169	-0.0567250319481841	-0.0293407838377477
EPB41L4B	ENSG00000095203	54566	0.110640011	428.8054995	-0.0735770340918421	-0.0377885094111589
TMEM38B	ENSG00000095209	55151	0.000298953	44.7193646	0.0397846004105855	-0.0177390448574253
PSMD5	ENSG00000095261	5711	0.032030938	191.372275	-0.0543539592726082	-0.0168641790204671
PTGS1	ENSG00000095303	5742	0.034249401	87.47165157	0.0768728178716269	-0.211550234090153
NUP188	ENSG00000095319	23511	0.084546417	255.2681225	0.0168518555189723	-0.0409912795462332
CRAT	ENSG00000095321	1384	-0.078734698	389.4821585	0.0447832023128212	0.00417974026950029
SH2D3C	ENSG00000095370	10044	0.153505648	246.6878078	0.237728338009958	0.0517089116088585
NANS	ENSG00000095380	54187	-0.000810615	103.0457997	-0.00852584006163555	0.00416647001191704
TBC1D2	ENSG00000095383	55357	-0.291970891	58.48977007	0.0138803973649191	-0.0907039703760346
WHRN	ENSG00000095397	25861	0.10465427	29.25595544	-0.327089909293706	-0.0865741177435405
PDE6C	ENSG00000095464	5146	-0.047634272	6.076149996	0.386892976191878	0.0601287029634317
CWF19L1	ENSG00000095485	55280	0.029975377	104.1907916	-0.0740657300402945	-0.0129578957658391
SEMA4G	ENSG00000095539	57715	0.172148888	44.06206544	0.139203214387834	0.0023225073837532
BTAF1	ENSG00000095564	9044	0.064323691	342.3505685	0.00349139567401825	-0.0132857517442841
IKZF5	ENSG00000095574	64376	0.118359347	150.0233513	0.00445099907350743	0.0415492683440158
BLNK	ENSG00000095585	29760	-0.007340115	0.787684746	0.0917406634026124	-0.00232292137907262
TLL2	ENSG00000095587	7093	-0.036752802	2.694793188	-0.0516797249792149	0.0202930209307065
CYP26A1	ENSG00000095596	1592	-0.022989853	0.179450272	1.26364241946597	0.102108379896054
TDRD1	ENSG00000095627	56165	0.100567715	2.202098811	-0.875971333198047	-0.574982549954585
SORBS1	ENSG00000095637	10580	-0.003426591	8040.550713	0.0212333436203102	0.0399262480573501
CRTAC1	ENSG00000095713	55118	-0.19356855	20.92712672	0.389141365906867	0.136524844112012
IL11	ENSG00000095752	3589	0.078914958	1.249873548	0.132434034051166	0.194055305614091
MYO3A	ENSG00000095777	53904	0.008714669	1.547589881	0.150191200885212	-0.107142411345688
WAC	ENSG00000095787	51322	0.036656353	798.4258799	-0.00066221054889645	0.00476472565387216
CREM	ENSG00000095794	1390	-0.103045483	76.12653629	0.0208451332342135	0.117405440590561
NUBP2	ENSG00000095906	10101	0.250982631	187.2725817	-0.0598302601576398	0.049605650368013
TPSD1	ENSG00000095917	23430	0.096502479	12.48503648	0.030437587269322	-0.116835601328538
HIVEP1	ENSG00000095951	3096	-0.172326995	142.4849119	-0.00149223186754708	-0.0470650616262461
TREM2	ENSG00000095970	54209	-0.17672187	51.19578163	-0.16234053700519	0.0264594179870071
FKBP5	ENSG00000096060	2289	-0.064231487	1517.640584	-0.152299877141554	-0.258478156861139
SRPK1	ENSG00000096063	6732	0.020515682	120.4451451	-0.0856046141995501	-0.0488606548728576
BRPF3	ENSG00000096070	27154	0.209388779	190.2261035	0.118217916791003	-0.0684824590145132
MRPS18A	ENSG00000096080	55168	0.146780111	84.83087037	-0.00314516657815873	0.133431077202172
TMEM14A	ENSG00000096092	28978	0.032856677	67.21508677	0.00983342465203705	0.146787568550872
EFHC1	ENSG00000096093	114327	0.166742226	125.5164554	-0.242619682637098	-0.0672939277802546
HSP90AB1	ENSG00000096384	3326	-0.109978533	2637.575763	-0.0869112324957788	0.00935614260461505
CDC5L	ENSG00000096401	988	0.134485588	203.3879702	-0.0737745121710308	-0.0170568391689061
ITPR3	ENSG00000096433	3710	-0.105608533	332.8951475	0.0821087654532083	0.0139272163551653
ZNF184	ENSG00000096654	7738	-0.059986683	31.33240981	0.0384816513291504	-0.0240238680769809
DSP	ENSG00000096696	1832	-0.024199241	38.50194878	-0.0399986972054779	-0.0545799647596255
SIRT1	ENSG00000096717	23411	-0.130404463	199.7619952	0.0525095248883566	-0.00791254750891555
HNRNPH3	ENSG00000096746	3189	-0.102776767	637.637128	-0.0128881087547184	0.0516504540367658
IFT74	ENSG00000096872	80173	-0.076616582	54.89962359	-0.0256923099116108	-0.0305781540523495
JAK2	ENSG00000096968	3717	-0.15968116	222.3039106	0.0619529084797739	-0.0566056707791883
IL12RB1	ENSG00000096996	3594	0.103699603	12.42732718	-0.0392659004822787	0.133271088046415
ABL1	ENSG00000097007	25	0.126962433	606.3739092	0.0618694852498011	-0.0272502139159896
SH3GLB1	ENSG00000097033	51100	-0.117054318	1412.564998	-0.0285610500715641	0.0497999954528178
CDC7	ENSG00000097046	8317	0.280255772	15.83344672	-0.0634685098469347	-0.0319691140811398
SYDE2	ENSG00000097096	84144	0.124258403	26.48930312	-0.0288818482506801	-0.134362449410991
PCSK5	ENSG00000099139	5125	-0.066656839	265.6412215	0.0131574960193012	-0.022425914308245
TMED1	ENSG00000099203	11018	0.192956681	103.9310029	-0.0183849485573589	0.116726981341889
ABLIM1	ENSG00000099204	3983	0.018573726	1793.839129	0.027587479119177	-0.0246533103438927
ERMP1	ENSG00000099219	79956	-0.210096575	150.4692726	-0.00588343765282597	-0.167066036684469
RAB18	ENSG00000099246	22931	-0.050007702	418.5477567	-0.0326069824490661	0.0208475280865777
NRP1	ENSG00000099250	8829	-0.000697312	1964.88391	0.318959807904365	-0.155472618334643
PALMD	ENSG00000099260	54873	-0.014516104	1786.248879	-0.0921284662152612	-0.0311428289831653
TSPAN15	ENSG00000099282	23555	0.127579934	588.3855194	0.0346924965035549	-0.0272661215546723
H2AFY2	ENSG00000099284	55506	0.156917353	24.66927098	0.0488168441342673	0.00130942208395105
WASHC2A	ENSG00000099290	387680	-0.102892501	8.343598141	0.0600020606235361	0.0148698085373853
MAST3	ENSG00000099308	23031	0.069189876	143.1539481	0.211317403971434	0.044572602250468
MZF1	ENSG00000099326	7593	0.160340707	205.3942153	0.0732249285323673	-0.113505275980523
OCEL1	ENSG00000099330	79629	-0.025432696	88.9283083	0.10817263749048	0.132397719694086
MYO9B	ENSG00000099331	4650	-0.060793621	581.789584	0.0721904843649527	-0.0380092819398841
KCNK6	ENSG00000099337	9424	0.048131024	35.64706017	-0.109908097220444	-0.232884572669644
[truncated: 12,377 more rows]
